# Supplementary material for: Insights Into the Genetic Diversity of Nordic Red Clover (Trifolium pratense) Revealed by SeqSNP-Based Genic Markers
Source: Front Plant Sci. 2021 Oct 25;12:748750. doi: 10.3389/fpls.2021.748750 (PMC8574770; doi:10.3389/fpls.2021.748750)
Supplement: Supplementary file 1 [file Table_1.XLSX]

## Sheet: Sheet1
The list of 400 original SNP loci targeted for seqSNP showing their positions, reference and alternate alleles as well as reference sequences
The polymorphic information content (PIC) of the loci is given at column-G
*: DNA = Data not available
The 327 loci that were bi-allelic and had a missing data of less than 5% are are shown in green
Note: The SNP position in column-3 , is based on the BLAST search (https://blast.ncbi.nlm.nih.gov/Blast.cgi ) result of the reference sequence against Trifolium pratense genome v3 GenBank assembly [GCA_900292005.1] (taxid:57577)
SNP_ID	chromosome/contig	SNP position in chromosome/contig	reference allele	alternate allele	SNP position in reference sequence	Mutation type	PIC*	Reference sequence
ASHM01020426A	1	4833089	G	A	110	same-sense	0.17359	ATGGATCAAGAAGAGAGCAAGATCGACACTGAGCATAACATAGATCAAGAAGAGCGCATAGTCGACACTGAGCATAATACGGATGAAGAAGAGAACAAGCTGGGCTCTGGGAAAAACATCGATCAAGAAGTGAGCAAGATGGGAACTGAGCATAACATGGATCAAGAAGAGTGCGGAGTGGGCACTGAGCATAATACGGACCAAGAAGAGAGCAAGATAATCACTGTGGATAGTATGGATCAAGACGAGAGCAAGATGGGCACTGAGGATAACATGGACCAAGAAAAGAGCAGGGTGGACACTGAGCATAATATGGACCAAGACGAGAGCAAGATAGGCACTGTGGATAATCTGGATCAAGACGAGAGCAAGATGGGCACTGAGGATAACATGGATCAA…
ASHM01020426C	1	4833835	C	T	856	missense	0.265046	ATGGATCAAGAAGAGAGCAAGATCGACACTGAGCATAACATAGATCAAGAAGAGCGCATAGTCGACACTGAGCATAATACGGATGAAGAAGAGAACAAGCTGGGCTCTGGGAAAAACATCGATCAAGAAGTGAGCAAGATGGGAACTGAGCATAACATGGATCAAGAAGAGTGCGGAGTGGGCACTGAGCATAATACGGACCAAGAAGAGAGCAAGATAATCACTGTGGATAGTATGGATCAAGACGAGAGCAAGATGGGCACTGAGGATAACATGGACCAAGAAAAGAGCAGGGTGGACACTGAGCATAATATGGACCAAGACGAGAGCAAGATAGGCACTGTGGATAATCTGGATCAAGACGAGAGCAAGATGGGCACTGAGGATAACATGGATCAA…
ASHM01004222	1	4842427	G	C	442	same-sense	0.3388	ACAGGTTAGGAGGCTTACAGCACTTTTCAGACCAGTGGATATCCATTCAGCCGTGCAGCCTGTCCGCTCCCCTCCAAAAGCAAAAATTCGAGACAGGGAAGCTCGTGATGATGTTAGGGGATCCCGGCCTCGTGTGCATAGGGAAATACCTAACATGCTGCCATACGAAAGGGATTCCCGAATTGAAAGGCGAGAAGAAGCTCCTCCTCGTGATTTATTTCTTACCGAAAAGAGTTACCGTGCTTACGGTCTCCTAGGTGTTTCCCAAGCAAATCCTGTACTCGATCCTTACGAGAGGGATTATGAAAGAGAACGCCGCCATAATTTGGACCACCCTATTTACAGGACAGACGAAAGGGATTATGAACGAGAGCGCCGCGACAACCATCATATGGACCA…
ASHM01048190	1	4883417	A	G	377	same-sense	0.298149	ATGGCGACGAAATCCTACCCCCGACATAGCAGTAACAATGGCGACAGTTGCTGCTGCAGCAGATGTCTCTGCGGCTGTTTCAACTGTTGCTGCAAATGTCTCTGTAGCTGTATCGGCTACTTTTTCAACTACGTCTTAAGCATAATCTGCAACATCATCATTGCAGTAGTAATATTCGCGGTTCTCTTCTGGCTTATCGTTCGTCCAAACTACATAAAATTCACTGCAACTGATACATCCCTTACTCAATTCAATTTCAGAAACAACAACACACTTCACTATGATCTTTCCATCAAAATCGCGATAAGAAATCCTAATCGAAGAGTTGGTATCTACTACAATAACATCGAAATGCTTGCATTTTATAAGGATGTTAAGTTTGGTTCTCAAACTTTTGGA…
ASHM01000662A	1	5021089	A	G	81	missense	0.270179	ATGGACGCAACAACATCGGTGGCAAGTGCATTTCTCTCTGCAACCGTTGAATCCTTATTGCAGAAACTCGCTTCATCAGAACTCATCGATTACGTCAAATACAGCCATTTGAATATCTTAAAACTCACTGTATTGGAAACAAAGCTTCTCACTCTTCACTCAGTTCTTCACGATGCTGAACACAAGCAGTTTTTCAATCCTGAAGTTAAAAACTGGCTTGATGAGTTGTATGATGTAATCTCTACTGCCGAAGATTTGTTGGATGAAATCGGTTACAGTTATCTTCAATGTAAGGTTGAGAATACTCAATCTCAACATGATTTCGAGTATAATTCCGATATCGCGATGATTTGTCAAAAGCTGCAAGGGTTTGCTGAACAGATAGAGATCCTTGGTTTG…
ASHM01000662C	1	5021453	C	G	445	missense	0.0259691	ATGGACGCAACAACATCGGTGGCAAGTGCATTTCTCTCTGCAACCGTTGAATCCTTATTGCAGAAACTCGCTTCATCAGAACTCATCGATTACGTCAAATACAGCCATTTGAATATCTTAAAACTCACTGTATTGGAAACAAAGCTTCTCACTCTTCACTCAGTTCTTCACGATGCTGAACACAAGCAGTTTTTCAATCCTGAAGTTAAAAACTGGCTTGATGAGTTGTATGATGTAATCTCTACTGCCGAAGATTTGTTGGATGAAATCGGTTACAGTTATCTTCAATGTAAGGTTGAGAATACTCAATCTCAACATGATTTCGAGTATAATTCCGATATCGCGATGATTTGTCAAAAGCTGCAAGGGTTTGCTGAACAGATAGAGATCCTTGGTTTG…
ASHM01000662E	1	5022706	A	G	1698	missense	0.0186297	ATGGACGCAACAACATCGGTGGCAAGTGCATTTCTCTCTGCAACCGTTGAATCCTTATTGCAGAAACTCGCTTCATCAGAACTCATCGATTACGTCAAATACAGCCATTTGAATATCTTAAAACTCACTGTATTGGAAACAAAGCTTCTCACTCTTCACTCAGTTCTTCACGATGCTGAACACAAGCAGTTTTTCAATCCTGAAGTTAAAAACTGGCTTGATGAGTTGTATGATGTAATCTCTACTGCCGAAGATTTGTTGGATGAAATCGGTTACAGTTATCTTCAATGTAAGGTTGAGAATACTCAATCTCAACATGATTTCGAGTATAATTCCGATATCGCGATGATTTGTCAAAAGCTGCAAGGGTTTGCTGAACAGATAGAGATCCTTGGTTTG…
ASHM01000662G	1	5024232	A	G	3224	missense	0.200815	ATGGACGCAACAACATCGGTGGCAAGTGCATTTCTCTCTGCAACCGTTGAATCCTTATTGCAGAAACTCGCTTCATCAGAACTCATCGATTACGTCAAATACAGCCATTTGAATATCTTAAAACTCACTGTATTGGAAACAAAGCTTCTCACTCTTCACTCAGTTCTTCACGATGCTGAACACAAGCAGTTTTTCAATCCTGAAGTTAAAAACTGGCTTGATGAGTTGTATGATGTAATCTCTACTGCCGAAGATTTGTTGGATGAAATCGGTTACAGTTATCTTCAATGTAAGGTTGAGAATACTCAATCTCAACATGATTTCGAGTATAATTCCGATATCGCGATGATTTGTCAAAAGCTGCAAGGGTTTGCTGAACAGATAGAGATCCTTGGTTTG…
BRI1001B	1	6621589	C	G	973	missense	DNA	ATCATAATAATAACACATTTTTATGTACACAACAATTTAAATATCACATAAGGAAAACAAAAAATACAATTCTAGGGACAAAAAAATAATTATCTCTAGGATTCATGAAAATCAGCAATTAATTAAGCTTCTCTTCTTTTGAATATGAATTTTTGCAATGAGCAATTGCAGCTTGAATAGCAGCTTGTAACTCTTCCATGGTACTATCACTAGCAGGAGTCAAAGGTGTAGTTGGAAACAAAACACCACTATTTGATGGAGAAGTTCTCATTGATGCTGGTGCTGATGAATAATATTGTCCTAATTTCCAATTCCAACCTTTCATAAATTCTTGTTTATTAATTCTAGGAGTTACATTTCCTGATGTATAAGAATAAGATTTTTTATGAACTCTAATTT…
ASHM01002770	1	7338597	A	G	1608	missense	0.301	ATGGACAAATCAACCATGCCAGAAACATTCACTGATAATGATCACTTTAACTGGTTCGATACATCGCTAAAATCAGTATCCGAAACAGCAGAGATTCTCTACACTTACAAACACATAGCTCATGGATTCTCAACAAGACTAACAACTCAAGAAGCTGAAACACTTCTAAAACAACCAGGAATTCTCTCTGTTATCCCTGAACTTAAATACCAACTTCACACAACAAGAACACCAGAGTTTCTCGGATTGCCGAAAACAAACACTCTTTTACCTAATTCAAAACAATTCAGTGAGGTTATTATTGGTGTTCTTGACACTGGTATATGGCCAGAGCTAAAAAGCTTAGATGACACAGGACTTGGTCCAATACCAAGGAGTTGGAAAGGTGAATGCGAAACC…
ASHM01006708B	1	8196532	A	G	1296	missense	0.126419	ATGGATATTATTATTTCAGTTTGTGCTAAAATTGCTGAGTATATACCTATTGGTCGTCAGTTTGGTTACATACTCTACTACAAGGGTAACCTTGAAAGGATGAAAGCAGAGGTCCAAAAGCTGGAAGGATCAAAAGATAGTGTGCAGCATACTGTTGATGAGGCTAGAAGGAATGGAGAAGAGATTGAAAATTTTGTTCAGAACTGGCTAAACAAAGTGGACCAAACTGTTGCTGAGGCATTGAAGCTTATTATTGACACTGAAGGCCATGCAGAAGCTCGGTGTTCTATGGGACACTTTCCCAATCTGTTCACAAGGCATCAATTGAGCAGGAAGACCAAAAAGATGTCACAAGAGATTTCTCAAGTCCTAGCAGATGGAAAATTTGACAAAATTTCT…
ASHM01049396A	1	8739555	T	C	41	missense	0.185294	ATGTGCAGGTTTCTTAACAAGGCATGTGTGGACACTGGTTTAAGCACTTCCGATGAGTGGATGCTATGTCCAATAACACAAGTAGAAGAAACCAAACAAATCCTTAGCTTAATCCCCATTTGGGTTGCTACATTTATTCCAAGTGCAATGATTGCTCAAATAAATACCCTATTTGTAAAACAAGGAACTACTCTTAACAGATCCATTGGCAACTTCAACATTCCTTCATCAAGTTTAGCTGCATTTACAATCTTAACCATGATTATCACTTACATAATCTATGAAAGTTTCATTGTCAAGATTCTACAGAAGTTGACTAAGAACCCTAGAGGGATTACACTCCTTCAAAGGATAAGCATAGGATTCATAATCCACATAGTGATAATGATAGTTGCATGG…
ASHM01017659	1	9269723	C	G	817	same-sense	0.214726	ATGGATGAAACAACTGCCGTCAAGAGAGTCGTTGATAATTCACTTGGCTCGTCTTCACTGCATATTCCTTTGGATACAATACAAGAAACAATCTTGTGTAGACTCCCTGTAAAGTCCCTCCTACGATTCCGCTGCATATGCAAGCCATGGGATTCTCTAATCTCAAAGGATCTCAAATTCGCCAAGAAACACCTTCGCGTGTCTCCCAAACGCCAACACCTGGTCACAACCACAACCCCATTCGGGACTGAAGACTTAACTATGTCTGTCATGTCTTGTCCATTCGACTCTCTTAATCTCCACTCTAATCTTCACTCTAAGTCCACTCAACTCGATTACTCTCCCATACTATCATCAAAATACCATGATGGCCTTGTTGCTTCTAGCGACGGCATTCTT…
ASHM01042561	1	9801635	A	G	431	same-sense	DNA	CTGATAAAAGTAAAGTCTACTTGATAGGCCACCAACATCAAGGTCCCAAGTCCTTGCATCACCAACCCAACCATCACCTTTTTTAATAGGGTAACCATACTCACCCCAAATAGGATGAGGCAACAACTGAACAATCTCTTGTGCCTGAGGATTACTATAAGGATCACAAGTACTAACAGGTTGCTCTAAATGTTGAGCATTTCCTGGAGCACAGTAATAATGATAAGCTGAATAAGGGAAATTAGCAGTGTCATTTCTGAAGATCTTTTTGTTATCTGGTGTGATGTGAAATGGTGGACAATTCCCTAAACCTGTAGGGCTACACCAAGCTGGAGTTTCTGGATTGATTATCATTTCACTGTATCTAGTTACATCGGTTAGTACATCTCCATCACAAGG…
ASHM01015328	1	12281507	G	A	166	same-sense	0.0367591	GGGGAAGAATCCAGGAGAATCTTCAATACCAAATCATTCATTTTCAATACCTTCAGTTTTCTCAACACCTATAGCAGGTCCTTTATCTAATCATGGTTATCAACATCTTCCCAATTCTACCCCAACAAGATCTGCACATCGATCTCTGGGACACCCACTGTTGAGGCAGATTTCTGATAATCAGATCATGGGTCTAAAATCACCAGACAGCTCAATTTATGAAGGAAGGGTATCATTTGTACTCTCCACTTGCAGCAATGAAATTGAAGCTATATCCCAATGTGGATCGTCTGATGGTTGGTCGATGCACACCTTTTCTGAGCTGGTTGCCTCCTCGCAAAGGGGAAGGTGGTCTTTTGACAGCGAGTGTTTTGGCTCGGGTCGTCGCAAGATAAGTGG…
ASHM01019442A	1	12346934	C	A	211	same-sense	0.094821	CAGGTACCTGGGAAGTCTAAACAAGATTGCTTTGATAGAGTTCATGATGACTTCCACACACCTCCTCAATGTCAGCCTCGATCAAGGGCAAAGGCAATTAACTCATCACCCCTTCGTAAATTCTCAATATCTGCAAGTAAACTTCTCAAACCTACTGAAAAGAAGTCCAGAAAATCAAATATTCTCAAACCAAAAAACATCTTTAACCAGCAGTCTATCGAGAATCTGTTACAGCGTCATCTTAAAGTTGATCAAGATCATAAAGGGGACATATTTTCTATTCTTGAACCTAATATTGATTTTTCTATTTCTACTAATGCTATTCAGCCTAGTCAAAAACTTTGTACTCCAAAGCAGCAAAAAGAAAATCAAGGATTGCTACTAAGTTGCACCGAGAGA…
ASHM01019442B	1	12347430	G	A	707	same-sense	0.274297	CAGGTACCTGGGAAGTCTAAACAAGATTGCTTTGATAGAGTTCATGATGACTTCCACACACCTCCTCAATGTCAGCCTCGATCAAGGGCAAAGGCAATTAACTCATCACCCCTTCGTAAATTCTCAATATCTGCAAGTAAACTTCTCAAACCTACTGAAAAGAAGTCCAGAAAATCAAATATTCTCAAACCAAAAAACATCTTTAACCAGCAGTCTATCGAGAATCTGTTACAGCGTCATCTTAAAGTTGATCAAGATCATAAAGGGGACATATTTTCTATTCTTGAACCTAATATTGATTTTTCTATTTCTACTAATGCTATTCAGCCTAGTCAAAAACTTTGTACTCCAAAGCAGCAAAAAGAAAATCAAGGATTGCTACTAAGTTGCACCGAGAGA…
ASHM01006557	1	13222580	C	T	654	missense	0.0944858	ATGAAGACTTCAAACTATGGTGTAACATTCTTATCTCGTGAAGTTGCTAATTCCATACCCTTTTCATCAAACAAAGTGGAAATGGAAAACATCCTTAACCATTTTTCCATCAAACAAGGATCAAAGGAATGTGAATTTGTGAAAAACACTATTGGTTATTGTGAAGGGCAAGACATGAAAGGTGAGGTAAAGACATGTGTAACATCATTGGAATCTATGGTTGATTTCGCTACTTCGAAACTCGGAAACAACGTTGAAGCTGTTTCAACAGAAGTGAACAAAGAAACAAATTTACAAGAATATGTAATAGCAAAAGGAGTTAAGAAATTGGGAGAGGATAACAAAGTTGTTGTGTGTCATAAAGTGAATTATCCTTATGCAGTTTTTTACTGTCATAAA…
ASHM01015649A	1	14771668	G	C	626	same-sense	0.109846	ATGGGAAGAAAACCATGGAAGCTTAGCCGCCTAAAAATGACAGACACGGAGTCAGATAGAATTAGTTGCTTACCGGATCATATAATAGATCAGATCCTCTCACGTTTGCCAATTAATGAAGCTGGGAGAACAAGTGTTTTATCTAGCGAATGGAGGACGAAGTGGTCAACACAATCAAATCTTGTGTTTGATAGACAATGTGTATCTGCTGCATCTTCAGAAGACCCTTCAGTTATCCAGATCAAATTTTTGAGAATTATTGATCATGTACTTTTATTTCATTCTGGGCCGATCAACAAGGTCAATATCTCCGACTCTGGTTGTAATCTCATTGATATAAACTATGTGGCTGATATTGATCGTTGGATTCTTCATCTAACCAAAAGGTCGATTAAAAAG…
ASHM01002757A	1	14995329	C	A	140	same-sense	0.340908	ACCTGAGAGCCACCATGGCCATCATAGACTCCAAAGAAATGAGTCATTTGTGGCCTAAAAGACCGGTTTATTCCGTCATGTACTCGATCACCGATTAGCATTTGAATGGGAATGTTCAAAAATCGAGGAACAGTTGCAACTGCGTCTTCCATTTCAGGTCTTCTTCCGCATAGCGATATGAATCCCCATAACGGGGTATAATCCAATTCAAAAACACTCCGGACAACTGTTACACTTGTTCCCTCTTCCTGAGGCAGCTGATGAACAACAACTGTAGAAGGCTTTGGGTCTGATTCAACTCCAATTTCTTGGTCCAAACTCTCTGCCACATCAAGGGGTTCACTCATAATATCTGTGTCAACATTCGACTCCCCCAAATCAGCAGCTGGAGCAACAATA…
ASHM01002757B	1	14995662	C	T	473	missense	0.230572	ACCTGAGAGCCACCATGGCCATCATAGACTCCAAAGAAATGAGTCATTTGTGGCCTAAAAGACCGGTTTATTCCGTCATGTACTCGATCACCGATTAGCATTTGAATGGGAATGTTCAAAAATCGAGGAACAGTTGCAACTGCGTCTTCCATTTCAGGTCTTCTTCCGCATAGCGATATGAATCCCCATAACGGGGTATAATCCAATTCAAAAACACTCCGGACAACTGTTACACTTGTTCCCTCTTCCTGAGGCAGCTGATGAACAACAACTGTAGAAGGCTTTGGGTCTGATTCAACTCCAATTTCTTGGTCCAAACTCTCTGCCACATCAAGGGGTTCACTCATAATATCTGTGTCAACATTCGACTCCCCCAAATCAGCAGCTGGAGCAACAATA…
ASHM01002757C	1	14995945	A	G	756	same-sense	0.127685	ACCTGAGAGCCACCATGGCCATCATAGACTCCAAAGAAATGAGTCATTTGTGGCCTAAAAGACCGGTTTATTCCGTCATGTACTCGATCACCGATTAGCATTTGAATGGGAATGTTCAAAAATCGAGGAACAGTTGCAACTGCGTCTTCCATTTCAGGTCTTCTTCCGCATAGCGATATGAATCCCCATAACGGGGTATAATCCAATTCAAAAACACTCCGGACAACTGTTACACTTGTTCCCTCTTCCTGAGGCAGCTGATGAACAACAACTGTAGAAGGCTTTGGGTCTGATTCAACTCCAATTTCTTGGTCCAAACTCTCTGCCACATCAAGGGGTTCACTCATAATATCTGTGTCAACATTCGACTCCCCCAAATCAGCAGCTGGAGCAACAATA…
ASHM01005624A	1	15002969	A	C	262	same-sense	DNA	ATGATGATGAAACCAAAGTTTGATTCTGAAAATAAAGATAATGCTTATGATGTTGGTGAAATTGAAACTGAAACTGATTGGAAAAATGGTCAACAAGAATTACTTCATGATATTCAAGAATTAAGCAATGCACTTTACTTGCAAAATACCCCTTTTAAGCCTTCCACACTTTCCTCACTCCATAATAGATCTAAGTCTGCTGAAAAAACCCGTTTGTCGAAATCTCAACTTAACTCAACGCCGAGATTTGTAAGTGAGGATATGTTGATAAGGGACAAGAAGTTGTTGTCTTTAGGATGGAATTGGAAGAAGCCCTTGAAAGCTTTGACTCATATCGGTTGTCAAAAGTTTGATTGTCGCTTTAAGCTTCATGTCCATTCAATTGAGGGACTACCTTTG…
ASHM01005624C	1	15003770	A	G	1063	missense	0.141423	ATGATGATGAAACCAAAGTTTGATTCTGAAAATAAAGATAATGCTTATGATGTTGGTGAAATTGAAACTGAAACTGATTGGAAAAATGGTCAACAAGAATTACTTCATGATATTCAAGAATTAAGCAATGCACTTTACTTGCAAAATACCCCTTTTAAGCCTTCCACACTTTCCTCACTCCATAATAGATCTAAGTCTGCTGAAAAAACCCGTTTGTCGAAATCTCAACTTAACTCAACGCCGAGATTTGTAAGTGAGGATATGTTGATAAGGGACAAGAAGTTGTTGTCTTTAGGATGGAATTGGAAGAAGCCCTTGAAAGCTTTGACTCATATCGGTTGTCAAAAGTTTGATTGTCGCTTTAAGCTTCATGTCCATTCAATTGAGGGACTACCTTTG…
ASHM01005624E	1	15004672	C	T	1965	missense	0.160986	ATGATGATGAAACCAAAGTTTGATTCTGAAAATAAAGATAATGCTTATGATGTTGGTGAAATTGAAACTGAAACTGATTGGAAAAATGGTCAACAAGAATTACTTCATGATATTCAAGAATTAAGCAATGCACTTTACTTGCAAAATACCCCTTTTAAGCCTTCCACACTTTCCTCACTCCATAATAGATCTAAGTCTGCTGAAAAAACCCGTTTGTCGAAATCTCAACTTAACTCAACGCCGAGATTTGTAAGTGAGGATATGTTGATAAGGGACAAGAAGTTGTTGTCTTTAGGATGGAATTGGAAGAAGCCCTTGAAAGCTTTGACTCATATCGGTTGTCAAAAGTTTGATTGTCGCTTTAAGCTTCATGTCCATTCAATTGAGGGACTACCTTTG…
ASHM01013461	1	15841157	C	T	147	missense	0.340245	ATGTCAGAACCCCCTGAATCCAGTAGGATCATATGCTGCATCGGCGACATCCACGGCTACATAACCAAACTCCAAAACCTCTGGTCAAATCTCGAAAACACAATCAACCCATCACAATTCAAAACCGCAACAATAATCTTCTTAGGCGATTACTGCGATAGAGGTCCACAAACTCGTCAAGTAATCGATTATCTCATTTCTTTACCAACTCGTTACCCTAATCAGAAACACGTGTTCCTCGCTGGAAACCATGACTTTGCTTTCGCCGCTTTCCTCCGCCTCCTCCCGCCACCGCTTGATGGATCTGATTTTTGTGATGGGTGGAAGGAGTTTGAGGAAAGTGAAGAGAGAGAAGGGTGGTTTAATGGTGATGGATATGAGAAGATGCATTTACAAGGG…
ASHM01032368A	1	15902500	T	A	421	same-sense	0.081506	TCAGTATTTGTAATCCTTAACATGAAGAGACTCTGAAGCACCATCACCAAGGTTAGCATTACCTTGATATTTTCCAAGAGTTGCTTCTGAATTTGCCTTACACCTAACAAGCAATGCAGCTTGAGCCTTAGCGATATTTTCGTCTTTTCCACCCCAAGCCTTAAGAGTACTCTGCTGAAGTGCCCTTCCATAAGAGAATGTGAGACTCCAAGGCTTCTTTCCCTGAAGTTTGTTCATTGCATTAAGGTTAACACTTGCTTCCTCTTCACTTTGTCCACCAGACAAGAAAACTATAGCAGGAACAGCGGCTGGAACGGTTCGCAACAAAGCTCGGACGGTGTGTTGGGCTATAACCTCAGCAGCAACTTTTGGTGCATCTGATCCTGGTGTGACCATATT…
ASHM01032368C	1	15902761	T	C	682	same-sense	0.084034	TCAGTATTTGTAATCCTTAACATGAAGAGACTCTGAAGCACCATCACCAAGGTTAGCATTACCTTGATATTTTCCAAGAGTTGCTTCTGAATTTGCCTTACACCTAACAAGCAATGCAGCTTGAGCCTTAGCGATATTTTCGTCTTTTCCACCCCAAGCCTTAAGAGTACTCTGCTGAAGTGCCCTTCCATAAGAGAATGTGAGACTCCAAGGCTTCTTTCCCTGAAGTTTGTTCATTGCATTAAGGTTAACACTTGCTTCCTCTTCACTTTGTCCACCAGACAAGAAAACTATAGCAGGAACAGCGGCTGGAACGGTTCGCAACAAAGCTCGGACGGTGTGTTGGGCTATAACCTCAGCAGCAACTTTTGGTGCATCTGATCCTGGTGTGACCATATT…
ASHM01004434A	1	17224087	A	C	106	same-sense	DNA	TACTTCCTGAAGCAGAGCACCATTCTCCGTATCGAAAACACGAATAAGCGTTCCTCTAGTACTAGCAGTGGCAAGAAACTTTCCATCAATCGTGAGACCAAAACAAGCCAAACTCGAATCATGAGCCCAAACATAACTAACCTTCTTCTCCGCATAATAATGATCCACACGAACCTGACCTTTCTGCAATCCAGGACACACCATCACCATCGAATCAGCGAGCTGAGAAACAACACAAAGCCCCTTAGGGTTCGAAAAAGTCTCCACCTGACTAATAACCTTGAAATCCTTGAAATTGTAAACATAAACCTTAAACTCCAATACAACTACAATCATATCTCGCCGGAGACGAACACCGCGAACAGAGGTTCGGAATGTTAACGTACCGAATGACTCGCC…
ASHM01004434B	1	17224309	T	A	328	missense	0.356284	TACTTCCTGAAGCAGAGCACCATTCTCCGTATCGAAAACACGAATAAGCGTTCCTCTAGTACTAGCAGTGGCAAGAAACTTTCCATCAATCGTGAGACCAAAACAAGCCAAACTCGAATCATGAGCCCAAACATAACTAACCTTCTTCTCCGCATAATAATGATCCACACGAACCTGACCTTTCTGCAATCCAGGACACACCATCACCATCGAATCAGCGAGCTGAGAAACAACACAAAGCCCCTTAGGGTTCGAAAAAGTCTCCACCTGACTAATAACCTTGAAATCCTTGAAATTGTAAACATAAACCTTAAACTCCAATACAACTACAATCATATCTCGCCGGAGACGAACACCGCGAACAGAGGTTCGGAATGTTAACGTACCGAATGACTCGCC…
ASHM01004434C	1	17224450	G	A	469	same-sense	DNA	TACTTCCTGAAGCAGAGCACCATTCTCCGTATCGAAAACACGAATAAGCGTTCCTCTAGTACTAGCAGTGGCAAGAAACTTTCCATCAATCGTGAGACCAAAACAAGCCAAACTCGAATCATGAGCCCAAACATAACTAACCTTCTTCTCCGCATAATAATGATCCACACGAACCTGACCTTTCTGCAATCCAGGACACACCATCACCATCGAATCAGCGAGCTGAGAAACAACACAAAGCCCCTTAGGGTTCGAAAAAGTCTCCACCTGACTAATAACCTTGAAATCCTTGAAATTGTAAACATAAACCTTAAACTCCAATACAACTACAATCATATCTCGCCGGAGACGAACACCGCGAACAGAGGTTCGGAATGTTAACGTACCGAATGACTCGCC…
ASHM01004434D	1	17224606	C	G	625	same-sense	0.261375	TACTTCCTGAAGCAGAGCACCATTCTCCGTATCGAAAACACGAATAAGCGTTCCTCTAGTACTAGCAGTGGCAAGAAACTTTCCATCAATCGTGAGACCAAAACAAGCCAAACTCGAATCATGAGCCCAAACATAACTAACCTTCTTCTCCGCATAATAATGATCCACACGAACCTGACCTTTCTGCAATCCAGGACACACCATCACCATCGAATCAGCGAGCTGAGAAACAACACAAAGCCCCTTAGGGTTCGAAAAAGTCTCCACCTGACTAATAACCTTGAAATCCTTGAAATTGTAAACATAAACCTTAAACTCCAATACAACTACAATCATATCTCGCCGGAGACGAACACCGCGAACAGAGGTTCGGAATGTTAACGTACCGAATGACTCGCC…
ASHM01001514	1	21766532	A	G	65	same-sense	0.0598034	TTGGGGCAAAGCCAATCGCCTTGCTTCATTGGAACACCTTTTTTGCCTTTATCTTGTGGATTACAATGAACTTCTTCGACAGCAACCTCATTGGTGTCTGAAAAATTGGGGTTTTTTTCTTCAGCACTGCACTCTACTATCTTTTTCAGTAGTCTTCTCACAGATTCTTTTACCATTTTATTTAGAGATGGTTTGTTATCAACTGAACCAATAATTGGGTCAAGTCCATATGTCAAAATAATACGCATAACATCCACCATTCTTCCGCCTTCATCTTCGCGTGCTATGACGAATGCCCTTTCACAGTTTCCCCTTAAATTGCACGAGCTGCAGACCTGGTTGAAGCATCGGTGAAGTGAAG
ASHM01006677A	1	24784125	C	T	45	same.sense	DNA	GGGACTAATGAGGATCAGGTAGGGAACCATAGGGAGAATAATGACCGGGTGGTGGTTTCAGATGAATCCCAGAAAACAGCCGACGTGTCTCGAACTTACCAACGCGAGATTGGTAAGGAGTCCGAGGAGACAGGTGGGTTTAATTCGTGGAAGACGAGGGCTAAAAAGGCTTGGTTAAGAAAATTGAATTCAATGAAATCCAAGATGGAGGAACTCCAAGGAGAATTTGATAACAAGAAGCATGAAGGCGGTGTTCCATTATCAGGTTGTAGGATTCAGAGAGTTAAGGTCCGTCATTGCAAGAAACAAAGAAAGGAACTTTCGGCTCTTTATATAGGACAAGATATTAAAGCGCATGAAGGACCAATTTTCACAATGAAATTTAGTCCTGACGGACAG…
ASHM01006677B	1	24784323	T	C	243	missense	0.0331839	GGGACTAATGAGGATCAGGTAGGGAACCATAGGGAGAATAATGACCGGGTGGTGGTTTCAGATGAATCCCAGAAAACAGCCGACGTGTCTCGAACTTACCAACGCGAGATTGGTAAGGAGTCCGAGGAGACAGGTGGGTTTAATTCGTGGAAGACGAGGGCTAAAAAGGCTTGGTTAAGAAAATTGAATTCAATGAAATCCAAGATGGAGGAACTCCAAGGAGAATTTGATAACAAGAAGCATGAAGGCGGTGTTCCATTATCAGGTTGTAGGATTCAGAGAGTTAAGGTCCGTCATTGCAAGAAACAAAGAAAGGAACTTTCGGCTCTTTATATAGGACAAGATATTAAAGCGCATGAAGGACCAATTTTCACAATGAAATTTAGTCCTGACGGACAG…
ASHM01006677C	1	24784551	G	A	471	same-sense	0.303511	GGGACTAATGAGGATCAGGTAGGGAACCATAGGGAGAATAATGACCGGGTGGTGGTTTCAGATGAATCCCAGAAAACAGCCGACGTGTCTCGAACTTACCAACGCGAGATTGGTAAGGAGTCCGAGGAGACAGGTGGGTTTAATTCGTGGAAGACGAGGGCTAAAAAGGCTTGGTTAAGAAAATTGAATTCAATGAAATCCAAGATGGAGGAACTCCAAGGAGAATTTGATAACAAGAAGCATGAAGGCGGTGTTCCATTATCAGGTTGTAGGATTCAGAGAGTTAAGGTCCGTCATTGCAAGAAACAAAGAAAGGAACTTTCGGCTCTTTATATAGGACAAGATATTAAAGCGCATGAAGGACCAATTTTCACAATGAAATTTAGTCCTGACGGACAG…
ASHM01004119	1	25109166	C	T	195	same-sense	0.295581	GCACTTCCGAAAACATTTTCTAACAATGTAAAGAAGAAGTTGCCAGAAAATGTGACCCTTAAGGGTCCAAGTGGAGTGCTGTGGAATATAGGGCTTTCTATTAGAGATGATACTGTTTACTTTGAAGACGGTTGGCAACGATTCGTGAAAGATCATTCTTTGAAAGAGAATGATTTTCTTCTCTTCAAGTATAACGGAGAATCACTGTTTGAGGTTTTCATTTTTGAGGGAGAAAGTAATTGTGAGAAGGCAGCTGCATATTTTGTTGGAAAATGTGATAATGTTAAAGCTGATCAAGGAGGTAGCAAGGCGAAGGATACAAACACTTCTGCTGAAGAAGTCATTACTGCTTCTGATGGTGGTTCTTCTGAGAAATTTCGGCGTCTTAATAGTACTGGA…
ASHM01014397	1	25170946	G	A	716	missense	0.155656	CCAAAGCAGAATTTCCAACTTGAATCTCAAAGGAATCATACCTAAGAAAAAGTTCAACAACCAAAAGCCTAGAAACCAATGTGGTGAAATCTTTACCAGCACATTGTTTGTTTCTAACACTTGGAGATTCAGTTTCAGGTCCATTAGACCAAACCACATGTTTCAACAATGCCTCCCCTTCATTGCCAACAAACCTATCCGCGACAAATTCCTCGGCTCTATCGAAAACCTTAGGATCCTTAGTCGCAAATGGTTGATACCCTAACAACAATTCCCCTTTCTTCACCAAAAATCCATTCTCGTGATTCTCGATTACCATATCCCTTTTCGCTCTTCCAAATTGTAATGGAACCGGTGGATCAATACGAAAAGCTTCATAAACAACCGATTTCATCAACG…
ASHM01001210A	1	27115552	C	G	154	same-sense	0.256718	TCAATCAACCATGGGGAAATGGAGTGGAGCTGCTTTGAGGGCATCATCTTGGTCGGGGTTTTCCATAGACATTTTAGCTAATTCTTCGAGCAACTTCGGGGGAACAGGTGGCATATAATGACCATAATTCTTCGATTTGGTGGGGTTGCTGCTCTATTTTCTGTCCTTGTAATCTATGAACATCCTTCCAAATTGATTAGACCTAAGCCATGGCCCCAAAACATTTTGATTTGTAGATTCTGCATCAGTTTTGGTGTCGCGCAGTTTACAATTGGTTTCGATGTGACCAATCAAGCCACAAGTGAAGCAGAAATGAGGAAGCTTCTCGTATCAAAAATCAATCCAGTGTACTCCATCCTCGACGCTACGAATGTGTATCCCTGCTTTGATAGGTTTATT…
ASHM01001210B	1	27115758	C	T	360	same-sense	0.229553	TCAATCAACCATGGGGAAATGGAGTGGAGCTGCTTTGAGGGCATCATCTTGGTCGGGGTTTTCCATAGACATTTTAGCTAATTCTTCGAGCAACTTCGGGGGAACAGGTGGCATATAATGACCATAATTCTTCGATTTGGTGGGGTTGCTGCTCTATTTTCTGTCCTTGTAATCTATGAACATCCTTCCAAATTGATTAGACCTAAGCCATGGCCCCAAAACATTTTGATTTGTAGATTCTGCATCAGTTTTGGTGTCGCGCAGTTTACAATTGGTTTCGATGTGACCAATCAAGCCACAAGTGAAGCAGAAATGAGGAAGCTTCTCGTATCAAAAATCAATCCAGTGTACTCCATCCTCGACGCTACGAATGTGTATCCCTGCTTTGATAGGTTTATT…
ASHM01001210C	1	27115987	A	G	589	missense	0.237747	TCAATCAACCATGGGGAAATGGAGTGGAGCTGCTTTGAGGGCATCATCTTGGTCGGGGTTTTCCATAGACATTTTAGCTAATTCTTCGAGCAACTTCGGGGGAACAGGTGGCATATAATGACCATAATTCTTCGATTTGGTGGGGTTGCTGCTCTATTTTCTGTCCTTGTAATCTATGAACATCCTTCCAAATTGATTAGACCTAAGCCATGGCCCCAAAACATTTTGATTTGTAGATTCTGCATCAGTTTTGGTGTCGCGCAGTTTACAATTGGTTTCGATGTGACCAATCAAGCCACAAGTGAAGCAGAAATGAGGAAGCTTCTCGTATCAAAAATCAATCCAGTGTACTCCATCCTCGACGCTACGAATGTGTATCCCTGCTTTGATAGGTTTATT…
ASHM01024299	1	28076252	T	C	154	missense	0.00936078	TGATTGCTGTATTGCATAAGCGGAAAGAAACTGACGTGTCATCATCTATGCTAATTTTTCAGGCACATATATATTCCATGGATTCCTCATATAATGATGATATCCATTTCAATTCTAAGGATAGAAGACTAGGAGAGAGGCCAAGTCTTATGATGTTAGTTAGAAGTATAAGGGAACAGGT
ASHM01006704A	1	28586254	T	G	104	nonsense	0.271536	AGGTCTTCCTACTGTTGTTGCTAGAAATACAATGTTAGGTTCTAATAGTGAATTGGTGGTTCTTCCATTGGTGGCTAGATTTGTACAAACTGTAGATGCTGCTTTAAATGCATCGAAATCCGAAGGTGCTGATTTTCTTATATATGGTGCTGGTGATTTGAAACGTTTAAATCAGGAAATTGGTAATGTAGTTGAGAATGTGAAGATACCTATTTTTGCCTCTTGTGTGGGGGAAAACATGTCATATGCTGAAGCTTCGAGTTTACTTGCTTCTGGTGCTAGTGGTTTTGTTACTGATTTGGAAAGTTTTGGGCTGTTTGATGATGATTTTCTTTACAAACTATTTGATGGTGGAATTGCAAATGACGAGAGAATGCTAGATAATCGTGGTAGTAAAAT…
ASHM01006704B	1	28586664	A	G	514	same-sense	0.249796	AGGTCTTCCTACTGTTGTTGCTAGAAATACAATGTTAGGTTCTAATAGTGAATTGGTGGTTCTTCCATTGGTGGCTAGATTTGTACAAACTGTAGATGCTGCTTTAAATGCATCGAAATCCGAAGGTGCTGATTTTCTTATATATGGTGCTGGTGATTTGAAACGTTTAAATCAGGAAATTGGTAATGTAGTTGAGAATGTGAAGATACCTATTTTTGCCTCTTGTGTGGGGGAAAACATGTCATATGCTGAAGCTTCGAGTTTACTTGCTTCTGGTGCTAGTGGTTTTGTTACTGATTTGGAAAGTTTTGGGCTGTTTGATGATGATTTTCTTTACAAACTATTTGATGGTGGAATTGCAAATGACGAGAGAATGCTAGATAATCGTGGTAGTAAAAT…
ASHM01022335A	1	29899913	A	G	152	missense	0.336338	TTAATTCTCTTCAACGACCAATTCCTCAATCATGTTATTCCCATGGTTGCTTAGAGGTTTGAAGGCTTGAACCTCATCAGAACAACACTTATTTGGTAATAAAACCATTGGATACTTGCGAGCTATGACAACCGAATTGATAACCTCGTCCATAGGATGAAACACTGAGAGAACCTCAAAACCTCCAAGATCATTAGTATCAACAACTGGATATAGAAAAGCGCGAGCACCATGAGCACTCCTCAGCATGAGGAGTGCTCCTGGTGCCATGTACTTAGCCAAATGATCAATGATTCTATTCTTTTCCTCAACATTCATTCCTACAAGTGCTGCCAAATAAACAACTTCATATTCTTTCAAACCATTTGACACATCCATTATATCATTGGTGTGAAAAAC…
ASHM01022335B	1	29900239	G	A	478	missense	0.340094	TTAATTCTCTTCAACGACCAATTCCTCAATCATGTTATTCCCATGGTTGCTTAGAGGTTTGAAGGCTTGAACCTCATCAGAACAACACTTATTTGGTAATAAAACCATTGGATACTTGCGAGCTATGACAACCGAATTGATAACCTCGTCCATAGGATGAAACACTGAGAGAACCTCAAAACCTCCAAGATCATTAGTATCAACAACTGGATATAGAAAAGCGCGAGCACCATGAGCACTCCTCAGCATGAGGAGTGCTCCTGGTGCCATGTACTTAGCCAAATGATCAATGATTCTATTCTTTTCCTCAACATTCATTCCTACAAGTGCTGCCAAATAAACAACTTCATATTCTTTCAAACCATTTGACACATCCATTATATCATTGGTGTGAAAAAC…
ASHM01022335C	1	29900604	T	C	843	missense	0.20734	TTAATTCTCTTCAACGACCAATTCCTCAATCATGTTATTCCCATGGTTGCTTAGAGGTTTGAAGGCTTGAACCTCATCAGAACAACACTTATTTGGTAATAAAACCATTGGATACTTGCGAGCTATGACAACCGAATTGATAACCTCGTCCATAGGATGAAACACTGAGAGAACCTCAAAACCTCCAAGATCATTAGTATCAACAACTGGATATAGAAAAGCGCGAGCACCATGAGCACTCCTCAGCATGAGGAGTGCTCCTGGTGCCATGTACTTAGCCAAATGATCAATGATTCTATTCTTTTCCTCAACATTCATTCCTACAAGTGCTGCCAAATAAACAACTTCATATTCTTTCAAACCATTTGACACATCCATTATATCATTGGTGTGAAAAAC…
ASHM01002106	1	30224825	G	T	239	missense	0.14314	AAGCGCAGAATCTCTCTGATCAGAAGGATTCTTATGCTCCTTACTCTGTCTATAATACATATAAGAGAGACAATCTCCCGGGAGAGTATAATCAAAACTCTCCCAATTCTTCTCCCCACGTCTACTCGGAAAATCCTTTATCGCACGCGCGAGATCTTGCGCGCCTTTTCCATCACACCGATTCTCAACAAGAAACCTTGCAGCAGCAGCGCGTTGCGAAGTGCTAAGTAGACGAATTGCGTATAAAACTTCAGCGCCACCGTTATCGAAGAAAGAGAGTGTTTCTTCATCGGTGTTAGCTTGAACTAAAGTGTCACGAACTTGAGTTGCGACTATGATACGATTCTGTTCAACGCCGCTGATTCCGGTGGTTTCTTCGATGGATGGAGATGAGAAACC…
ASHM01019980A	1	31124867	A	G	119	same-sense	0.233639	CATTTTGGTCCCTATCCTTGGTTCTTGACGAGTTATTGTACTTGTTTTCATTTGAGTAATCTTGTTTCTTATGATGAACTCTACGATCATGTGATCGACTATGACTTCTATGTCTTTCAGAGCTTGTTGAAGCACGATTTCTATGTCTTTCAGGGCTTGTTGAAGTACGACTCCTATGATTTCCTTGATCAGCACTCCGTTGATCTTCTCTGTAATGGTGGCTCTTGTGATGTCCTTGTTTATGTTGTTCATAATCTCTAGAAGTAGCATCATGTACAGCTTCGCTTTTGTCAGAATAATTTGTGTGAGATTGTTGCTCATGATAACCTGGGTTACTGATTGTCACTGCAGGTGAGTCATGACTAGCTTTTCCTGAATTATCGGCTTCCATGGGAATGG…
ASHM01019980B	1	31125124	A	C	376	missense	0.350345	CATTTTGGTCCCTATCCTTGGTTCTTGACGAGTTATTGTACTTGTTTTCATTTGAGTAATCTTGTTTCTTATGATGAACTCTACGATCATGTGATCGACTATGACTTCTATGTCTTTCAGAGCTTGTTGAAGCACGATTTCTATGTCTTTCAGGGCTTGTTGAAGTACGACTCCTATGATTTCCTTGATCAGCACTCCGTTGATCTTCTCTGTAATGGTGGCTCTTGTGATGTCCTTGTTTATGTTGTTCATAATCTCTAGAAGTAGCATCATGTACAGCTTCGCTTTTGTCAGAATAATTTGTGTGAGATTGTTGCTCATGATAACCTGGGTTACTGATTGTCACTGCAGGTGAGTCATGACTAGCTTTTCCTGAATTATCGGCTTCCATGGGAATGG…
ASHM01013246E	1	31300996	T	C	141	same-sense	0.0851573	TCATCTAACGCTAATTAAGCTATAAGCACCCAAGAGTAACATCCTAGCAGGAAAAAAAAGTAACACAAACAAATGCATATGTTGAGATGCAACTAGTCTACTAAACCTTTTCAAAGACTCTTTGCCTGTCTTCATCATGCTAGTGAACGGCGACTGGCGTTGGCCGATATTGACTGCTATTACAGACTTGCCAACAACAATGTTAGTATCAACTCGTCGTGGTAATACAAGAGGCCACCATACTTTGCGCCTTTTCTCGCGCATTGATTTTCGGATTTGGTTAAGTTCTTGGCGAATCACGCTTCTTACTGTCTTTAAGTAAGAGCTCATGTCATGATCTCTTTGTATGTTTCCTCCAGATCCATATGCGGATCTGTCGCTTAATATTTCGAGTGGATG…
ASHM01014863B	1	32371896	G	T	629	missense	0.236743	CCATTCTTGGGGCACCATCAATTTCAGCAACTTCCATACCAGTAACAATCATACCAGGAACAACCTCTCTAGTAAGACGAACAATAGCATCTTCAGCAGTATTCATATCAAGAGCTTTCATTCCAGGAACAAAATCAATCATACCAATACTCTTCAACCTCTTAACACCAGTAGCACCAAAAGGTCCATCATGTCCACAAGAACTAACAACAACTTTAGCTTCCATAACATTAGGATCCATACAAGACTGTGTATCATGATTCATCGAAACCAAAGCCCAATTTGTAACAACACCAGCAACTCTATTTTCTTTCACAATCAAATCTTCAGCAGCAACAGCATTGAACAATTTCACGTTAGGTTTTGCAAGAAGTTTGCTCATGATTGTTGAAGTGAAAA…
ASHM01000718A	1	33019248	G	C	335	missense	DNA	TTATTTCATGAGATCAAGAAATACAAAAGCATTCCACAAACTATGCAACAACATTGATGGCAAGAGGTTCCTAGACCGTACAAAGATAGCACCCATAACCAAGCCAAGCAATACAAGGGGAAGCATCCTTTGAATGTTAAAATGTGCGAAGGCAAATGCTACTGAGCTAACTAATACTGCACTCCACACAGGCATGTACCTGGTTAAAGATGGGAGAAGGAAACCACGAAAGACAATCTCCTCCCATATTGGGGCGCAAACTGTAACTACCACTGCATAGAGGGCCATTGCCACAGGGTCTCTTGCTACAATGGATTGCTCTACACTTGAGACGGTAACTGGAGCATATTGAAGAACAGGCCACAAATTTAGGTTCATTTGTGACAGATGATTGATGAG…
ASHM01000718B	1	33019529	A	T	616	same-sense	DNA	TTATTTCATGAGATCAAGAAATACAAAAGCATTCCACAAACTATGCAACAACATTGATGGCAAGAGGTTCCTAGACCGTACAAAGATAGCACCCATAACCAAGCCAAGCAATACAAGGGGAAGCATCCTTTGAATGTTAAAATGTGCGAAGGCAAATGCTACTGAGCTAACTAATACTGCACTCCACACAGGCATGTACCTGGTTAAAGATGGGAGAAGGAAACCACGAAAGACAATCTCCTCCCATATTGGGGCGCAAACTGTAACTACCACTGCATAGAGGGCCATTGCCACAGGGTCTCTTGCTACAATGGATTGCTCTACACTTGAGACGGTAACTGGAGCATATTGAAGAACAGGCCACAAATTTAGGTTCATTTGTGACAGATGATTGATGAG…
ASHM01001111	1	33167964	T	C	254	missense	0.172388	GGTCTGATGTCAACCGTAAACCTGCGGGTCAGTCAGACTTGTTGAGGATCGAAACACTACACCACGCGGATAAAGATAAAACAGAAGTGTATATACTTGAACTGGTTGTCTGGCTACATCACCTAGTGAGTCAAGTAAGAGTTGGTAACGGAGGAATAAGGTCCCCAGTCAAATCCCCGATTCGTTCTCCTAACCAGAAGACAATGCAGTTGTTTGCGCAAAAAGGCGGCTCTACTTCTCCGTTGTTAACAGTTGAAGATCAACAAATGCTTCGAGATGTTGGTAAGAGGAAACTAACGCCAGGCATCAGTAAAAGCCAGGAATTTGCAACTGCCAATACTAGGTTGAGCAAACACCATAGGCTAAGCAAGAGTAGTAATCATTCCCCTATCAGTGAAA…
ASHM01000406	1	33871440	A	G	325	missense	0.337928	TCAAGAAACATACAAAATACAATGGCGATGCAGCAAAAGGATCACCGAAGAGAATATTGCCGACAGAAAGGTTACCCACCAAGCCAAAAACAATGCAACCTCTTTGAAAAAAGCAGAGCTAGGCAATGCCAATGGAAAATTTCCAAAGGAAGGACCATCAATCTGAGACAAGCCAAGAAAGATAAGTACCAAAACAGGAGGGCCAAGAAATTGCAAAACCACAAGGCACAAATAGTGATTATGCAGGAACATCTTCGCTCTACTATAATCCAAGTCAGGAACCTTGCTACCATGAAGCCTTTGGTACCAAGACAACAAAGCTTCATTGAGATACATTTGCATATTAGCCCTTAAAGCCACAATCTGCAACAAACTTGATCCCAATAAGCACCAGCGCCG…
ASHM01013320	1	34424392	G	A	359	missense	0.00312026	CTGTTGATGTTGTGTTGAAAAGTCCTGCCTGAATGACTTTGGCATCTATACCCATCTTTTGTTTTGCACGCTCCAAAATCACCTCTTCAATTGATCCCACACTAACCAACACAAAAACCCGAACTTCCTTTTTTTGTCCAATTCGATGTGCTCGGTCCTCGGCTTGTTGATCCATTTGTGGGTTCCAATCACTGTCAAAGATTATAACAGTATCTGCTGTTTGCAAGTTCAAACCAAGACCACCTGCCCGGGTGCTTAAGAGAAACATAAAGTATGGGGAGTCAGGGGCATTAAATTTCCGTAGTAGAGTGCCTCTTTCTTCAGTTTTCGTTGAGCCATCAAGTCTAAGATACTTAAAGTCATGAAGTCTTAAATAAACTTCAAGAGTGTCCATGAGTC…
ASHM01013422	1	34498231	A	G	184	missense	0.139684	ATGGAGCAGCAAGAAGAGATTGTTCCGAATATCACTGATGATGATGAAGCCTATGCTCAAGAGTTACAGTTTCAACAAACCCTTGCCGACTCACTCATCACCTCCACGCCGCCGCCGCCACCACCACCGCAACCGTCGCCGTCGTTACTCTGCGTCGCATCTTCTTCATCAAAACCTGTGGATATTGCAATTGTCCTCAACGTAGAGAAGATAAAACTCGAGACCAATGAAGAATCAAATGAATCGTCCTCTTCTTCAATCATCATTTGCGAGATTTGTGCAGAAACAAAAAAGACTGAAGAAATGTTTAACAATCAAAGTTGTTCACATTCATTTTGTTCTGAATGTGTTATCAAACAAGTGGAAACAAAAATCAATGAAAAAATAGCAAATGTTTCT…
ASHM01008221A	1	34584875	T	C	140	same-sense	0.0644961	ATGGGTTCCTTCCATTTTCTGTTTTTACTTCCCATATTCTTTTCCCTCTTTGTTCATTGCTCTCCATCTCCCATCATACAAGCTGCTATTGATAAAGGGACACATGCTTACTATAACTGCACAAGGAACAGCACTTCTGTAACCTATAACGCTTACCGTTCCAACATCAAAACACTCCTTGATTTGCTCTCCTCCAAAAGTAGTAACAATGCTAGATACTACAACGCCACAGTTGTAAGCGATAACACTGTTGACACCGTCTACGGTCTCTTCCTTTGTAGTAGATACCTTGACCCAAAAATCTGTCAATCGTGCGTGATAGAAGCAGCCAAACTCATATCATCTCTGTGCACCACAGCAAAAGAAGCCATAGTTTGGTACACAGTATGCTATGTGCGA…
ASHM01008221C	1	34585507	G	A	772	same-sense	0.268	ATGGGTTCCTTCCATTTTCTGTTTTTACTTCCCATATTCTTTTCCCTCTTTGTTCATTGCTCTCCATCTCCCATCATACAAGCTGCTATTGATAAAGGGACACATGCTTACTATAACTGCACAAGGAACAGCACTTCTGTAACCTATAACGCTTACCGTTCCAACATCAAAACACTCCTTGATTTGCTCTCCTCCAAAAGTAGTAACAATGCTAGATACTACAACGCCACAGTTGTAAGCGATAACACTGTTGACACCGTCTACGGTCTCTTCCTTTGTAGTAGATACCTTGACCCAAAAATCTGTCAATCGTGCGTGATAGAAGCAGCCAAACTCATATCATCTCTGTGCACCACAGCAAAAGAAGCCATAGTTTGGTACACAGTATGCTATGTGCGA…
ASHM01025142A	1	35024554	A	C	360	missense	0.193972	ATGGACACCAAGCGATTCATCCAGCTTGTTGAGGAGAAGAAGAAGAAAATTATGGAGAGAAAGGAAGCTCCTTTGAAGTGGGAGCAGAAGCTGGAAGCTGCTTCCAAGGCAAAGGCTGTTGCTGAGTCCAAAGAGAGGAAGCTGAAAGCTGCAAAACATAAAAAAAGGTCAAGCTCTGATACTGATAGTGATCATGACACTGATGATGAAAGTAAAAGGGCTAGTAAAAGATCTCATAGGAAGCACAAGAAGCATTCTCACTTGGGTGATCATGAAAAAAGGAAAGAAAAAAGTTCCAAGAGGAAGACAAAGAAGCGGTCTTCAGAGTCTAGTGATTTTAGTAGCGATGAATCTGAAAGAAGCTCTGAGGAGGAGAGGAAGAGAAAGAAGAACCAAAGG…
ASHM01025142B	1	35025115	C	A	921	missense	0.346671	ATGGACACCAAGCGATTCATCCAGCTTGTTGAGGAGAAGAAGAAGAAAATTATGGAGAGAAAGGAAGCTCCTTTGAAGTGGGAGCAGAAGCTGGAAGCTGCTTCCAAGGCAAAGGCTGTTGCTGAGTCCAAAGAGAGGAAGCTGAAAGCTGCAAAACATAAAAAAAGGTCAAGCTCTGATACTGATAGTGATCATGACACTGATGATGAAAGTAAAAGGGCTAGTAAAAGATCTCATAGGAAGCACAAGAAGCATTCTCACTTGGGTGATCATGAAAAAAGGAAAGAAAAAAGTTCCAAGAGGAAGACAAAGAAGCGGTCTTCAGAGTCTAGTGATTTTAGTAGCGATGAATCTGAAAGAAGCTCTGAGGAGGAGAGGAAGAGAAAGAAGAACCAAAGG…
ASHM01031988	1	35740683	T	C	525	nonsense	0.191288	CTTTTGGTTAGGGAAATTGTGAAAAACCGTACCAGTTCCCATAGTGGGAGAATCTTTGGAACCATAGTCTGTAAATTTACTGTCAAAGCTTGTGCAGCAGATTTAACAAGACTTTTGGTTAGTCGAAAACCTGCAAAACCTTGTTCATCTTCCACTTGTATGCAACAATTGTAAGCTTCATCATCAGCACCATACTGTGTTCTCTCCATGTGTTTGAGTTTCAAGATAGCTCTGTTTTTCAGCTCTGTTTTGTTTGTGAATAGCATGGAACAACCACCTGAACGAAAAAGACAGTTAGAAAGCATCATTTTTTTGTCTTTTCCACAATACCAATGAGAACCAAGATCTTCTGTACTAACAACAATTCCTAATGAATTTTCATGTGTTTGGAAAAGTTGT…
ASHM01018118	1	36324648	C	G	170	missense	0.0212496	CTGACAGATAAACATTTGGACGCCACCTTCAAGAAATAAAAACCTTCTTCCAAACTTGTCAACACTGAATATGGAAACAAAGGTGGCAAGCACATTGACACCTCCAGAGATAACTGCGGACATGAGGGCAGCATCATCACCAAAGCCTAGAGTCTTGAAAAGGACGGGTCCGTAAAACATGATAACATTGATGCCAGTGAGTTGTTGGAAAAATGGAATGAAAGAGCAGAAAGTGAGTTGAGGCTTGTATCTTGGTTGTGTAATGTTCTTCCATGGGTGCTCCACATTCTTTGCCTCCTCACTAGCATTAATAAGATCCTGAAACTCCTCCTCAACATTGTCGATGCCACGAATCTTTTGTAACATTTTCCTGGCCGCGTCACTTTGGCCTCGTTCAAT…
ASHM01009215A	1	37905910	A	G	26	missense	0.254624	CCTTCAAATATGTGTCAATAGCCCTATAAATGCCATCGTGAGCAGGACGAGAGATGTTTGAGACCAACTCAGCAAGATTAACGAAATCTGACAATGGTAAATTAGGATCCTTTGCGATTTCAGCAAGGTAACTATCTATGAGTTTTGCAACCATCAGCTTAGAAGCATCTGATAAAATTCCTGGCTTAAGAATCCCCTCAAGTTCGCCACCTTCAACCGATTGAATCTCAGAATTATGATCTTTCATAAGAAACTCCCTTACAATGTTTTGTACTATACCGACATCATACATTGTAGTCTCACCATCTGGTGCTCGAATCAAAATATCATTTACCGAAGCCTCCTCCAGTTGCTGGCCAATTCTCTTTACTAGCTCTTCTTTAATCCTATCTTCTGATT…
ASHM01009215B	1	37906107	G	C	223	missense	DNA	CCTTCAAATATGTGTCAATAGCCCTATAAATGCCATCGTGAGCAGGACGAGAGATGTTTGAGACCAACTCAGCAAGATTAACGAAATCTGACAATGGTAAATTAGGATCCTTTGCGATTTCAGCAAGGTAACTATCTATGAGTTTTGCAACCATCAGCTTAGAAGCATCTGATAAAATTCCTGGCTTAAGAATCCCCTCAAGTTCGCCACCTTCAACCGATTGAATCTCAGAATTATGATCTTTCATAAGAAACTCCCTTACAATGTTTTGTACTATACCGACATCATACATTGTAGTCTCACCATCTGGTGCTCGAATCAAAATATCATTTACCGAAGCCTCCTCCAGTTGCTGGCCAATTCTCTTTACTAGCTCTTCTTTAATCCTATCTTCTGATT…
ASHM01009215C	1	37906428	G	T	544	same-sense	0.333403	CCTTCAAATATGTGTCAATAGCCCTATAAATGCCATCGTGAGCAGGACGAGAGATGTTTGAGACCAACTCAGCAAGATTAACGAAATCTGACAATGGTAAATTAGGATCCTTTGCGATTTCAGCAAGGTAACTATCTATGAGTTTTGCAACCATCAGCTTAGAAGCATCTGATAAAATTCCTGGCTTAAGAATCCCCTCAAGTTCGCCACCTTCAACCGATTGAATCTCAGAATTATGATCTTTCATAAGAAACTCCCTTACAATGTTTTGTACTATACCGACATCATACATTGTAGTCTCACCATCTGGTGCTCGAATCAAAATATCATTTACCGAAGCCTCCTCCAGTTGCTGGCCAATTCTCTTTACTAGCTCTTCTTTAATCCTATCTTCTGATT…
ASHM01009215D	1	37906954	G	T	1070	same-sense	0.354466	CCTTCAAATATGTGTCAATAGCCCTATAAATGCCATCGTGAGCAGGACGAGAGATGTTTGAGACCAACTCAGCAAGATTAACGAAATCTGACAATGGTAAATTAGGATCCTTTGCGATTTCAGCAAGGTAACTATCTATGAGTTTTGCAACCATCAGCTTAGAAGCATCTGATAAAATTCCTGGCTTAAGAATCCCCTCAAGTTCGCCACCTTCAACCGATTGAATCTCAGAATTATGATCTTTCATAAGAAACTCCCTTACAATGTTTTGTACTATACCGACATCATACATTGTAGTCTCACCATCTGGTGCTCGAATCAAAATATCATTTACCGAAGCCTCCTCCAGTTGCTGGCCAATTCTCTTTACTAGCTCTTCTTTAATCCTATCTTCTGATT…
ASHM01000645	1	38338599	G	A	507	same-sense	0.207961	GGCTAGACTTCCTTTCAATCATCTCCCTCATGCCCGGTGGTTACCGTTCCTTCTTCTGCGATGCTTTCCCTTCCATTCACCCTCCTCTCAACAATCCTCTTCCTCTTGCTCTTCCTCCCAAAGTATTTTTCTTCTACGCCATTGATATATTTTTACATGGAGAACCACAACCTTTGTACTCACTTTATACCCCTCAACTCATATACACATCTGAATATACATCTCATCCTTTGGCCGATCCTCCTATTTTTAGATTTGCGTTGGATCATGGAAAGGCTAAGGTGAATTTTATTAAGGTAAAGAAAGAAGGTTGTTTGGAATATTTGAAACAAAAATTGACGTTCAGTTGTGTGGCTATCGACCCGATTGGAATAAAGCGTCGTGGGAGCTTGTTTACTT…
ASHM01066451	1	40546948	T	C	188	missense	DNA	TCAAATTTTAATCATGCATGAATTCGGCCACCACAAATCTAATTGAGATTCCGTTAAATCTCCTAACGGCGATAACAAACTCCTCCTATCACCAACTGTTAATTCATAACGTCCGTCATCTCTAACATAAATCTTCTGCACACCGCCGTTGCCAGGTGTCCACTCCGCAATCGCCTCCGGTATCCGCTGCCGGAGCCTCGTATCCCAAATCCCCAATGCCAAATTCTCCGACGAATTTTCTCCCGCCGGCGACACGCTCTGTTTCTCATCATCACCGTAAACCGACACAATTCTTCGATCGTCGTAAGAATCAGAATCTTCAAATCCAAAACCTAACCCTAACCCTATCGTATCCCAAAGCTTCACGACGTTTTTGTTATTAGCGATTTCCGATAGCGA…
ASHM01019523	2	3357256	T	C	342	missense	0.0469629	ATGAAAAAGATTGGATTTTTCAACCTTAACAACATCATAAATGTTGCTACAAACATTGTCCCAAAAGAAAGAACAAAAACCTTAAACAGAAAACTTTATGTTATTCCTGTTAAACCAACCCCATTTCCAGAAATTGCTGAACCCCCTTTGAATTTTCCAATTGGGTCTCCTTCAAATCAACCAAATTCAAAACCTTTACCTCCTTTAGCTCAAATTGTTTCATCTCCACCACCAATTTCTTCTCCCAATTTTGCCCCTCAAGAACAACAACAACCATCACCATTACCACCACAGTTTCTTGCTCCTGCTAATTCACCTCAATATGGTTTCAATTTACCACCTTGCAATCCAATTCAACATGGTTCACCTTCAATTTCACCTTATCCACAAAATGTTCCT…
ASHM01039396C	2	3357379	C	T	465	same-sense	0.0150091	ATGAAAAAGATTGGATTTTTCAACCTTAACAACATCATAAATGTTGCTACAAACATTGTCCCAAAAGAAAGAACAAAAACCTTAAACAGAAAACTTTATGTTATTCCTGTTAAACCAACCCCATTTCCAGAAATTGCTGAACCCCCTTTGAATTTTCCAATTGGGTCTCCTTCAAATCAACCAAATTCAAAACCTTTACCTCCTTTAGCTCAAATTGTTTCATCTCCACCACCAATTTCTTCTCCCAATTTTGCCCCTCAAGAACAACAACAACCATCACCATTACCACCACAGTTTCTTGCTCCTGCTAATTCACCTCAATATGGTTTCAATTTACCACCTTGCAATCCAATTCAACATGGTTCACCTTCAATTTCACCTTATCCACAAAATGTTCCT…
ASHM01039396A	2	3468717	A	G	78	same-sense	0.131529	TTATAGCATTTCTATCTTTTTAGTGAGGGATCTCACCAAACCTCGTAGAGATTTCTGCGCATAGAGCATTAGAATAGAACCAATAGCAAACTGTTTAAACCCTCTAGCCATCATTGCTATAAGAACTCTTTGGAAAATATCGATTCTAAGAACAGTAAGATCTTCAGCCCACCAATCAACAACTGGTCTTTGTTGAGACGATAAAGAAGACGACATCACTCCCTCAGAACCACTATCACTTCTTCCAGATGAACACAATTGACTTTCCTTACAAGCAATATAAGCAATTGCATCAATGCATTTGCTCACCAGTTTCGCTTTCTCTGCTATTGGAAGAAGACTTTCCGAAATATGTAAAATCGAAACAGAACCTGCAATGGTTTTTAATGCTACATCATT…
ASHM01039396B	2	3469252	C	T	613	same-sense	0.246059	TTATAGCATTTCTATCTTTTTAGTGAGGGATCTCACCAAACCTCGTAGAGATTTCTGCGCATAGAGCATTAGAATAGAACCAATAGCAAACTGTTTAAACCCTCTAGCCATCATTGCTATAAGAACTCTTTGGAAAATATCGATTCTAAGAACAGTAAGATCTTCAGCCCACCAATCAACAACTGGTCTTTGTTGAGACGATAAAGAAGACGACATCACTCCCTCAGAACCACTATCACTTCTTCCAGATGAACACAATTGACTTTCCTTACAAGCAATATAAGCAATTGCATCAATGCATTTGCTCACCAGTTTCGCTTTCTCTGCTATTGGAAGAAGACTTTCCGAAATATGTAAAATCGAAACAGAACCTGCAATGGTTTTTAATGCTACATCATT…
ASHM01022809	2	3543055	G	C	388	same-sense	0.34968	TTACCTTGTGGACTCAATATTGAGCTGAATATGTTTAAGCAACACCGGAATAACAATATCTGGCGAGCTTAACTGCGGCAAATGACCATCCGTATCCATGACCTCAACAATGGACGGACCACCTAAGTGTTGGTGAAGATACTCCGAGACCATCACCGGAACTGCCATATCTTTCTCAGCTTGTATAATATGACAAGGGACAGTAACAAGGTTCAAAATTTGCCTCATGTCACTTTGAAAAATTGTCCTTGACACTATTAGAGCTATGTCTGGTCTCATGTTGAACAATGTTCGACTAAATTCTTGCACTGCCACTGAGTCCATGTCTCCACCCACAGCTAGTGGAGCAAACCCAAAACACCATGCTTTGTAATTATCAGCAATTGCGTTGAATAATTG…
ASHM01024905B	2	3599982	G	T	382	missense	0.306439	TCAAGCGGAATCATCGGGTTGTTCATTATCAATACGATTTTCCTTTTTTAACCTTGGCTGAATCCCATAATACCGAACATACCATTTCACGAATTTTCTCAAACCCGTTGAAAGATCCGTTACTGGTTTATACCCGAAATCTCTATAAGCCAATGTAACATTCGCATGCGTATACGGTACGTCACCGTTTCGCGGCATCTTGATGACGTGTTTCTTCGCTTTCGTTGTTAACAGATTTTCCAGAATCGTTACAAGTTTCCCCACCGGCACCGGCGACGTGTTTCCGAGATTGTAAATTCTCAATTGCGCCGGTCCTTTTTTCTTTCCGCCACTTCCTGTACTTTTCTCCGCCGTGTCCAAAGCTCCGACGCATCCTTTCACGATATCATCGATGTATGT…
ASHM01024905D	2	3600654	G	A	1054	same-sense	0.117928	TCAAGCGGAATCATCGGGTTGTTCATTATCAATACGATTTTCCTTTTTTAACCTTGGCTGAATCCCATAATACCGAACATACCATTTCACGAATTTTCTCAAACCCGTTGAAAGATCCGTTACTGGTTTATACCCGAAATCTCTATAAGCCAATGTAACATTCGCATGCGTATACGGTACGTCACCGTTTCGCGGCATCTTGATGACGTGTTTCTTCGCTTTCGTTGTTAACAGATTTTCCAGAATCGTTACAAGTTTCCCCACCGGCACCGGCGACGTGTTTCCGAGATTGTAAATTCTCAATTGCGCCGGTCCTTTTTTCTTTCCGCCACTTCCTGTACTTTTCTCCGCCGTGTCCAAAGCTCCGACGCATCCTTTCACGATATCATCGATGTATGT…
ASHM01034037A	2	3658934	A	G	192	missense	DNA	CATGATAGCTGGCTGTGGTTAGGTGACGGGATCCAAGGATTTACGGTTAAATCGGCATATGGTTTATTGGAAAAAATGGAGCCTAGTACACGAATTCTGCAACCTGTGGAGAATTTTGTCTTTAAAAGGCTTTGGAAGTGTGCATGGCCTTCGAAGACACTGCGTTTGTGTGGCAATTGCTCTTAAATCGTATCCCGACAAAGGACAATTTATTGAAGCGTAGGATGCTCCAGCATGACCAACATAATTGTGTATTGTACGGACAGAGAATAGAAACAGCGGCGCACTTATTTCTCCATTGTGATTATACAGCGAAGGTATGGTACGACCTTACTATTTGGTTGGGTTTTTATCTGATGATTCCTCCAAATATTGTCACTTCTTTTGCTACGTGGACTA…
ASHM01034037B	2	3659185	A	T	443	same-sense	DNA	CATGATAGCTGGCTGTGGTTAGGTGACGGGATCCAAGGATTTACGGTTAAATCGGCATATGGTTTATTGGAAAAAATGGAGCCTAGTACACGAATTCTGCAACCTGTGGAGAATTTTGTCTTTAAAAGGCTTTGGAAGTGTGCATGGCCTTCGAAGACACTGCGTTTGTGTGGCAATTGCTCTTAAATCGTATCCCGACAAAGGACAATTTATTGAAGCGTAGGATGCTCCAGCATGACCAACATAATTGTGTATTGTACGGACAGAGAATAGAAACAGCGGCGCACTTATTTCTCCATTGTGATTATACAGCGAAGGTATGGTACGACCTTACTATTTGGTTGGGTTTTTATCTGATGATTCCTCCAAATATTGTCACTTCTTTTGCTACGTGGACTA…
ASHM01008983A	2	5669952	A	T	204	nonsense	0.252985	GGACATTTATCATCGAAAAGTGATGTCTACAGCTTTGGAGTAGTACTACTCGAAATGCTCACCGGTCGACGAGCTATTGACAAGAAAAGACCAAAAGGAGAGCATAATCTGGTGGAGTGGGCTAGACCGGTACTTGGAGACAGGAGGTCGTTCTACCGAATAATCGATCCCCGTCTTGAAGGTCACTTTTCAGTTAAAGGATCACAGAAAGCAGCCCAGCTGGCTTCTCAGTGCCTTAGCCGCGATCCAAAATCTAGACCTTTGATGAGCGAAATAGTTCAAGCTTTAAAGCCTTTGCCAAACCTTAAGGATATGGCCATATCATCTCATCAATTCAAGATTGCGCGTGTTGATCGGACCATGTCCATGCCAAATTCTAAAAACGGTATTAGAACTGAT…
ASHM01008983B	2	5670120	A	G	372	missense	0.346138	GGACATTTATCATCGAAAAGTGATGTCTACAGCTTTGGAGTAGTACTACTCGAAATGCTCACCGGTCGACGAGCTATTGACAAGAAAAGACCAAAAGGAGAGCATAATCTGGTGGAGTGGGCTAGACCGGTACTTGGAGACAGGAGGTCGTTCTACCGAATAATCGATCCCCGTCTTGAAGGTCACTTTTCAGTTAAAGGATCACAGAAAGCAGCCCAGCTGGCTTCTCAGTGCCTTAGCCGCGATCCAAAATCTAGACCTTTGATGAGCGAAATAGTTCAAGCTTTAAAGCCTTTGCCAAACCTTAAGGATATGGCCATATCATCTCATCAATTCAAGATTGCGCGTGTTGATCGGACCATGTCCATGCCAAATTCTAAAAACGGTATTAGAACTGAT…
ASHM01002689	2	6446208	T	C	333	same-sense	0.00312026	CTGGTGAAAACCATGTTCTCGGGTCAGCGGAATGCCAAGTTCAGTGATGCAGGCATGCAGTCTATCATCACTACCATAAAGCCCAGGGTACCTCTCAATGCATTCATCAAGAATCTCATATAGAGCCTTTGCAAGTGGATAACTTATTGCAATCCCGCCACCACCATAGGCCATTGAGTGGCTAAAATAGGTATTAGCTGAATGGCTCTCTGAAGGGCTACCTATGTAAATCATTTCGGAGGAATTATACTTGCTGAGAACGTCAACTAGGTTATTCACGTTGAAGATGGTATCATCATCACATAGGACAAACCAACGCACATCTGAGAGGCTAAGGCGAAAGCTTTCTTTGATAATGCGAGAAATCCGGAGGCCAGAAGGGTGACCTATGGGATTAGT…
ASHM01007742C	2	8477616	C	T	1872	missense	0.189241	CTAAGCAACATATCGATACCGTTCTCTGTCACTATCATCTCTCTCCAAAAAGTCCCTCTCAATGAGAGACTCAATCCGTTTCTTTATGTCTGTAGGATTTGCGAGGAATCGCGACTGCAATTGCTTTGTGACCTCAGCTATAAGATTGTGGTGATAAAGTTTCTTTCTAGATTTCATAATCCTCACTATTGATGCATCAATCTGGGGCTTCCGGTCCAACTCCACTCTTTGCCAATTTTCAAGTGTTTCTGGTTCCAATTTCTTTTGTGCAGCGGTTCCTATTTTTACCTTCAACGATTTGCTACTGAAGTTGTCATTAACAAAGAATTCATCATTCTCATTTACATCTTTACTCATTGGCTCTTTCCTAAGGACATTTCTTCCTTTAACCAAAGCCAA…
ASHM01007742E	2	8478464	T	C	2720	missense	0.1794	CTAAGCAACATATCGATACCGTTCTCTGTCACTATCATCTCTCTCCAAAAAGTCCCTCTCAATGAGAGACTCAATCCGTTTCTTTATGTCTGTAGGATTTGCGAGGAATCGCGACTGCAATTGCTTTGTGACCTCAGCTATAAGATTGTGGTGATAAAGTTTCTTTCTAGATTTCATAATCCTCACTATTGATGCATCAATCTGGGGCTTCCGGTCCAACTCCACTCTTTGCCAATTTTCAAGTGTTTCTGGTTCCAATTTCTTTTGTGCAGCGGTTCCTATTTTTACCTTCAACGATTTGCTACTGAAGTTGTCATTAACAAAGAATTCATCATTCTCATTTACATCTTTACTCATTGGCTCTTTCCTAAGGACATTTCTTCCTTTAACCAAAGCCAA…
ASHM01007121B	2	8795205	C	T	167	same-sense	0.0243698	CCGCCACTTCACTCAAAGCAGTTTGCGAGGCAACTCAGTACCCTAACTCGTGCTTCTCCGCAATCTCATC TCTTCCAGATTCCAACACAACCGATCCTGAACAACTCTTCAAACTCTCTCTCAAAGTCGCCATTGATGAA TTATCAAATCTCACGCGCGGTTTCAGCGATAAAATCAAAGCGAGTGGTGACACGCGCCTTAAGAAAGCGA TTGAAGTTTGCGGTTCGGTTTTGAACGATTCGTTAGATCGGCTTAACGATTCAATGTCGACGATTGTTTC CGGTGAGAAGATTCTTTCTCCGACGAAGATTCGTGATGTTGAGACGTGGATTAGTGCGGCGATAACGGAT CATGACACGTGTTTAGATGCCGTTGGTGAATTGAACTCAACCGC…
ASHM01009522B	2	10082438	C	T	382	same-sense	0.354228	TCAATCTCAGGAAATCCCAAATCAGCAATATCAACTGCCTTTAACTCAGCAGCCACATCCTCAACCAGGGGCACTTCCGCATCAACAATATCAGCAGGCCCCTCATCCTCAGTACTCTCAGCCATCACCACATCTACCTCAACAACAGCCACCACATTCATCCGGACCTCATCTACCTCAACAACAGCCACCGCATTCATCCGGACCTCATCTACCTCAGCAACAGCCACCACATTCATCCGGAAATCCACCTCAAATGCAACCTTCACTAGGTCACCATCTAGAGGAACCACCTTATGTTCCTTCTCAGAATTATCCTCCCAATCTCCGCCAGCCACCATCTCAGTCACCCAGTGGACCTCCTCCACCTTCCCAACAGTACTATGGGACACCGCCCCA…
ASHM01009522C	2	10082690	C	T	634	same-sence	DNA	TCAATCTCAGGAAATCCCAAATCAGCAATATCAACTGCCTTTAACTCAGCAGCCACATCCTCAACCAGGGGCACTTCCGCATCAACAATATCAGCAGGCCCCTCATCCTCAGTACTCTCAGCCATCACCACATCTACCTCAACAACAGCCACCACATTCATCCGGACCTCATCTACCTCAACAACAGCCACCGCATTCATCCGGACCTCATCTACCTCAGCAACAGCCACCACATTCATCCGGAAATCCACCTCAAATGCAACCTTCACTAGGTCACCATCTAGAGGAACCACCTTATGTTCCTTCTCAGAATTATCCTCCCAATCTCCGCCAGCCACCATCTCAGTCACCCAGTGGACCTCCTCCACCTTCCCAACAGTACTATGGGACACCGCCCCA…
ASHM01011319	2	12473627	T	C	317	same-sense	0.302968	ATGGAAGATCAAGAACAAAAACAACATGCTCAGTCTCAAAGTTCCAATACTAATAATCCAAACAACATTGAAAGGAGTGAAACTGTGAGATCAAGATGGACACCAAAACCTGAACAAATCCTTATACTTGAGTCCATCTTTAATAGTGGAATGGTTAATCCACCAAAAGATGAAACTGTTAGAATAAGAAAACTTCTTGAAAAATTTGGACCTGTTGGTGATGCTAATGTTTTTTATTGGTTTCAAAATCGCCGCTCTCGCTCTCGTCGCCGTCAAAGGCAGATGCAGGCCGCCTCTCAACTAAGCGGTGGCAGTGTAAATCCATATCACCAATACCAGTGCAGCACCAACAGTGCTAACACTCTGTCTCTTGGTGCTGCTATTGGTTTTGGTGGTTTC…
ASHM01000663	2	13260554	A	T	340	same-sense	0.244601	CAGAATGGATATTGCCCGGCACAAGCCGTATAATCCCTTGAATTTATCTGGGCGACATTCTAAAGGTTTGTATTGGTGGAATCAAAGTGGTTCACTTGGAGAAAAAGATGGCGATATTGATGCTTTAGATGATAAAATGAAATCTGCTGGGCGATACTGGTCTGGAAAGTATATGGCTTTAGAACGACATAAAAGCTTCAAGCGCATTCGTCTTGTTGCTCCAAAATTGTCTCCTCATACAGCACAAGATGAGTTTATACCTTTATCAGACATTGGTTCATCTCATGGAGCTGTTGACAGTGAATCCGACTCTAAAATTTCATCACCACTTGAAGAGTCATGGGAAGACGAAATGTTAAATAAAACTAGGGAGTTTAACAAACTAACAAGGGAGCACCC…
ASHM01104620A	2	14127481	T	C	37	same-sense	0.273025	ATGGCACAAGAAACAATAATCAAAGAGCCTCAAGAGTCTGGTGAAAAACTTGAATTATGGTTTTTGGACTCAGGTTGCAGCAACCATATGGTTGGAAACAAGAATTGGCTATTTGATTATGATGACACATTCAAAGATTCTGTCAAATTGGGTGATGATTCAAAGATGGTAGTTGAAGGAAAACGTAATTTGAAATTGCACATTCAAGGTTTTACTCAAATTCTTACAAATATGTATTTCTTACCTGGTTTGAAGAACAATTTATTGAGCATTGGGCAATTACAACAAAAGAATTTGACTATTATATTTAAAGATGACACCTGCAAGGTTTTTCATGAAGAGAAGGGTTTGATTGTGGCCACTCATATGACTCTGAATAGAATGTTAATTATTAAAGCA…
ASHM01028998B	2	15019336	G	C	169	missense	0.0866154	TTGGTATATACATTGATCCATGACGTTCTCTTCAAAACCAAATGAAGTGATTACTTCATGGAATTTTAAATACCATTGGCGAGAGGCTTGTTTTAATCCGTAGATGGATCTATTAAGCTTGCAGACTAAGTTCTCACCTTCACTAGAGTAGAATCCTTCAGGTTGTTTGATGTAAACCTCTTCCTCTAGTGAACCATTTAGGAATGCTGTTTTCACATCCATTTGATGTAACTCAAAATTAAAATGAGCTACTAATGCCATAATTACTCGAAAAGAATCCTTTTTAGACACAGGAGAAAAGGTCTCTGTGTAGTCGATTCCCTCTCTTTGAGTGAATCCTTTGGCAACAAGTCTTGCCTTATATCTTTCAATGTTGCCTTGTGAGTCTCGTTTGGTTTT…
ASHM01028998A	2	15019760	G	T	593	missense	0.0922637	TTGGTATATACATTGATCCATGACGTTCTCTTCAAAACCAAATGAAGTGATTACTTCATGGAATTTTAAATACCATTGGCGAGAGGCTTGTTTTAATCCGTAGATGGATCTATTAAGCTTGCAGACTAAGTTCTCACCTTCACTAGAGTAGAATCCTTCAGGTTGTTTGATGTAAACCTCTTCCTCTAGTGAACCATTTAGGAATGCTGTTTTCACATCCATTTGATGTAACTCAAAATTAAAATGAGCTACTAATGCCATAATTACTCGAAAAGAATCCTTTTTAGACACAGGAGAAAAGGTCTCTGTGTAGTCGATTCCCTCTCTTTGAGTGAATCCTTTGGCAACAAGTCTTGCCTTATATCTTTCAATGTTGCCTTGTGAGTCTCGTTTGGTTTT…
ASHM01028998C	2	15020903	G	A	1736	missense	0.179877	TTGGTATATACATTGATCCATGACGTTCTCTTCAAAACCAAATGAAGTGATTACTTCATGGAATTTTAAATACCATTGGCGAGAGGCTTGTTTTAATCCGTAGATGGATCTATTAAGCTTGCAGACTAAGTTCTCACCTTCACTAGAGTAGAATCCTTCAGGTTGTTTGATGTAAACCTCTTCCTCTAGTGAACCATTTAGGAATGCTGTTTTCACATCCATTTGATGTAACTCAAAATTAAAATGAGCTACTAATGCCATAATTACTCGAAAAGAATCCTTTTTAGACACAGGAGAAAAGGTCTCTGTGTAGTCGATTCCCTCTCTTTGAGTGAATCCTTTGGCAACAAGTCTTGCCTTATATCTTTCAATGTTGCCTTGTGAGTCTCGTTTGGTTTT…
ASHM01019007	2	16412979	T	C	414	same-sense	DNA	ATGAACACACATATTGGTAGCCGGTTGAAAGCTGCAGCTCAAGCCGGTAATATAAATGATCTCTACAAAGTAATTCAAGATGATCCATCCATTTTGGAGGATATAGATTTAATGCCATTTATTGAAACTCCTTTGCACATCGCTGCATCTCTTGGTCATCTTCAATTTGCCACTGAAATTATGAGGTTAAAACCTTCATTTGCTTGGAAGCTAAATCCACAAGGATTCAGCCCCATCCATCTTGCTATGCATAATGACCAAAAGATGATGGTGTATCGCTTTGTTAGCCTCAATAAAGACCTTGTTAGAGTTCAAGGGAGGGAAGGCATTACTCCTCTTCATTTTGCAAGTCAAATTGGTGAGGTTGACCTTATAACTACATTTCTCATCTTGTGTCAG…
ASHM01005154A	2	16623181	G	C	232	same-sense	0.338572	CTAACACCATATCCTATACTCAAAAAAGAAACAACTGATTGACTATGATTATTTGTAGAAGAATTAGTACAAGCTAAGGACAAAGAACGAGATCCATCGTTCGGAACACAACCACCGGAATTACCTGATGCAACATGGAAATTTGAAGGACAAGAACAACCAGGTGAAGATGATGATAAAGTGTTATCATTACATAAACCTAATCTTCCACAAGCTAATGGAATTTGACAAGCATCATTTGGTCCAACAAATTCCTGCTTCAAACTTTCTCCTGAAAGTTGGCTACTACTAATAGTAAATTGGCCATTGTAAGCCAATTTGGCGATACGAAAATTAGTTACCGATAAACCAAGTTGATAAACAAGTACTGTTTCATTATGTCCAAAGATATAAAAACCT…
ASHM01077523	2	16809930	A	G	532	missense	0.126268	CTGAGAATTCACTTTCGCCGGCGGCGACCCCAACGAAAAAACCGACATCGGAGACGACGGCGCATCAGAATTAAACGAAACATCATCAGAAGAAGTAAAAGACGATAACATCCTCTCAAAAACCACTTCATTCATTTCCTCAACAACCACATCTTCAACATCCCATAAAACAGAATCCATTTTCACAGAACCAAAAGAATCATCAATCGTTACACTGTTTCTCCACGGCGGCGCTCCGCCGTTACCTTTCAAATACTTCCCACAGTAACTCCTTAACTTCACTTGAAAACCGTCTCTTATTGGTTCCCACTCATTTTTACCGTCTAAACCGTTTTCTAATTCCGTTAGAATAACCGTTTTTGCCGTTAAACTTAACGGAAAAGGTGTTTCTGTTGCTGT…
ASHM01002083A	2	17675348	T	C	877	same.sense	DNA	ATGGCGTCTGAAGGGAGCAGTAGCGGATTTGTGCAACCATCAATTCCAAAGCTTGATGGTCACTATGATCATTGGAGCATGTTGATGGAGAATTTCTTGAGATCAAAGGAATATTGGGGATTAATTGAAGAAGGAATTCCAGAAGTAAGGGATGAAGCAGCCTTGAATGAGGCACAATTAAAGGCAAGAAATGACTTGAAGCTGAAGGATCTAAAGGCAAAGAACTACCTGTATCAAGCAATTGATCGAGTTGTTCTTGAGACTATTCTTAAGAAGAATACTTCAAAAGACATATGGGACTCTTTAAAGAAGAAGTATCAAGGCACTAGTAGAGTTAAACGTGCTCAACTACAAGCTCTTCGCAAAGAGTTTGAAATTTTGCACATGAAGGCTGGAGAA…
ASHM01002083B	2	17675767	T	G	1296	missense	0.196135	ATGGCGTCTGAAGGGAGCAGTAGCGGATTTGTGCAACCATCAATTCCAAAGCTTGATGGTCACTATGATCATTGGAGCATGTTGATGGAGAATTTCTTGAGATCAAAGGAATATTGGGGATTAATTGAAGAAGGAATTCCAGAAGTAAGGGATGAAGCAGCCTTGAATGAGGCACAATTAAAGGCAAGAAATGACTTGAAGCTGAAGGATCTAAAGGCAAAGAACTACCTGTATCAAGCAATTGATCGAGTTGTTCTTGAGACTATTCTTAAGAAGAATACTTCAAAAGACATATGGGACTCTTTAAAGAAGAAGTATCAAGGCACTAGTAGAGTTAAACGTGCTCAACTACAAGCTCTTCGCAAAGAGTTTGAAATTTTGCACATGAAGGCTGGAGAA…
ASHM01002083C	2	17677378	A	G	2907	same-sense	0.363808	ATGGCGTCTGAAGGGAGCAGTAGCGGATTTGTGCAACCATCAATTCCAAAGCTTGATGGTCACTATGATCATTGGAGCATGTTGATGGAGAATTTCTTGAGATCAAAGGAATATTGGGGATTAATTGAAGAAGGAATTCCAGAAGTAAGGGATGAAGCAGCCTTGAATGAGGCACAATTAAAGGCAAGAAATGACTTGAAGCTGAAGGATCTAAAGGCAAAGAACTACCTGTATCAAGCAATTGATCGAGTTGTTCTTGAGACTATTCTTAAGAAGAATACTTCAAAAGACATATGGGACTCTTTAAAGAAGAAGTATCAAGGCACTAGTAGAGTTAAACGTGCTCAACTACAAGCTCTTCGCAAAGAGTTTGAAATTTTGCACATGAAGGCTGGAGAA…
ASHM01032501	2	17762048	G	T	543	same-sense	0.313648	TTATAAATCAACATCACGTCCGTGCCTGTCGCGTCCATTGCTTTCCATGAAACCTGACTGGAAGCTTCTTCTCCTTCTACTAGGGTGTTTCATCCTTGTTCGTCGTTTACTATGACCCGAGTACACTAGAAAAATAACAACTAAGAAACCGAATCCGGAAAACGCCCATAAGAATACCACCCAAAATCTTAAAGACTTCGGTATCTCATCTTTTTGAACGCTTGCCAATTCCTCTTTCTGAACACTTGACAATTCCTCTTTCTGAACACTTGCCAATTCTCCTGAATTGTTTGTTGCGACATGATTGGTTATTGAATCGATACTTGCATCGGTGTTGCCGATTTCCTTTGAAGTTCCTCTTTCTTCTGTATTCTCATCCCCTTTTGATATCAATATGGA…
ASHM01020276A	2	19830796	T	C	73	nonsense	0.263414	TCAGAAATCCTTCAACACCTTGCGAACCTGCTCCAGGGTAACAAACAGAACAACAGTGAAAGGTCCCTGCCTTGAAATTGTAGGAATAAATCCTTTGTAAAGAGCCATAGGACCCTCAGCACGAATCGTTTTCATAGCACAATCCAATGCACCAGCATAAGGTGGTTCCTTACCAGCCTCCACCTTCATATTCATAACCCTAGTTTTAATAACATCCACCGGATTCGATGCAACAGCCGCCACAAACCCAGCCGCAAAACTAGCTGTCACATGAGTCCCAAGTCCATCTTTCATCACACCTTTCTCTAAAATCATCTCCTTAAACTGATCATAAGATGCCAACTGGGAAGCCGTGACCAGCATGGCGCGGTTAACAGTAAGTGATGACCCGCGCCATAG…
ASHM01020276B	2	19831194	G	C	471	same-sense	0.169411	TCAGAAATCCTTCAACACCTTGCGAACCTGCTCCAGGGTAACAAACAGAACAACAGTGAAAGGTCCCTGCCTTGAAATTGTAGGAATAAATCCTTTGTAAAGAGCCATAGGACCCTCAGCACGAATCGTTTTCATAGCACAATCCAATGCACCAGCATAAGGTGGTTCCTTACCAGCCTCCACCTTCATATTCATAACCCTAGTTTTAATAACATCCACCGGATTCGATGCAACAGCCGCCACAAACCCAGCCGCAAAACTAGCTGTCACATGAGTCCCAAGTCCATCTTTCATCACACCTTTCTCTAAAATCATCTCCTTAAACTGATCATAAGATGCCAACTGGGAAGCCGTGACCAGCATGGCGCGGTTAACAGTAAGTGATGACCCGCGCCATAG…
ASHM01020276C	2	19831504	C	G	781	missense	0.35693	TCAGAAATCCTTCAACACCTTGCGAACCTGCTCCAGGGTAACAAACAGAACAACAGTGAAAGGTCCCTGCCTTGAAATTGTAGGAATAAATCCTTTGTAAAGAGCCATAGGACCCTCAGCACGAATCGTTTTCATAGCACAATCCAATGCACCAGCATAAGGTGGTTCCTTACCAGCCTCCACCTTCATATTCATAACCCTAGTTTTAATAACATCCACCGGATTCGATGCAACAGCCGCCACAAACCCAGCCGCAAAACTAGCTGTCACATGAGTCCCAAGTCCATCTTTCATCACACCTTTCTCTAAAATCATCTCCTTAAACTGATCATAAGATGCCAACTGGGAAGCCGTGACCAGCATGGCGCGGTTAACAGTAAGTGATGACCCGCGCCATAG…
ASHM01005018A	2	20306827	C	T	471	missense	0.349503	TTTCAAACCTCGAAGTTCCAATTCACGCGGTTCGTTTTCCTAAAGAGAGCGAGTGTAACAACGCGCCTCCTGATGAGTTACTGGCAAAATCAATTAACAGTTTATTAACCGTGGTAGCTCAAGATGTCAGGATTCAGTTAAAGATAGTTTCACGCGCGCGCCCGGTTGAGATTGCAGCAGTGTACTCACTCGCGGGTCGACCTGCACCACTCGGATCCGGTTCGATCCGAATAGGAGATTTATACGCTGAAGAAGAAAGAGAATTATTATTGGAGCTGAAAGTGCCAGCTGTTTCAGCTGGGTCCCATCATGTTTTAACTGTTTTATCTTCTTACCGTGACACAGTTACAAGTGAGATTCTGAATCCAGTTGAGCAGGCAATGCTAATTCCTCGGCCCC…
ASHM01005018B	2	20306976	C	G	620	missense	0.303212	TTTCAAACCTCGAAGTTCCAATTCACGCGGTTCGTTTTCCTAAAGAGAGCGAGTGTAACAACGCGCCTCCTGATGAGTTACTGGCAAAATCAATTAACAGTTTATTAACCGTGGTAGCTCAAGATGTCAGGATTCAGTTAAAGATAGTTTCACGCGCGCGCCCGGTTGAGATTGCAGCAGTGTACTCACTCGCGGGTCGACCTGCACCACTCGGATCCGGTTCGATCCGAATAGGAGATTTATACGCTGAAGAAGAAAGAGAATTATTATTGGAGCTGAAAGTGCCAGCTGTTTCAGCTGGGTCCCATCATGTTTTAACTGTTTTATCTTCTTACCGTGACACAGTTACAAGTGAGATTCTGAATCCAGTTGAGCAGGCAATGCTAATTCCTCGGCCCC…
ASHM01014811A	2	20944273	T	G	697	missense	0.282959	CTATAAATTCAGACAACCAAACCCAACAAACAAAATAGTTGAAAATAATGACGCCACGTGTCGAACACCGAAACTAGAATCTCTATCCCTTGAAGTAGCAGTAGTAGTCCCATTAAAATTAGGATTAGACCCATAAAGATTCTGAATCCCATCAATATCATCCTCTTCAAGTTCAACTTTCCTAGTTCTAGAACTTATTGTAGGATACATAATAGCCTCTTCAATAGATGAATGCCCTAACCCTAAAAGATGTCCTATTTCATGAACAGCAACAGATTCCAAATCAACGGCGTTACTTAAAGATGACTCCGTTACATCACCGTTAACTACCCAATCTTCAGCTTTATCTAAATGAAACCTTCCGTCAGTTGGTGAAAACGCATGTGCTAACGTTCCTAA…
ASHM01014811B	2	20944519	A	G	943	missense	0.187937	CTATAAATTCAGACAACCAAACCCAACAAACAAAATAGTTGAAAATAATGACGCCACGTGTCGAACACCGAAACTAGAATCTCTATCCCTTGAAGTAGCAGTAGTAGTCCCATTAAAATTAGGATTAGACCCATAAAGATTCTGAATCCCATCAATATCATCCTCTTCAAGTTCAACTTTCCTAGTTCTAGAACTTATTGTAGGATACATAATAGCCTCTTCAATAGATGAATGCCCTAACCCTAAAAGATGTCCTATTTCATGAACAGCAACAGATTCCAAATCAACGGCGTTACTTAAAGATGACTCCGTTACATCACCGTTAACTACCCAATCTTCAGCTTTATCTAAATGAAACCTTCCGTCAGTTGGTGAAAACGCATGTGCTAACGTTCCTAA…
ASHM01009531	2	21340010	T	C	163	same-sense	0.33055	GGATATACAAACAGGAAACGATCCTTATAAGGCTTTTGTTTATGCATCCTTCCAAGAGCGAGCCACTTTTCTATCAGACGGTAGCATGGCCCGACTAGCTAAGGAGAGAGGTGATCCGGCGCTTGCACTCATATGTGGCACGATTGCCGCGGATGAGAAGCGTCACGAGATTGCATACGAGAGGATTGTGGAGAAGTTTCTCGAAGTNNNNGCCATAGCAGAAATGTTGAGTAACAACATAACAATGCCTGGACACTTGATGTATGACGGACGAGACCCACACCTCTTCGGTCATTTCTCTGCGGTAGCACAACGTATCGGCGTGTATACGGTTAGTGACTACATTGATAGCTTGGAGTTCTTGATTGGACGGTGGAAATTGGAGAAGATAGAGGGTTT…
ASHM01014247	2	21760600	A	G	183	same-sense	0.198674	AGGTGGTAGTAGTTCAAATGTCGAGGTGGAAGAATCCACAGCGCAACCCTCTTCCAAAGGTGGCACAAAACGGGGGAAAGAGGCAGAGGGTGAGCAAAAGTCAAAAGCAGCTAAGGTCAAGGGAGATGTGTCTGTGAGCAGGGTAGCGGCAGGAAAAAATGCTGATGACTCAGGAGAGGCACATGATCTTGAGAATAGACTGGAGACCCAGAGCAAAGATCTATGGGCTCTGAAGGATGATCTTAAAAAGCATGTGACAACAACAGAGTTGCGTGAAATGCTGGATGCCAATGGTCAAGGTTCAACAGGATCAGAGCTTGATTTGCGTGATCACTG
ASHM01004725A	2	22179494	C	G	367	same-sense	0.144926	TCATTCATTCACGTTGCTAATTCCTTTCTTGCCCCTACGAGAATACACAATCCACTCCTTGCACCCCTTTCTCCCATCATGCACCAAAGACTCACTAATTGGGCCTAATTCTTTCTCATTGGGCCTAACAATACTTCCCCCTATAAGATTAGCCTTGTCCTCAAGGCTAAATTTTGGAAACTGACTTTTGATGGTAATCACATCTTCCCATGTTGCTTCCTCTGCCAACTTCCCCTTCCATTGAATTAGAACCTGCAGAATGGTTTCTCCCTTGTTCTGAATACCACGAGTAGCCAACACCCTCTCTAGTTCAAACATTTCTGGCTGATCCCCTGTCATCCCATCTGGTAGTTCATCTTCACCTTGCTAATCCCCTACAGCTTTTTTTAACAGCAAGAC…
ASHM01004725B	2	22179707	A	G	580	missense	0.0554418	TCATTCATTCACGTTGCTAATTCCTTTCTTGCCCCTACGAGAATACACAATCCACTCCTTGCACCCCTTTCTCCCATCATGCACCAAAGACTCACTAATTGGGCCTAATTCTTTCTCATTGGGCCTAACAATACTTCCCCCTATAAGATTAGCCTTGTCCTCAAGGCTAAATTTTGGAAACTGACTTTTGATGGTAATCACATCTTCCCATGTTGCTTCCTCTGCCAACTTCCCCTTCCATTGAATTAGAACCTGCAGAATGGTTTCTCCCTTGTTCTGAATACCACGAGTAGCCAACACCCTCTCTAGTTCAAACATTTCTGGCTGATCCCCTGTCATCCCATCTGGTAGTTCATCTTCACCTTGCTAATCCCCTACAGCTTTTTTTAACAGCAAGAC…
ASHM01003303A	2	23481119	A	C	624	missense	0.0442959	ATGAAAAGAAAAAAGGGTTCAATTTCCCCTACAAGGGTTAGCCAAAGATGCAATAAAGCAAAAGGGAAAGTTGATGAAGACGAAGAAAGCCATGAACTTTGCCCTTACTTTGCTAATATACCATCTCACCTCACTGTTCAAATTTTGCTTCAACTTCCGATTAAGTCTCTTCTCATTTGTAAATGTGTCTGCAAAATCTGGAAAACACTAATTTCAGAACCACAGTTTGCTAAATTGCACTTTGAGAAAACACCTGTTAGTTTCATGATTCGGACAAAAGACCATAGACGAGTGTCAAGAACCTTATACCTTCTTGAGTGCGACCCTGAAAAGTTTGAGATTGGAAGTGACAATCGTGTGAAGCTTCAGCCTATTTTCAAGCTTCCTCTTCGTGCTAGT…
ASHM01009874	2	26192803	T	A	166	same-sense	0.224451	ATTGTGTGCAGGTTACGGGTGATATAAATGCGGTAAAGAATGCTTTTATAGTCATATCTTCCCGGTTGAGAGAGAGCCAGCATCGTGATCGTAGCGGTGAACGTGGTGGTCATTTCCATGGACGTGGGCATTCGCCTGAGCGTTTTTTCCCTCCTGATGATGATTTTATTCCTCATGTGACTAGTGGTTCACGTAGATCATCTGTGGAGAGGGCTGGTTTTGGATCACGGGTAGCTAATAACAATTCCAGAAGCAATAATCATGCCTCTTTAGCTTATGCAATGGATCAAGGGGCTGCTCCTGTTGCTGATGACGGGCAACTCTTTTATGAGGACCTTGTTTTTCGTGTGCTCTGTCCTGTTGATAGAGTTGATCGTATTGTTGGAGAATCAGATGGTA…
ASHM01027976A	2	26889812	A	G	310	same-sense	0.012481	TTATCCTAAACCAGAATTAGTTCCTGACACGGGCCTCAACAATGGATGACTGGTACCGGGTTGCACATTACTAGGGGCATTGAACATGGGAGCTGAAGAACCTGATTGTGATTGTTGTATCATAGATAGGGGTAACCTTTGACCCAACCCAAACATTGAAGGTCTTGGGGCAAAGGACATGTGTGGATGAACTTGTTGGTTGTTGCCAAACCCTGAGATGCTGGGCTGTGAGGGAGAAGCAGAGATCATTTGTGGCCTATTATTGCCATTACTAGACATTGAAGGACCAACGCCTGATGCATTCATTGCAGGCATGGTTCCTGCAGTTCCAAAACGTGCTGATATAACGCGGGTACGCTCAGCAGCAAACCTCTGTTTTGCTCTTTCCACTTGCTCGCA…
ASHM01027976B	2	26889941	A	C	439	same-sense	0.012481	TTATCCTAAACCAGAATTAGTTCCTGACACGGGCCTCAACAATGGATGACTGGTACCGGGTTGCACATTACTAGGGGCATTGAACATGGGAGCTGAAGAACCTGATTGTGATTGTTGTATCATAGATAGGGGTAACCTTTGACCCAACCCAAACATTGAAGGTCTTGGGGCAAAGGACATGTGTGGATGAACTTGTTGGTTGTTGCCAAACCCTGAGATGCTGGGCTGTGAGGGAGAAGCAGAGATCATTTGTGGCCTATTATTGCCATTACTAGACATTGAAGGACCAACGCCTGATGCATTCATTGCAGGCATGGTTCCTGCAGTTCCAAAACGTGCTGATATAACGCGGGTACGCTCAGCAGCAAACCTCTGTTTTGCTCTTTCCACTTGCTCGCA…
ASHM01008334	2	27283163	T	C	325	missense	0.111896	GTAGTCTTTGTTATCACGCAAAACAATGGCCACATTACAAACAATGCTTATATTGATATTATCTTTTATTGTTTCGCTTAAACCTGCCACATGTCCCCCGTCATGGGGCACCATTGGCAATTTTTTGGGCCTGACATTTCGTCTCTTTGAGCAGGCTAGTGATCCCTGCGATCCCTCCCTTGGTTCAGAATTTCGAACCCAGACTCAAACAGAGTTTTTACTTGAAGCATTCCGGCTTCAACAGGATGCATCTGAAACTGCACAAAAACTAATGGCATTGCATACCGAAGTCGGGAAGACCCATTACAGGGATGAGTTAAGAGGTGAGACCACACTAACCACAAGACGATCTTTGGACTCAATTCGGAATAACTTCAGAGAACTTCAGCGAAATCTGGA…
ASHM01047910A	2	28423840	G	A	88	missense	0.254731	CCCTTGGAATTTCATTGTCCATGTTTGTTGGAGTCTTTACAACTATAGTTGGTTGTTCCACCCTCATTTTAGAAGTGCCTTCTTCTAGCTCTCTTTGATGATTTCTATCTGAAGTTTCATGCACTTTTTCTCCTACCCTTTTGGATTCACTACTAGCATTGTCAAATTTTGAGGCTTGTGTAGTTTTTCCATCTTGTCTTTTGAATGTGCAATCATCTTTATTTTCTTCACTCTTTGCAACCTTTGCCTCTTCCATTTCCTTCACAACTTTTTCATCTTCTAAAGTCTTTTGTGTTTGAAATTCTTTCTTATTATTCTTTTGCACATATTGGTGACCTCTGTCGTCTTTTCCTTTAGCGACGGTAGCTTCTAGTACTTGAATGTGCTTTTGCCCCTCTT…
ASHM01047910B	2	28424219	T	A	467	missense	0.239662	CCCTTGGAATTTCATTGTCCATGTTTGTTGGAGTCTTTACAACTATAGTTGGTTGTTCCACCCTCATTTTAGAAGTGCCTTCTTCTAGCTCTCTTTGATGATTTCTATCTGAAGTTTCATGCACTTTTTCTCCTACCCTTTTGGATTCACTACTAGCATTGTCAAATTTTGAGGCTTGTGTAGTTTTTCCATCTTGTCTTTTGAATGTGCAATCATCTTTATTTTCTTCACTCTTTGCAACCTTTGCCTCTTCCATTTCCTTCACAACTTTTTCATCTTCTAAAGTCTTTTGTGTTTGAAATTCTTTCTTATTATTCTTTTGCACATATTGGTGACCTCTGTCGTCTTTTCCTTTAGCGACGGTAGCTTCTAGTACTTGAATGTGCTTTTGCCCCTCTT…
ASHM01047910C	2	28424382	A	T	630	missense	0.19474	CCCTTGGAATTTCATTGTCCATGTTTGTTGGAGTCTTTACAACTATAGTTGGTTGTTCCACCCTCATTTTAGAAGTGCCTTCTTCTAGCTCTCTTTGATGATTTCTATCTGAAGTTTCATGCACTTTTTCTCCTACCCTTTTGGATTCACTACTAGCATTGTCAAATTTTGAGGCTTGTGTAGTTTTTCCATCTTGTCTTTTGAATGTGCAATCATCTTTATTTTCTTCACTCTTTGCAACCTTTGCCTCTTCCATTTCCTTCACAACTTTTTCATCTTCTAAAGTCTTTTGTGTTTGAAATTCTTTCTTATTATTCTTTTGCACATATTGGTGACCTCTGTCGTCTTTTCCTTTAGCGACGGTAGCTTCTAGTACTTGAATGTGCTTTTGCCCCTCTT…
ASHM01047910D	2	28424717	T	A	965	missense	0.182219	CCCTTGGAATTTCATTGTCCATGTTTGTTGGAGTCTTTACAACTATAGTTGGTTGTTCCACCCTCATTTTAGAAGTGCCTTCTTCTAGCTCTCTTTGATGATTTCTATCTGAAGTTTCATGCACTTTTTCTCCTACCCTTTTGGATTCACTACTAGCATTGTCAAATTTTGAGGCTTGTGTAGTTTTTCCATCTTGTCTTTTGAATGTGCAATCATCTTTATTTTCTTCACTCTTTGCAACCTTTGCCTCTTCCATTTCCTTCACAACTTTTTCATCTTCTAAAGTCTTTTGTGTTTGAAATTCTTTCTTATTATTCTTTTGCACATATTGGTGACCTCTGTCGTCTTTTCCTTTAGCGACGGTAGCTTCTAGTACTTGAATGTGCTTTTGCCCCTCTT…
ASHM01011810	2	29492457	C	A	46	missense	0.0831297	ATGCAACAGCGTCGTATGGTTGATGAAGTAATGGCCACAAAGAACCGAAACAATGAAATATCATTAAAACATGAACAAGAATTGTCAGAGAAAGATGATTTGTTGGCTGAGTACAGGAGGAAACTTCAAGAATCGGAGGTCGAATTGGAGAAGCGAAAAGAATCCGAAGCAAATTTGTTTGATACTTTGGTTATGCAAACAAAACAGCTAGAGCATAACACAATTTTACTTGAAGAATCAAGGCATGAAATTGCTAGTCTTGAAGAAAAATTGAAGACACTTCAATTAAGTGCATATCAAACCAACGGTTTAGAGGATATGAAAGTAACCGAAAAAGGGTTACCGAAAATTAAGGTACATGAAACTCAAGAGGGTGTGGAGGAGGGAAAATTATACTTG…
ASHM01000616	2	30817046	A	T	516	same-sense	0.356362	CCTCTTTCAACACATCAATATTTATCTCTGCCTTTGTCAAACAATCTTCAGCACACGGTCTCACACAACTCAATTTAAGTTTCCTTTTACCAATCTTCATCAGCGACACAGCCGTTGCCCTTTTACTATCAATAGAGACTGATCGTGTTTGAACGTTATTTGCGTTCATATAATACAGCATCGCTTGACCATAATCATCATCTGCAAGTTTTCCCATAAAAGCAACCTTGCCACCCAAACTTGCAAGAGCAATGGCAACACTACCGGCACAACCGCCAGGAGCCCTAACAAATTTTTCAGGGCTCCAAAGCACATCCTTCATTCTTTCATGAAGTTCATGATCTATAAGCCTATTGGCAGGCCTACCTGAAGGCACAAAAGCATGTTGTGCAGCTCCAA…
ASHM01003440A	2	31776963	A	G	90	same-sense	0.217559	ATGGGTCGAATTCTCGATATGCTTCCTCAACTTCTCACGTGTGAACCACACAATGACATTTACCCTATTCTTGATTTTCTTCTCGATGAAGTTGAAATTCCTTACCATGATGTACAAAAATCAATCTTGCGGTGTCCTAGATTGTTGGTTAGTAGTGTTGAGAATCGATTAAGACCTGCACTTTGTTTTTTGAGGGAATTAGGGTTTGTTGCGCCACATTCTCTCACGTGCCAAACTACATTGCTTTTGGTTTCAAGTGTTGAGGATACCCTTATGCCTAAAGTTGAGTTTTTGATGAGTTTGGGGTTCACACGTGCGGAGGTTTCGAAAATGGTTTTGAGGTCACATGGGTTGTTGACTTATAGTGTGGCTAATAATTTGGTTCCAAAACTTGATTTT…
ASHM01091480C	2	34773028	G	A	336	same-sense	DNA	TTTAATCCAACAAACTTTCTTCTCCTCCGTACCACCACCCCAAAAGAAATTCCGCTGAATACGTTCTAAAGATTTTAAAACGCAGCGAGGAGCCTTAAAAAATGAGAAAAAATAGAGGGGAATGCTTGCTAAAACAGAATTAATGAGAGATAAACGTCCACCAAAAGAAAGTTGTCTACTATTCCAAGAATTAAGACGTTTAATCAAAGCATCTACCACTGGTTTCCAAGTTTCCCTCCTCCGCGGGTTAGCACCTACCGGTAAACCCAGGAACTTAAAAGGAATGGTAGCCGTTTTACAAGATAAAAACGCAGCTCCTGCTTCAAGAAGACTAGGATCGACATTTACACCATAGAGTTTACTCTTCACAAAGTTGATCTTAAGGCCGGAAACCAATTC…
ASHM01043223A	2	35595998	A	G	73	same-sense	0.341641	CTGACAAATCAACATCTGAGCACCACCCTCAAGGAAAAGCGCACGTCGTCCAAATTTATCTACAACAAAGATAGAAACTAAAGTGGAAATGGGTTTAAAACTTCCAATGATTGCGGCAGACATGAGAGAAGCTTGACTTCCAAAACCAATTGTTCTGAACAAAATAGGAGCATAAAATGTGATCACATTCAATCCAGTGAATTGTTGGAAGAAAGGAATCAATATAGCAAAACAAAGTTGTGGCCTATATTTTCTCTCCAACAATGTTTTCCATGGGTGCTTCACTTTATCAGAGGCTTCACTAGCAGCAATAATATCTCTGAACTCATTGTCAACATCATCAGTACCACGAATTTTCACAAGTTCCTTTCTTGCCTCGTCATGATGACCGCGTGCAAC…
ASHM01043223B	2	35596274	A	G	349	missense	0.271979	CTGACAAATCAACATCTGAGCACCACCCTCAAGGAAAAGCGCACGTCGTCCAAATTTATCTACAACAAAGATAGAAACTAAAGTGGAAATGGGTTTAAAACTTCCAATGATTGCGGCAGACATGAGAGAAGCTTGACTTCCAAAACCAATTGTTCTGAACAAAATAGGAGCATAAAATGTGATCACATTCAATCCAGTGAATTGTTGGAAGAAAGGAATCAATATAGCAAAACAAAGTTGTGGCCTATATTTTCTCTCCAACAATGTTTTCCATGGGTGCTTCACTTTATCAGAGGCTTCACTAGCAGCAATAATATCTCTGAACTCATTGTCAACATCATCAGTACCACGAATTTTCACAAGTTCCTTTCTTGCCTCGTCATGATGACCGCGTGCAAC…
ASHM01029033A	2	36718411	T	C	88	missense	0.261767	CCTGAAGGCTGTGCACAAGTGTTCCACTTTGCAAAGTCCTTTAATAAGCTTGCTATAAGTGTTAACATTAGGCACACAGCCATGTTCTACCATTTTCTCAAATAGCACAGTTATGATTTCAAAGTCAGCTATCTTCCATATATCAGCATTATCGACTGAAATATTAGTTGAATTAAAATCAAGTCCCGTGCCATCCTTCTTTTGTTTTTCGTTCGTTAGATGCTTCATTAGGATGGAGTATGTTTGACGCGAAGGCTCACAACCAGAATCAAACATGCGTTTGAGAACACCAAATGCATTGTCTAGTTGTCCTATACATCCATATCCATTAATTAATAAATCATAGATCAGGGAGTCAAGTAATATGCCTTCTTCTTTAATCTTGACCACCATCTCTTC…
ASHM01029033B	2	36718783	G	A	460	missense	0.312413	CCTGAAGGCTGTGCACAAGTGTTCCACTTTGCAAAGTCCTTTAATAAGCTTGCTATAAGTGTTAACATTAGGCACACAGCCATGTTCTACCATTTTCTCAAATAGCACAGTTATGATTTCAAAGTCAGCTATCTTCCATATATCAGCATTATCGACTGAAATATTAGTTGAATTAAAATCAAGTCCCGTGCCATCCTTCTTTTGTTTTTCGTTCGTTAGATGCTTCATTAGGATGGAGTATGTTTGACGCGAAGGCTCACAACCAGAATCAAACATGCGTTTGAGAACACCAAATGCATTGTCTAGTTGTCCTATACATCCATATCCATTAATTAATAAATCATAGATCAGGGAGTCAAGTAATATGCCTTCTTCTTTAATCTTGACCACCATCTCTTC…
ASHM01029033D	2	36719550	T	G	1227	missense	0.262702	CCTGAAGGCTGTGCACAAGTGTTCCACTTTGCAAAGTCCTTTAATAAGCTTGCTATAAGTGTTAACATTAGGCACACAGCCATGTTCTACCATTTTCTCAAATAGCACAGTTATGATTTCAAAGTCAGCTATCTTCCATATATCAGCATTATCGACTGAAATATTAGTTGAATTAAAATCAAGTCCCGTGCCATCCTTCTTTTGTTTTTCGTTCGTTAGATGCTTCATTAGGATGGAGTATGTTTGACGCGAAGGCTCACAACCAGAATCAAACATGCGTTTGAGAACACCAAATGCATTGTCTAGTTGTCCTATACATCCATATCCATTAATTAATAAATCATAGATCAGGGAGTCAAGTAATATGCCTTCTTCTTTAATCTTGACCACCATCTCTTC…
ASHM01029033F	2	36720044	G	T	1721	same-sense	0.264387	CCTGAAGGCTGTGCACAAGTGTTCCACTTTGCAAAGTCCTTTAATAAGCTTGCTATAAGTGTTAACATTAGGCACACAGCCATGTTCTACCATTTTCTCAAATAGCACAGTTATGATTTCAAAGTCAGCTATCTTCCATATATCAGCATTATCGACTGAAATATTAGTTGAATTAAAATCAAGTCCCGTGCCATCCTTCTTTTGTTTTTCGTTCGTTAGATGCTTCATTAGGATGGAGTATGTTTGACGCGAAGGCTCACAACCAGAATCAAACATGCGTTTGAGAACACCAAATGCATTGTCTAGTTGTCCTATACATCCATATCCATTAATTAATAAATCATAGATCAGGGAGTCAAGTAATATGCCTTCTTCTTTAATCTTGACCACCATCTCTTC…
ASHM01042976A	2	36730077	G	A	253	missense	0.276528	GATGGGTTTGTTGCAACTGCCATTGTTGATATGTACGCAAAATTTGATAGAATGAGGGATGCTCGTTTGGTGTTTGACCGTGTTTTGGATAAAGATGTTGTCTTGTGCACTGCATTGATTGTTGGGTATAATCAGCACGGTTTTGATGGTGAAGCTTTAGAGGTTTTTGAGGAGATGGTTGATATGAGAATTAAGCCTAATGAATATACTCTAGCAAGTGTCTTGGTTAGTTGTGGTAATGTCGGAGATTTAGTTAACGGTAAATCGATTCATGGTCTTGTTGTTAAGTCTGGTTTGGAATCTGTTGTTGCTTCACAGACTTCACTTCTTACTATGTATTCAAAATGCAGTAAGGTTGAGGATTCCATAAAGGTGTTTAATCAACTTGCTTATGCAAGC…
ASHM01042976B	2	36730232	A	T	408	same-sense	0.321027	GATGGGTTTGTTGCAACTGCCATTGTTGATATGTACGCAAAATTTGATAGAATGAGGGATGCTCGTTTGGTGTTTGACCGTGTTTTGGATAAAGATGTTGTCTTGTGCACTGCATTGATTGTTGGGTATAATCAGCACGGTTTTGATGGTGAAGCTTTAGAGGTTTTTGAGGAGATGGTTGATATGAGAATTAAGCCTAATGAATATACTCTAGCAAGTGTCTTGGTTAGTTGTGGTAATGTCGGAGATTTAGTTAACGGTAAATCGATTCATGGTCTTGTTGTTAAGTCTGGTTTGGAATCTGTTGTTGCTTCACAGACTTCACTTCTTACTATGTATTCAAAATGCAGTAAGGTTGAGGATTCCATAAAGGTGTTTAATCAACTTGCTTATGCAAGC…
ASHM01000085A	2	36788296	T	G	326	missense	0.347907	GAGACTTACCGAAGCACCGTTTCATGGCTTGGCAACCGGAGATGGACCTTCTCGACTGGCTCCGGTTACTGTTTGGTTTTCAAAACGACAACGCAAGGAATCAGAGAGAGCATTTGGTTCTTCACCTTGCAAACGCTCAGATGCGCCTTGAACCTCCTCCGGCTATCGTCGACGCGCTTGACGCCGGAGTTTTGCATCGGTTCCGGAAAAAGCTTCTTCATAATTACACTGCATGGTGTTCTTATCTAGGTTTGAAATCCAGTGTGGTCTTCTCACGCCGCCGCAGTGACCCGTCGGATCTTCGCCGTGAGTTGCTTTACGTTTCTCTTTATCTTCTAATTTGGGGTGAAGCTGGTAACCTTCGTTTTGTTCCTGAATGTCTTTGTTATGTTTATCATT…
ASHM01000085B	2	36789144	G	A	1174	same-sense	0.325631	GAGACTTACCGAAGCACCGTTTCATGGCTTGGCAACCGGAGATGGACCTTCTCGACTGGCTCCGGTTACTGTTTGGTTTTCAAAACGACAACGCAAGGAATCAGAGAGAGCATTTGGTTCTTCACCTTGCAAACGCTCAGATGCGCCTTGAACCTCCTCCGGCTATCGTCGACGCGCTTGACGCCGGAGTTTTGCATCGGTTCCGGAAAAAGCTTCTTCATAATTACACTGCATGGTGTTCTTATCTAGGTTTGAAATCCAGTGTGGTCTTCTCACGCCGCCGCAGTGACCCGTCGGATCTTCGCCGTGAGTTGCTTTACGTTTCTCTTTATCTTCTAATTTGGGGTGAAGCTGGTAACCTTCGTTTTGTTCCTGAATGTCTTTGTTATGTTTATCATT…
ASHM01000085C	2	36790387	A	G	2417	missense	0.347907	GAGACTTACCGAAGCACCGTTTCATGGCTTGGCAACCGGAGATGGACCTTCTCGACTGGCTCCGGTTACTGTTTGGTTTTCAAAACGACAACGCAAGGAATCAGAGAGAGCATTTGGTTCTTCACCTTGCAAACGCTCAGATGCGCCTTGAACCTCCTCCGGCTATCGTCGACGCGCTTGACGCCGGAGTTTTGCATCGGTTCCGGAAAAAGCTTCTTCATAATTACACTGCATGGTGTTCTTATCTAGGTTTGAAATCCAGTGTGGTCTTCTCACGCCGCCGCAGTGACCCGTCGGATCTTCGCCGTGAGTTGCTTTACGTTTCTCTTTATCTTCTAATTTGGGGTGAAGCTGGTAACCTTCGTTTTGTTCCTGAATGTCTTTGTTATGTTTATCATT…
ASHM01006438	2	38007507	G	C	240	same-sense	0.351718	TTATGAAACCACGTACTGCTGCAAATGATTGGCTCTCTTCTTGTTCTTAAGCTTCCTAAAAGCACATGCCTCAATTTGTCTAACTCTCTCCCTACTCACACTCATCATTTCCCCTATCTCTTGCAGGGTCCTCATCCTGCCATCATCCATACCAAATCTCCATCTAATCACCTGTTTCTCTCTTTGATTGAGACTGTCCAGTACCTTTTCCAGGTCCTTTTTCATGAACTGCTTAATGAGCTGTTCCTCAGCTGTTTCAGCTTCAGGATCAGCAAGTACTTC
ASHM01006625B	2	40047402	A	C	156	missense	0.139505	AGGTTAAAGGAATGGGGGTTTGAGAAGGGATGGGGAGATACAGCAGAAAGAGTGAAGGAGACAATGAGAACTTTATCAGAAGTACTCCAAGCTCCAGACCCGGTGAACCTGGAGAAATTTTTCAGCAGGATTCCTACAGTATTCAAAGTAGTGATATTCTCAGTTCACGGTTATTTCGGGCAAGCAGATGTTCTTGGCTTGCCCGACACTGGTGGCCAGGTA
ASHM01006625A	2	40048716	C	T	86	same-sense	0.34995	AGGCAACTATAGCACATGCTTTAGAGAAAACCAAATATGAAGATTCAGATGTCAAGTGGAAAGAGTTGGACCCTAAATATCATTTCTCATGCCAATTCATGGCTGATACAGTTGCAATGAATTCATCTGATTTCATCATAACCAGCACATACCAAGAAATTGCTGGAAG
ASHM01008439B	2	43190214	G	A	759	miss-sense	DNA	ATGGCACAACCACCTTCTTCTTCCATTCTACACATAACCATCATCACACTAACATGCCACTTCTTCCTCCTCACTCACGCCACAAAAAATCCAGATTTCCATCCATTACTTGCATTCAAAATCGCTTCCGACACATCTAACAAACTCACTTCATGGAACATTACCACAGACCTATGCACATGGTATGGTGTCTCCTGTCTTAGAAACCGTGTCTCCCGCCTTGTCCTCGAAGACCTCGACCTCCACGGCTCCGTTGAACCGTTAACATCTCTCACTCAGCTCCGTGTTCTTAGCCTTAAACATAACAGTTTTAACGGTCCTATTCCGAATCTCTCCAACCTCACTTCATTAAGACTTCTTTTCCTTTCTTACAACAACTTCTCCGGTGAGTTCCCGGAA…
ASHM01016836A	2	45086447	T	C	439	missense	0.0654233	ACCTTTTGATGCAAGAATAGTTTGATCATGTGGAACAGATTTGGAAGGATCAACAGTGCCAAAATCAGTAGAAGCAGCTCTATTAACTGCATGTTTAAGATTCCCTTCAGAAACAGGTGAAGCACTTGAACTCCAAACAAACATGTGTAACTCTTTGTTATTAGGTCCATTACCACTTCCACCACCAACACTATCTTTCTTCTTTGTACCAGCACTTGTAGAACCAGAAATTATTGGATTTGGAGGAGGATAAGAACCACCATTATTAAACAACTCACCACTCATACTTCTCCCTCCTCTCTTTTTATGCATCTTCAACGTCTCATCTTCGAAATTCGAAGTCCTTGGCGTTACCCCTTTCGAAGATTGCATAGAATAAACATCACTACCAATACCATT…
ASHM01016836B	2	45086621	T	A	613	same.sense	DNA	ACCTTTTGATGCAAGAATAGTTTGATCATGTGGAACAGATTTGGAAGGATCAACAGTGCCAAAATCAGTAGAAGCAGCTCTATTAACTGCATGTTTAAGATTCCCTTCAGAAACAGGTGAAGCACTTGAACTCCAAACAAACATGTGTAACTCTTTGTTATTAGGTCCATTACCACTTCCACCACCAACACTATCTTTCTTCTTTGTACCAGCACTTGTAGAACCAGAAATTATTGGATTTGGAGGAGGATAAGAACCACCATTATTAAACAACTCACCACTCATACTTCTCCCTCCTCTCTTTTTATGCATCTTCAACGTCTCATCTTCGAAATTCGAAGTCCTTGGCGTTACCCCTTTCGAAGATTGCATAGAATAAACATCACTACCAATACCATT…
ASHM01003397	2	45377812	A	G	819	missense	0.344264	ATGCAAGGTCAAAGGAGGACTATTGGGTCCTTCCCGGCAATTGTTAGCATGATGCAAGGGCCAAGTTCGAGTGGCACCGATGCTAATCATCAGTCTTCCTTGAATCATGTGCAAAATTCAGTTGATTTCCGGTTGTCAGATTATAGGGGGTCTTCTGGTGAGACTGCGTGTTTACGTGGTACTGGTCCTAATGTGAGCTTTAGTGGCTGGAATACTGGTGAACCCAATTCTGGACTGAATCCGATCAACCAAGTCGAAGACGAAGGTCTAAAATCAGAACATATGTTGTCTTCTTCATACAGTGCTACTTCTGAGGATGGTGTAAGACCCGAGGAAGGGCAATTACTTGGGAACCAATCCAGAAACCACCCTTCCTTTTTGCAAGGTTCCAGCTCCAAT…
ASHM01062394	2	45785835	G	A	427	missense	0.341619	TTACCAATAGTCTTTACAAGAACATTCTCCATTGCTAAAATGGTGGAAACGGTTCCTGTCTCTTATTATTATATCACAGTCATAAACCTTTGAAATCAGTTTACATGCTTGGTGGCAATCTTTACAAACCCTCAGATTCTTAGTGATTCGAAGAGTTTCTCCTCGTTTACTTTTTAATAAACCATAACCAGTTGCAAGTTTTTCACTATGGTAGAACAGTGGATTTTCCCTTTCCTCCTCAACTAGATCATGCAAAACACCATCAGTGTCAGGAACATAACCAACCAACCTGATTGATTCCAACATTTCATCAACTTTGGCATATATTGCTTTAGCTAGAGGATGATCCCTTCCACCTGCAACGAATTCATTAACATTGCCCTCCATTTCAATCATGGA…
ASHM01005057	2	46650842	T	C	804	same-sense	0.0785003	TACTTGCATGTACCAGTGAAGGGAGATGGTGCAGGAAGGTAAGGTGGTGTGGGGAAAGTGGGGGTAAACGGCGTGCCAGGATCGACTGGGGGGCTACTGCCTCCATAAGTTGGTGGTGAGTTGTAGTACCCTCCTGATGGTGTTGTCGGGGTTAAGGGTGTTGCTGGGGTTAAAGGGTCTGATGGTGGTGATGAGTCTTGTGGTGGTGAGTTGTAGTAACCTCCTGATGGTGTTGTCGGGGTTGAGGGTGTTGCCGGGGTTAAAGGGTCTGATGGTGGTGATGAGTCTTGCGGTGGTGAGTTGTAGTAACCTCCTGATGGTGTTGTCGGGGTAGAGGGTGTTGTTGGGGTTAAAGGGTCGGATGGTGGTGATGAGTCTTGTGGTGGTGAGTTGTATCCT…
ASHM01011605B	2	46742635	C	T	303	nonsense	0.341513	ATGTTAACTCATTGTTCAGCACTTTCTCAATCACCCCCACCACCATCACCACCACTACCACCACCCATATCCAAATTCATCTCTAACCACCCATGTCTCACCATGCTCCAAAATCACTGCACAACCATCAAACACTTCCACCAAATTTACCCTCACATCATCAAAACTGGTCTTGCTCATGACCCAATTGCTTCCACACGTGTCCTCACTTTCTGTGCCTCACCATCTGGCAACATTAACTATGCATACAAAGTGTTTGCTAGAATGCCAAGCCCAAATCTTTATTCTTGGAACACAATTATCAGAGCTTTTTCTAGAACCTCAACTCCACAATTTGCTATATCACTTTTTGTTGACATGTTGTATTCTGAAATTCAACCTCAATATTTGACTTATCCT…
ASHM01011605D	2	46743382	G	C	1050	same-sense	0.29146	ATGTTAACTCATTGTTCAGCACTTTCTCAATCACCCCCACCACCATCACCACCACTACCACCACCCATATCCAAATTCATCTCTAACCACCCATGTCTCACCATGCTCCAAAATCACTGCACAACCATCAAACACTTCCACCAAATTTACCCTCACATCATCAAAACTGGTCTTGCTCATGACCCAATTGCTTCCACACGTGTCCTCACTTTCTGTGCCTCACCATCTGGCAACATTAACTATGCATACAAAGTGTTTGCTAGAATGCCAAGCCCAAATCTTTATTCTTGGAACACAATTATCAGAGCTTTTTCTAGAACCTCAACTCCACAATTTGCTATATCACTTTTTGTTGACATGTTGTATTCTGAAATTCAACCTCAATATTTGACTTATCCT…
ASHM01017389A	2	46784918	C	T	161	missense	0.30947	TCACATTTGAAATTCCTTCAGAGAAGTGAGGTCTATTGTATTACAAGGGGAACTATACAAAGTGTTAGATTTAGCATAATACATATCAAATCCCAACAAGTCCAGTATCATATAAATCTCCTCTTTTTCAGGATGCGATTTATCACTAGCAATAAATACACGAAGTTCTTGTCCAACTTCAATCCAGCTACATCCAGGAATCTTTTTTAGTCCCTTTTCTTTCATGAAGCCCCTTATGTTTGATACTTTATCCCATTTTCCTAAACTTGCATACACATTTGAAAGAGCTACATAATTCCCTGGATTATTTGGCTCCAATTTCAATAACCATTTTCCTATATAATCTGCAAGTTCAGTCTCATGGTTCTGTCCACAAGCAGCAAGTAGAGATCCTAATAT…
ASHM01017389B	2	46785092	C	G	335	missense	0.307773	TCACATTTGAAATTCCTTCAGAGAAGTGAGGTCTATTGTATTACAAGGGGAACTATACAAAGTGTTAGATTTAGCATAATACATATCAAATCCCAACAAGTCCAGTATCATATAAATCTCCTCTTTTTCAGGATGCGATTTATCACTAGCAATAAATACACGAAGTTCTTGTCCAACTTCAATCCAGCTACATCCAGGAATCTTTTTTAGTCCCTTTTCTTTCATGAAGCCCCTTATGTTTGATACTTTATCCCATTTTCCTAAACTTGCATACACATTTGAAAGAGCTACATAATTCCCTGGATTATTTGGCTCCAATTTCAATAACCATTTTCCTATATAATCTGCAAGTTCAGTCTCATGGTTCTGTCCACAAGCAGCAAGTAGAGATCCTAATAT…
ASHM01017389D	2	46785943	A	G	1186	missense	0.138218	TCACATTTGAAATTCCTTCAGAGAAGTGAGGTCTATTGTATTACAAGGGGAACTATACAAAGTGTTAGATTTAGCATAATACATATCAAATCCCAACAAGTCCAGTATCATATAAATCTCCTCTTTTTCAGGATGCGATTTATCACTAGCAATAAATACACGAAGTTCTTGTCCAACTTCAATCCAGCTACATCCAGGAATCTTTTTTAGTCCCTTTTCTTTCATGAAGCCCCTTATGTTTGATACTTTATCCCATTTTCCTAAACTTGCATACACATTTGAAAGAGCTACATAATTCCCTGGATTATTTGGCTCCAATTTCAATAACCATTTTCCTATATAATCTGCAAGTTCAGTCTCATGGTTCTGTCCACAAGCAGCAAGTAGAGATCCTAATAT…
ASHM01001084	2	47167603	T	C	185	same-sense	0.31319	AGGTTAAGGCCAAAACCATCAGTGAAATCCATAAGGAGGCAGAAAATAATCTTGGGTTGCGTCCAGGTGCCACTGCAGGTATGAGAAACAACCGTGTTTCTGGTGTTCAAGGTAATGCGGCTGTTGGGGGCTTTCCCATTACCCGACCTGGTACAGGAGGTTTAATGCCTGGGATGCCGGGTACTAGGAAGATGCCTGGGATGCCTGGTATTGATAATGATAACTGGGAGGTGCCTAGAACTAGATCTATGCCAAGAGGAGACATGTCCGTCACACAAGTTGGAGGACGTGGGCAGTCTCCTTTCCTTTCCAAGCCATCAGCTCTAAACTCAAAGTTACTGCCTCAAGGTAGTAGTGGTCTTATAAGTGGGAAGAATAGTGCCCTGGTGCACGGAGGTG…
ASHM01009166	2	49061757	T	C	316	missense	0.243143	GCTACCAGGTGACTTTGGTTTTGATCCACTAGGACTTGGCAAGGACCCAGCATTTCTCAAATGGTACAGAGAAGCTGAGCTCATTCATGGAAGGTGGGCAATGGCTGCAGTTCTAGGTATCTTTGTTGGTCAGGCATGGAGTGGAGTTCCCTGGTTTGAGGCCGGTGCTGACCCGAATGCAATTGCTCCATTCTCCTTTGGTACACTTCTAGGAACTCAATTGCTTCTTATGGGTTGGGTAGAGAGCAAGAGATGGGTTGATTTCTTCAACCCGGACTCACAGTCGGTTGAATGGGCAACTCCATGGTCAAAAACTGCCGAGAACTTTGCAAATTTTACTGGAGAACAAGGTTATCCAGGAGGGAAATTCTTCGATCCATTGTCCCTTGCTGGCACCAT…
ASHM01011519	3	818895	A	G	627	same-sense	DNA	ATGACTGCTGAAACTATGGCTCAAGACGAACCCCAAAAAGTTGAGGTTGTCGTTGAAGAAGGTAAAGTTGTTGATGTTGAAGAAAAGGTTGAAACAAAGGAATCAGTGGAAGAATCAAAACCTGCAAAGACAGTTGAGAAATGTTCATCTTACAAGGAAGAAAGTAACTTCCTTTCTGATCTTAAGGAGTTTGAGAAAAAGGCTTTAATTGAACTTAAGACAAAGCTTGAGGAAGCAATTTTAGGGAACACCCTTTTTGAGAAAAAAGAAGAAGAGGTAAAAAAGGTTGAAGCTTTACCAGAAGGTGGTGAAGAGGGTGAGAAAGTTGTGAAGGAAGAAGAAGAAGAGGAGAAGAAGGTTGAAGAGGAGAAGAAGGAGGAGGAGAAAGATTTGTTGTTG…
ASHM01005200B	3	2210397	T	C	340	nonsense	0.0573935	TTTCTGAACTGTTTCTGAAACCAATTTCTTCATAGCCTTCAAGGATGGACTTTGGCTGTCATCAATTTCAGAAGACCGTAAACTACTAGTGACTTCAATATCCATTTTCGAGTCAACGGTGATGCTGTCAGATTGAATAGAAGTCTCATCCCCTTGGTAAAAACTTCTAGAATCATTGCTTATCTCACTCAGTTGCTCTTCGCTGTGCTGTGAGTTGACAGTTTTGTGTCGTACTTTTCCACTTGGAGAAACTGATTCGGCTGCCTTTTTACCGGATTGCCTTCTTGGTTTGTTTGAATCTGATGGTGATGTAGGCAGACGAGATCGCTTCTCTAACTCTAACTTCTTCTGTTGCAATCTTGGACTCACTGATCCTGAACTCTTCACTGAACTTTGGCT…
ASHM01005200C	3	2211230	C	T	1173	missense	0.347789	TTTCTGAACTGTTTCTGAAACCAATTTCTTCATAGCCTTCAAGGATGGACTTTGGCTGTCATCAATTTCAGAAGACCGTAAACTACTAGTGACTTCAATATCCATTTTCGAGTCAACGGTGATGCTGTCAGATTGAATAGAAGTCTCATCCCCTTGGTAAAAACTTCTAGAATCATTGCTTATCTCACTCAGTTGCTCTTCGCTGTGCTGTGAGTTGACAGTTTTGTGTCGTACTTTTCCACTTGGAGAAACTGATTCGGCTGCCTTTTTACCGGATTGCCTTCTTGGTTTGTTTGAATCTGATGGTGATGTAGGCAGACGAGATCGCTTCTCTAACTCTAACTTCTTCTGTTGCAATCTTGGACTCACTGATCCTGAACTCTTCACTGAACTTTGGCT…
ASHM01001058A	3	3049761	T	A	941	missense	0.247085	CCAGCCCTGTGCCTTCACCACCACAAAGTAGAAGCCTAGGTCGATATACAAGTGGAATTGCAGACCCATACGAAAGCATTGAAAGTTTGGTCAATTCTGATGCAACAGATACTGGAGGGAAAATATCAGATATAGTACTCATGGCTTTCTCCAGATGTCTCTGAAGACATGGTTGAACTACTAGAGACAATGGCCTAGAGTGCACAATAGCTCCTCTATGGGCAGCAGGAGTAATTGTAGACATTGCTTCAATAAAATGACACTTTTCTACCCTGATAGAATTAACATCAATTAGAAATTTGTCATCACTTGTATAAACCTGTGGATATTTTTCACGGAAAGCACGAATGGCCGCTTCAGTACAGAGAGCTTTTAGGTCAGCACCACAATAACCTACAC…
ASHM01001058B	3	3050544	T	C	1724	same-sense	0.308442	CCAGCCCTGTGCCTTCACCACCACAAAGTAGAAGCCTAGGTCGATATACAAGTGGAATTGCAGACCCATACGAAAGCATTGAAAGTTTGGTCAATTCTGATGCAACAGATACTGGAGGGAAAATATCAGATATAGTACTCATGGCTTTCTCCAGATGTCTCTGAAGACATGGTTGAACTACTAGAGACAATGGCCTAGAGTGCACAATAGCTCCTCTATGGGCAGCAGGAGTAATTGTAGACATTGCTTCAATAAAATGACACTTTTCTACCCTGATAGAATTAACATCAATTAGAAATTTGTCATCACTTGTATAAACCTGTGGATATTTTTCACGGAAAGCACGAATGGCCGCTTCAGTACAGAGAGCTTTTAGGTCAGCACCACAATAACCTACAC…
ASHM01005276	3	3289177	C	A	64	missense	DNA	CTTGGTATTGTTCATTAACTGTAATTGTTGAACAAGACCACGAATTTTCCGCTCATGAGATTCCTCAATAACACCCTTTTGCCTTCTCTCTTCAAGCCTAGGCCTTTTTCGCTTGGGTTGATGTTTAGGTTTTGATTCAAAGGGAAGATTTGCCTGTAGCTTCTTGGGAATCACCACTGGATTGAACTTTCTAGGCTTCCTTTCAATTTTCT
ASHM01029522A	3	3454542	G	C	79	same-sense	0.149293	TTAACAAACATTGGGTCCAAATCCTACAAAACCATTAGTCCCGTCGATAGAAATCTGAATTCCTTCTTGCTGAATATTGCCTATAATAGTAAGGCCAGTAGGTGAAGGAGCAAATGCAAAACAAAATGTTCCAACATCATCAATCGGAATCAAAAAATTCCTTGCGGGGAAGGTCAAGATTTGACCGCCCGAAAAATAAAACGACACTGTTGGAACTCGAACGGTCACAAATCCGTTTAAGTCATAACATGTGTCAAAAATAGAGACTCCGGTAGCACGTGGTAAATTTGTTGTCAGAGCAATAAATGCATCGCGAAAAGCATTGTAAGCAATAGTGGGTAACCTGGTAATGGCTGTGCCGGTGTCCATGACGACTCCTCCGGTTCCTATATCGGTTAA…
ASHM01029522B	3	3454719	A	G	256	missense	0.354703	TTAACAAACATTGGGTCCAAATCCTACAAAACCATTAGTCCCGTCGATAGAAATCTGAATTCCTTCTTGCTGAATATTGCCTATAATAGTAAGGCCAGTAGGTGAAGGAGCAAATGCAAAACAAAATGTTCCAACATCATCAATCGGAATCAAAAAATTCCTTGCGGGGAAGGTCAAGATTTGACCGCCCGAAAAATAAAACGACACTGTTGGAACTCGAACGGTCACAAATCCGTTTAAGTCATAACATGTGTCAAAAATAGAGACTCCGGTAGCACGTGGTAAATTTGTTGTCAGAGCAATAAATGCATCGCGAAAAGCATTGTAAGCAATAGTGGGTAACCTGGTAATGGCTGTGCCGGTGTCCATGACGACTCCTCCGGTTCCTATATCGGTTAA…
ASHM01029522C	3	3454914	C	T	451	nonsense	0.363825	TTAACAAACATTGGGTCCAAATCCTACAAAACCATTAGTCCCGTCGATAGAAATCTGAATTCCTTCTTGCTGAATATTGCCTATAATAGTAAGGCCAGTAGGTGAAGGAGCAAATGCAAAACAAAATGTTCCAACATCATCAATCGGAATCAAAAAATTCCTTGCGGGGAAGGTCAAGATTTGACCGCCCGAAAAATAAAACGACACTGTTGGAACTCGAACGGTCACAAATCCGTTTAAGTCATAACATGTGTCAAAAATAGAGACTCCGGTAGCACGTGGTAAATTTGTTGTCAGAGCAATAAATGCATCGCGAAAAGCATTGTAAGCAATAGTGGGTAACCTGGTAATGGCTGTGCCGGTGTCCATGACGACTCCTCCGGTTCCTATATCGGTTAA…
ASHM01002821A	3	3734300	C	T	393	missense	0.127672	ACCACTCCTCTATGATTTCTCTGTCTTAATAGTGCCACAGCCTGAATGAGTGAATTTGATAACCTAGATTGTGCAAGCTGTCGGACAACATCTCTTGATTTCTCTTTACTGATGTTGAGATCTGATGGGATATTTTCATATACTTCCTCCTCGTCGAACTCACCAGAGCCTGATGAGAAAATATCACCAACAGTTTTTTTGAAGAGCAACTCTCTCATGTTATTTGATACCATGTTGTCCAAATCAACACCAGATTCCTTTAGTTCTCTTATCTGCTTAATATTCAGCTGTCCTTGTGTCACTGCGGTTTCAATGGCAGCTGCCATTTTAGTAGTGGTTATACTCTTGATTACCTTCTGAGCATATTCTTCGGGTAAGCCTACTTCTTTCTGCAGATTA…
ASHM01002821B	3	3734486	A	G	579	missense	0.342277	ACCACTCCTCTATGATTTCTCTGTCTTAATAGTGCCACAGCCTGAATGAGTGAATTTGATAACCTAGATTGTGCAAGCTGTCGGACAACATCTCTTGATTTCTCTTTACTGATGTTGAGATCTGATGGGATATTTTCATATACTTCCTCCTCGTCGAACTCACCAGAGCCTGATGAGAAAATATCACCAACAGTTTTTTTGAAGAGCAACTCTCTCATGTTATTTGATACCATGTTGTCCAAATCAACACCAGATTCCTTTAGTTCTCTTATCTGCTTAATATTCAGCTGTCCTTGTGTCACTGCGGTTTCAATGGCAGCTGCCATTTTAGTAGTGGTTATACTCTTGATTACCTTCTGAGCATATTCTTCGGGTAAGCCTACTTCTTTCTGCAGATTA…
ASHM01006727A	3	3859629	A	G	616	missense	0.327831	CTATTGATTAACAGAAAGCTCCCTCCGCTTGTATCGGACCATAACTTTTCCTTTCACTCCGACAACCATGGCATTCCAATCAATCTCAGGGAAAGGTGACACAAGCTCCAGTTCAAAGTTCCTCAGAAGATGAGTCCAAATTGCTTTTATCTGCAGATATGCAAATGGCTCTCCAAGGCAACCATGTCTACCTCCTCCAAAGGAAATGTACGAGAATGCCCCTGCCGCCTTGTCTTCTTCTCTCCCTACAGCGAACCTATCAGGATCATACCTATCAGGGTCATTGAAAATGTGAGGTAACCTGTTTGCAAATGCAGGAGATGTAGCAACTATATGACCCTTGGGAATGTCATACTCTCTCCCCTCTCTTGTTGTGACACTGAAATCACTGTGTGAGCT…
ASHM01006727B	3	3860004	C	T	991	same-sense	0.284037	CTATTGATTAACAGAAAGCTCCCTCCGCTTGTATCGGACCATAACTTTTCCTTTCACTCCGACAACCATGGCATTCCAATCAATCTCAGGGAAAGGTGACACAAGCTCCAGTTCAAAGTTCCTCAGAAGATGAGTCCAAATTGCTTTTATCTGCAGATATGCAAATGGCTCTCCAAGGCAACCATGTCTACCTCCTCCAAAGGAAATGTACGAGAATGCCCCTGCCGCCTTGTCTTCTTCTCTCCCTACAGCGAACCTATCAGGATCATACCTATCAGGGTCATTGAAAATGTGAGGTAACCTGTTTGCAAATGCAGGAGATGTAGCAACTATATGACCCTTGGGAATGTCATACTCTCTCCCCTCTCTTGTTGTGACACTGAAATCACTGTGTGAGCT…
ASHM01010056A	3	4791904	G	A	346	same-sense	0.239752	ATGCCAACACTTCTCTACAATGCTTTCATAAGAACCTATCATGTTCACAACCACAAAAAGGTTCTTGTCATTTTCACTCAAATGCTTTCAAACCAAACATCACCCAACACTCACACTTTCCCTCCTCTCCTTAAATCATCACCTGTTTCTTTTGTTACACCAATCCACTGCCAAGCCCTCAAACGTGGTATCTTGTCTGACCCTTTTGTACTCACAACTCTTCTTGTAGTTTATGCAAGAAATAGTCACCTTGTTTATGCACAAAAGGTGTTTGAGGAAGTTCCTCACTTTTGTATTGTTGCTTCCAATGCAATGATCAATGCTTTTTCAATGAATGGTAACATGGAAGGTGCTTTCAAGCTTTTTCAATTGATGCCTTACCGGGATGTTGTTTCGTGG…
ASHM01009696A	3	5175942	G	A	93	nonsense	DNA	TTAACACGCCCCCGCAAGATAGGGGTACCGTCCGCTACGCCTATTTTGAGACGAAGATCTTGATGTCGCTGCCTTGACAAGGGTTTCGTGAGACAGTCTGCAAGTTGATCTTTGGTAGAGACATGTTGGACCCGTAGTCTTTTATTGCGGACATGATCTCTAACAAAGTGGATGTCTATGGCAATGTGTTTCATGCGGCTATGCAACACTGGATTGACAGTGAGGTACGTTGCTCCCAAATTGTCACAATAGATGGCAGGAGTAGTTGGCAGACATACATGTAGTTCGGACAAAAGTGATGATAGCCATAGAACTTCTGCAGATGCAGATGCGAGAGCTTTATATTCAGCCTCTGTGGAGGAGCGTGCCACAACTTTTTGTTTGAAGGACTTCCAAGAA…
ASHM01009696C	3	5176522	A	T	673	same-sense	0.344224	TTAACACGCCCCCGCAAGATAGGGGTACCGTCCGCTACGCCTATTTTGAGACGAAGATCTTGATGTCGCTGCCTTGACAAGGGTTTCGTGAGACAGTCTGCAAGTTGATCTTTGGTAGAGACATGTTGGACCCGTAGTCTTTTATTGCGGACATGATCTCTAACAAAGTGGATGTCTATGGCAATGTGTTTCATGCGGCTATGCAACACTGGATTGACAGTGAGGTACGTTGCTCCCAAATTGTCACAATAGATGGCAGGAGTAGTTGGCAGACATACATGTAGTTCGGACAAAAGTGATGATAGCCATAGAACTTCTGCAGATGCAGATGCGAGAGCTTTATATTCAGCCTCTGTGGAGGAGCGTGCCACAACTTTTTGTTTGAAGGACTTCCAAGAA…
ASHM01009696E	3	5177092	T	C	1243	missense	0.331913	TTAACACGCCCCCGCAAGATAGGGGTACCGTCCGCTACGCCTATTTTGAGACGAAGATCTTGATGTCGCTGCCTTGACAAGGGTTTCGTGAGACAGTCTGCAAGTTGATCTTTGGTAGAGACATGTTGGACCCGTAGTCTTTTATTGCGGACATGATCTCTAACAAAGTGGATGTCTATGGCAATGTGTTTCATGCGGCTATGCAACACTGGATTGACAGTGAGGTACGTTGCTCCCAAATTGTCACAATAGATGGCAGGAGTAGTTGGCAGACATACATGTAGTTCGGACAAAAGTGATGATAGCCATAGAACTTCTGCAGATGCAGATGCGAGAGCTTTATATTCAGCCTCTGTGGAGGAGCGTGCCACAACTTTTTGTTTGAAGGACTTCCAAGAA…
ASHM01009696F	3	5177286	T	G	1437	missense	0.344418	TTAACACGCCCCCGCAAGATAGGGGTACCGTCCGCTACGCCTATTTTGAGACGAAGATCTTGATGTCGCTGCCTTGACAAGGGTTTCGTGAGACAGTCTGCAAGTTGATCTTTGGTAGAGACATGTTGGACCCGTAGTCTTTTATTGCGGACATGATCTCTAACAAAGTGGATGTCTATGGCAATGTGTTTCATGCGGCTATGCAACACTGGATTGACAGTGAGGTACGTTGCTCCCAAATTGTCACAATAGATGGCAGGAGTAGTTGGCAGACATACATGTAGTTCGGACAAAAGTGATGATAGCCATAGAACTTCTGCAGATGCAGATGCGAGAGCTTTATATTCAGCCTCTGTGGAGGAGCGTGCCACAACTTTTTGTTTGAAGGACTTCCAAGAA…
ASHM01040156A	3	5940403	G	A	131	same-sense	0.238131	TTAACTAAAGTAAAAATCATCATCTTCATCAAGAAGAGAAGGGTAACTAATGTAGGGTTGATATCCAGCATCCATCAAATGCAGAACTAATTTACTATTCACTTCATAAATCTCTCCAATCTGTGGATGAGACTTATCCTTAGACACAAAACCACACCTTGAATTCTTCAACTCAATCCAACTACAAGCTACTTCTTTCATCAAACCTCCCTCTTTCATCACTTTTCTAATTTTATTAGCATCACCCCATCTACCAGAAGCAGCATAAATGTTAGATAACATAACATATCTACCTGCGTTTTCAGGTTCTAACACAAACAAAGCTTCTGCAGCTTTTTTACCAAGTTCCAAGTTTCCGTGAACTCTACAAGCACTCAAAATTGCCCCCCACGTTGCAAT…
ASHM01040156B	3	5940785	T	C	513	miss-sense	DNA	TTAACTAAAGTAAAAATCATCATCTTCATCAAGAAGAGAAGGGTAACTAATGTAGGGTTGATATCCAGCATCCATCAAATGCAGAACTAATTTACTATTCACTTCATAAATCTCTCCAATCTGTGGATGAGACTTATCCTTAGACACAAAACCACACCTTGAATTCTTCAACTCAATCCAACTACAAGCTACTTCTTTCATCAAACCTCCCTCTTTCATCACTTTTCTAATTTTATTAGCATCACCCCATCTACCAGAAGCAGCATAAATGTTAGATAACATAACATATCTACCTGCGTTTTCAGGTTCTAACACAAACAAAGCTTCTGCAGCTTTTTTACCAAGTTCCAAGTTTCCGTGAACTCTACAAGCACTCAAAATTGCCCCCCACGTTGCAAT…
ASHM01040156D	3	5940951	A	T	679	missense	0.277296	TTAACTAAAGTAAAAATCATCATCTTCATCAAGAAGAGAAGGGTAACTAATGTAGGGTTGATATCCAGCATCCATCAAATGCAGAACTAATTTACTATTCACTTCATAAATCTCTCCAATCTGTGGATGAGACTTATCCTTAGACACAAAACCACACCTTGAATTCTTCAACTCAATCCAACTACAAGCTACTTCTTTCATCAAACCTCCCTCTTTCATCACTTTTCTAATTTTATTAGCATCACCCCATCTACCAGAAGCAGCATAAATGTTAGATAACATAACATATCTACCTGCGTTTTCAGGTTCTAACACAAACAAAGCTTCTGCAGCTTTTTTACCAAGTTCCAAGTTTCCGTGAACTCTACAAGCACTCAAAATTGCCCCCCACGTTGCAAT…
ASHM01026984B	3	7106626	T	G	270	missense	0.0703279	ACTCTAAGTAGGGCTGAACTTCAGTGCAGTTAATCAACACGTGAACATGTGCTGACATTAATACTTTAATACCAGGAAAACAAATTTTCTCCATGCCAGCATGACGCCCAAACAAGTTGAATACTGATAGGGTTAATGGGTGAATAATACTTTGACTCTCAGTTTCATTCCGACCATTTCCTCCTGACAACGTGTCATTGAAATAATGAGAACAAAAGTGAATTGCTTCACGGTGTAAGTAAGATGCACAAATTGAGGCTTCAACTTTATCTTTATTTTTCACGGAACATTTTGAATCCCCCATGAACCTTTCAAACGGGTATATCCATCTATATTGAACAGGTCCACCAAGTCTAGCTTCATGTGCAAGATGCACTACAAGATGCTCCATATAATCAA…
ASHM01011480A	3	8620011	C	T	378	missense	0.342208	TTCACTGAGCGAGGACATATATTTGTTAAAGTCCATTTAGCTGAAAATAGAAAGTCTGCAGTGAATGGAAAATTTGAGACTTTTCGAAATGGAGGATCTGAAGAAGGTAGGCATATATCTGGTGGTTATAATCTTAAAACCCTGAGTGGATTTGAAGCAGCTGATGAACGCAACAACTGGGATAATTTTAACCATCTAATTGCCGATGAAGAATTCTTCTGCGATGCTTCGACTAAAAAAGTGGCATCTAATGAATCTTATGAGCAAGTAACCTTGATGGTCTGTGTTGAAGACACTGGAATTGGAATTCCTTTCCCGGCTCAAGATAGGATTTTCATGCCTTTTGTGCAAGCAGATAGCTCAACTTCTAGAAACTACGGTGGTACCGGCATTGGCTTG…
ASHM01011480B	3	8620245	T	C	612	missense	0.350743	TTCACTGAGCGAGGACATATATTTGTTAAAGTCCATTTAGCTGAAAATAGAAAGTCTGCAGTGAATGGAAAATTTGAGACTTTTCGAAATGGAGGATCTGAAGAAGGTAGGCATATATCTGGTGGTTATAATCTTAAAACCCTGAGTGGATTTGAAGCAGCTGATGAACGCAACAACTGGGATAATTTTAACCATCTAATTGCCGATGAAGAATTCTTCTGCGATGCTTCGACTAAAAAAGTGGCATCTAATGAATCTTATGAGCAAGTAACCTTGATGGTCTGTGTTGAAGACACTGGAATTGGAATTCCTTTCCCGGCTCAAGATAGGATTTTCATGCCTTTTGTGCAAGCAGATAGCTCAACTTCTAGAAACTACGGTGGTACCGGCATTGGCTTG…
ASHM01017328B	3	8971672	A	G	778	missense	0.239982	TTGGATGATTGCAAGACCACTTGATCCAGTATCCGATTCTTGCCTCTGTTTTTCTTTCTCAATAATAAACTTGGGCTTCCATGTAGTCTCCCTGTATGATGCGGCAATCTTATCATCTTTAGCTATCAAAATATTGTCAAACAATATGCCATCCTGCATTGTCCAAATCTCAATACCAATAGCAGCAATAGGTTCAAAATCAGGTTTTTTAAGTTCAAAGTAAGCAGGGTTGGGAATGTCCTGAGGCTTCCATATACCCTTATAAGCTGGGTTTTCAATAAGGGGGGCATGCCATTTTCCCTTATATGCTGGATTCTTCTTCATTGGCCTTTTCCATTCACCACAACCAGGGGCTGTTTCACAATTTGGGTTAGTAACCTTTGGGGCTTCCCATTCACC…
ASHM01004578	3	11309481	C	T	190	missense	0.337379	TTAACCTGAAGGTGGTCGCATTCCATGGTGATTGGGAGGTGGTGGCGGCGGCATTGAGTTCTGAGGATATCCCATAGGATGTCCACCCTGTTGCTGAGGTGGTGGCGGTGGTCGCCAAACTTGTTGCTGGCCTGCCATTACTGATGGCGGAGGAAGAGGCCTTGGAGGTCCCTGCATACCTTGTGGAGGCGGTGGCGGCATCTGCATCGAGTGAGGTGGCCTGAACTGCTGCATTGGAGGGGGAGGCATTCCCTGTGGCATCATTTGTTGACCTGGCTGCTGTTGATGCCATTGTTGTTGTCCAGGTGGTGGCATCTGCATAGGCTGAAAGGCTGCTGCTTGAGGAGGTGGTGGATGGATGACAGGAATAGGTGGGGCAACACCGTTAGAAAAGGGGCG…
ASHM01025058A	3	11512095	C	T	259	missense	DNA	ATGGCATCTAGTTCAATTTCAGCAAAGAAAGCAGAAGCTGTGATCATGGCTTCTTGTTCAAATGCTGCAAAGGAAGCAGAAGCTGAGAGCACAAAGGTGCCAAATTGGCTTGAACTTCCAAGAGACATCACAGAAAACATCCTTTTGAGGCTTGATACCATTGACATTGTGAAAAGCGTGTGCCTAGTTTGTCCACTGTGGTGGAACATTTTCAAGGACCCTCTCATGTGGCAATCCATTCACATGACCAATTTCAAGCGTTTGTCCAACATTGATCTGAAGAAGATTTGTCGTTATGCCGTTGAACGAAGTCGTGGTCATCTCTTAGACATTGATATCAAGTATTTTGGCACGGAAGATCTCCTTCAATACATAGCTCAAAA
ASHM01005291A	3	12603722	T	C	151	same-sense	0.33847	AGGAAGCTTGAAATCAGCACCTAGAGAGGAAGATGAAATTCTTGACCAGATTCTTGGTAAAAATGATGAACTCCTTTCATCAGGAAAGAAGTCAACCAGTGACAAAGGTCGTGGTGGCCAAAGATCGGCCAGTGTCGCATCTTCTTCAAATACTAAAGGACTTTCCATTAATGACGATGAAGATATACAAAAGATCATATCAAATGAAACAACTAATAGTTTAGGTATTGATGTGGGATCCACCACTCCTGATGAGTTACGTCAGCAAGCTTTGGCGGAAAAAAGTAAGTATAAAATTCTAAAAGGAGATGGGAAATCTGAGGAAGCCTTGAGAGCTTTTAAGAGAGGAAAGGAGCTCGAGAGGCAGGCAAATGCTTTGGAAATTCAGCTAAGGAAGGA…
ASHM01005291B	3	12605623	A	C	2052	missense	0.31311	AGGAAGCTTGAAATCAGCACCTAGAGAGGAAGATGAAATTCTTGACCAGATTCTTGGTAAAAATGATGAACTCCTTTCATCAGGAAAGAAGTCAACCAGTGACAAAGGTCGTGGTGGCCAAAGATCGGCCAGTGTCGCATCTTCTTCAAATACTAAAGGACTTTCCATTAATGACGATGAAGATATACAAAAGATCATATCAAATGAAACAACTAATAGTTTAGGTATTGATGTGGGATCCACCACTCCTGATGAGTTACGTCAGCAAGCTTTGGCGGAAAAAAGTAAGTATAAAATTCTAAAAGGAGATGGGAAATCTGAGGAAGCCTTGAGAGCTTTTAAGAGAGGAAAGGAGCTCGAGAGGCAGGCAAATGCTTTGGAAATTCAGCTAAGGAAGGA…
ASHM01015710	3	12644987	G	A	766	missense	0.309672	TCACTCATCTACCGGCAAATTTAGCTTATAGCGACAAAAATTATTCTTTATCCCTTTTTCGACAATCTCCTTGGCCTCTGCAACCATGGACTCACTCGCCATTTTGTCCACCACAAGTTGCAACAACGATACATCAACACGGCAGCGATTGTAGAATATGTTCTTAACCATCTCAAAGGCCGTCTTCAAATCACCCTTCTCACACAAAAAAGGAAGAATTATAGAATAAGTGCCCTTACCAGGTTCATACTCAGATTTTCCTATTTCATCAAACCACTTCTTAGCTTCATCCAAGTTCCCTTCACTTGCAAAACCTTTGATCAAAGCATTGAAGCTAAAAATATCCGGCTTCACACCCTTTTTCTCCATTTCCTCATAAAACTCAACAGCTTCACCAGT…
ASHM01013646A	3	13802685	A	T	112	same-sense	DNA	TTAACATCGAAGGCTTTTCATTATGCTGACTAGTGTATTGATCACAGTTTCGGTATTGGCATATGATCCGTCAAGGTTAATTGCATGATACTCCAACCCTTTCCACCGTGCAATGTACGCAAAATGTGGACGTCTGAACTGGCTGCTAATAATCTCTAGAATCACAGTTTTAGGCAATGCAGATACTATGTGAGTAAGACCAGCACCATGAGCACCAATGATCACCGACGCATCTTGGATGGCTCGTACCTGCTCCTTCATCGACATGTGTGCGAATAATCCGTTGACAAGGTTGATTTTACATCCTTTATAATTAGATGCCCAACTGTTCAAGGATTCAAACACTTCTGCCTCGTTAGTTAGTCTCGATTCAACTTTACCACCATGACGTGGATGAGC…
ASHM01013646B	3	13802835	C	A	262	same-sense	DNA	TTAACATCGAAGGCTTTTCATTATGCTGACTAGTGTATTGATCACAGTTTCGGTATTGGCATATGATCCGTCAAGGTTAATTGCATGATACTCCAACCCTTTCCACCGTGCAATGTACGCAAAATGTGGACGTCTGAACTGGCTGCTAATAATCTCTAGAATCACAGTTTTAGGCAATGCAGATACTATGTGAGTAAGACCAGCACCATGAGCACCAATGATCACCGACGCATCTTGGATGGCTCGTACCTGCTCCTTCATCGACATGTGTGCGAATAATCCGTTGACAAGGTTGATTTTACATCCTTTATAATTAGATGCCCAACTGTTCAAGGATTCAAACACTTCTGCCTCGTTAGTTAGTCTCGATTCAACTTTACCACCATGACGTGGATGAGC…
ASHM01013646C	3	13803039	C	T	466	missense	DNA	TTAACATCGAAGGCTTTTCATTATGCTGACTAGTGTATTGATCACAGTTTCGGTATTGGCATATGATCCGTCAAGGTTAATTGCATGATACTCCAACCCTTTCCACCGTGCAATGTACGCAAAATGTGGACGTCTGAACTGGCTGCTAATAATCTCTAGAATCACAGTTTTAGGCAATGCAGATACTATGTGAGTAAGACCAGCACCATGAGCACCAATGATCACCGACGCATCTTGGATGGCTCGTACCTGCTCCTTCATCGACATGTGTGCGAATAATCCGTTGACAAGGTTGATTTTACATCCTTTATAATTAGATGCCCAACTGTTCAAGGATTCAAACACTTCTGCCTCGTTAGTTAGTCTCGATTCAACTTTACCACCATGACGTGGATGAGC…
ASHM01013646D	3	13803137	A	C	564	same-sense	0.0897789	TTAACATCGAAGGCTTTTCATTATGCTGACTAGTGTATTGATCACAGTTTCGGTATTGGCATATGATCCGTCAAGGTTAATTGCATGATACTCCAACCCTTTCCACCGTGCAATGTACGCAAAATGTGGACGTCTGAACTGGCTGCTAATAATCTCTAGAATCACAGTTTTAGGCAATGCAGATACTATGTGAGTAAGACCAGCACCATGAGCACCAATGATCACCGACGCATCTTGGATGGCTCGTACCTGCTCCTTCATCGACATGTGTGCGAATAATCCGTTGACAAGGTTGATTTTACATCCTTTATAATTAGATGCCCAACTGTTCAAGGATTCAAACACTTCTGCCTCGTTAGTTAGTCTCGATTCAACTTTACCACCATGACGTGGATGAGC…
ASHM01042602B	3	15280343	T	G	278	missense	DNA	CATAGTAGTCACACAATTCAGAAATTTAAATTGAGATTTAGAAGTAGAAATAGCATTATCATGTCCTTTAAGACACAGCAGGGCATGATCAGAGATACCAGGATCCATGTTAGTCAGAGTGGAATCATGATTTAATTGGAACCAGTCAACATTGCCAAGGACTCGGTCTATCCTTGAGTAGATAATCCCATCCACATGTTTATTAGACCAAGTATAGTAATCACCTAGACTATTCATTTCAGAGAGCCCAGCCTTGTCCATTAGTGAGGCCAAATCATTGTATTCAGATTCATGCACCAGTTTACCACCAACTCTATCTGTAGATTTTAGGGCATTATTGAAATCTCCCATCAAGCACCAAGGTCCATGTTGGGTATTGTGTATGCCTTCAAGCTCTTT…
ASHM01008593	3	15649323	A	T	459	missense	0.337381	ATGGCAGAGGAGGGTTTTGAACATTACCATATACCACAACAAAGCAGAAGAGAAAAGCTTAGATTTTTATCTCAAAACCAACCAAATTTCATTGAATCTTCAACAACCCTTCATCCAAATTATCCACCTTTACCTTCTCCTTACGACCCTTCACTCATTTCTTCTCTTTTCTTACCTTCAACCAACCAAAACCACAGTATAATGAATCCTAACCCTTTACTTTATCAACCACAAAACCATGGTTACACTGATATTAGTGCTAGTAGTAGTAGTAACACTAACAACAATGAAGTAATGTTGTTAAAGTCTGAACCTTTATCATTAACTTTATCATCAAACCAAAACAATTATCAGATGAATATTCATAACCCTTTAGAGGTTAATAACCTTCAGAAATAT…
ASHM01022005	3	15707884	T	C	98	missense	0.0635651	AGGGTGTGGAGCTTGAACTGAGAAAGCTAGAAGGAGCAGTAGAGGCCATTCATGAGAATTTGCTCTATCTGAAGGGAAGGGAAGCAGAAATGAGGACTGTGAGTGAAAGAACAAATGGGAGAGTGGCATGGTTTAGTATTATGTCATTAGGTATCTGCATTGGAGTTTCAGCTTTGCAGTTGTGGCATTTGAAGAGATTCTTCCAGAAGAAGAAGCTTATATAG
ASHM01006454	3	17096155	A	G	207	missense	0.299287	CTACTCGATTCCTGAAGAAAACTCTTGCCTTGAAGGAACCCCACCAGGTTGAGTTTTAAATGGTTTCTCACCAGCTAAACATTTACCAGATGGTCCTGCCCCAAGGATCCCCATCGAGTTAGGATCCAGCGGTTGAATTCCATTACTCGTGATTCTTCGAGGTGGTGGCTGACTTTGGAAATGACCATTATTTTCTGCTCTTCTTCATTTCCATGCCTCAGACATGCCTGTATCACTAACTTGTCCGGGCTTTTGATAGGCAGTAGTCACATTTTGGAATCCCCTTTGCCTCTCAATATGGCGAGGGAATGAATAAGAATGATTAGGGNNNNNNNNNNNNNNNNNNNNNAGACACATACCCATTGGAAAGAGAGGGGCCAACACCTTCAGCATTTTGCT…
ASHM01009784A	3	18198027	C	T	406	missense	0.208388	AGTTCTCACCCATTATCCTCTTGGAGTCATAATTCATCTCCTTGCAATTGGACTGGTGTCCTATGTGACAAGAATAACCAGAGAGTGGTTGGCCTTGATCTTTCAGGATTTGGACTATCAGGTAACTTAAGTCCTTATATAGGCAACATGTCCTCTCTTCGGTCCCTCCAATTGCAGGATAACCAGATCACAGGATTCATTCCTAACCAAATTACCAAACTATATAGTTTGAGAGTTCTAAATATGAGCTCTAACAGATTTGAAGGAGTACTCCCTTCAAACCTTACCAACTTAAATGAGCTTCGGGTTCTTGATTTGTCCTCAAACAAGATTGTAAGCAGAATTCCTGAAGACATCAGCAGCTTGAAAAAGCTACATGCCTTGAAACTTGGAAGGAAT…
ASHM01001842A	3	18831462	C	A	235	same-sense	0.350795	ATACTTGTTAGTTGCTGCGCCATTCCAGGATATGCACAATCCCATGATGAACAGAACCAGACCGTGCATGACAGCTGTAGATGGATCATCAGGCAATCCCAACAACAGAATTGCTGCTAGAGGAACAGCTGAACCCGAGCTTATTTGTGACAACATTATTCTTCCTGAATTTGGAAACCTTTGAGATAAATTATCCCCCATCCATCCTCCAAACAGACCCCCAAATGAAACAGCCACTATAAATAGAGACCAAAGCAATGCTGTTGTTGTGTGCGAGAAGCCTATTAGTTCTAACCAAAGAGTGGCAAAGGACAATGCAGACCAGGGAAATGATCCAGAGACTCCCTGAGCCACAAGTATTTGAAATGATGGAATTTTTATAACTGACTTTGCTTCTTT…
ASHM01001842B	3	18831714	G	A	487	same-sense	0.230906	ATACTTGTTAGTTGCTGCGCCATTCCAGGATATGCACAATCCCATGATGAACAGAACCAGACCGTGCATGACAGCTGTAGATGGATCATCAGGCAATCCCAACAACAGAATTGCTGCTAGAGGAACAGCTGAACCCGAGCTTATTTGTGACAACATTATTCTTCCTGAATTTGGAAACCTTTGAGATAAATTATCCCCCATCCATCCTCCAAACAGACCCCCAAATGAAACAGCCACTATAAATAGAGACCAAAGCAATGCTGTTGTTGTGTGCGAGAAGCCTATTAGTTCTAACCAAAGAGTGGCAAAGGACAATGCAGACCAGGGAAATGATCCAGAGACTCCCTGAGCCACAAGTATTTGAAATGATGGAATTTTTATAACTGACTTTGCTTCTTT…
ASHM01009021D	3	20162566	T	A	1082	same-sense	DNA	CTATTTGTGTCCCTCGGACACAAGAGAAGGTATACTTTGTTCATTTCTGAAAAAATTTAAAGGATCAACTTTGGTTTTCACTTTTGTCAATCTTTTAAAGTTGTTTTCGAAGTACTTAACACCCCAAATACTAGCTTGCTTATAACTTGTGTAACCTATCTTATTATTGACCCCAATATCAAGATCTCTATAATTCAAATAAGCACTTCTTGGTGACTTTGAAACAAAAGGTTCCATATAACTATAAAGTTTTCTCATCCAATTTATGTGCAACTTTTCAGCTTCATCACCTTCTTGATACCAATGAACTTCATATTGAATTATGTATAAGTTTCCATATCTATGTGGAAATGGAGTTTCAGATTTTGAAATATTATCCATTTTGCCACCATAAGGCAA…
ASHM01007542	3	20209668	T	A	752	nonsense	0.0369425	TCAAGTCTTGCAAGCGGGAAGAGGAGAACCACACAAGCACTTATTATGAGCATAACAACTCTCATCAAATAGTCTTAAGTTTGGAATCTGACCACACAGGTTATTATTGCTCACATTCAGCTTGTGCAGATGTCGGAGATTCGCCAATTCCTCAGGTAGCGTACCGTAGATTTTATTGTTCCTCAAATCCAACTTTTCTAAATTCGTCGACAACCCAACTTTTCCGATATCAAAAGCGAAGGAGTTCATCGCCAAAGATATCGTATAAGTAAGTATGTTTGACTTAAAAAACATCGAAACATCACCCTCCAACATGTTCCGGGACAAGTCCAAGTCAGCAAGGTTCAGTTTCCCCAGTGACACCGGAACCCTCCCTGTTAGACGGTTTCGCGAGAGAAG…
ASHM01037008B	3	21822888	A	G	342	missense	0.327162	ATGGCGCCGCCAGATTGGTCTCAACTCCATAGAGATATTCTTCAACACATATCCAAAACACTCAACAGCGAATTCTATCAAATCCGATTTCGATCCGTTTGTTCATCATGGCGTTCTTCCATTCCCAAAAATCATCATCATCATTTCAATTTACCTCTCAAATTCCCAATCCCTTCCGATGATGATTCCAATTCCAATTCCAATTTTCATCTCTCGAAACGAAACGTATTTCTCATCACTCCACCCCCAAATCAAAAACAAACCCTACACCCTTGGTTGATCAAAATCGGTCCAGACTCAAAACAACAAACTCATCTATGGCATCCTCTATCACGTGACAAAAAACTTCCTTTTCATTTCCATGACGTCATCGATTTCAATCAACACCGCGTTATTCAT…
ASHM01026351A	3	21847472	T	G	633	same-sense	DNA	ATGCCGCTATCCATGGCGGTGGCAACAAACTGGTCAGAACTTCCAAAGGATCTTCTTGATCAGATATGGGAACGACTCGACAACGAAATTGATCTGATTCGCTTCCGATCAATTTGTTCGCATTGGCGCTCTTCCTCCATCCCAAATCGCCACTCCATTGTAATCGTCAAGTTTCCACTCCCCAAAAATATTCTTCCTGATCTCAACATCAAAACTTCATTCTGTCACCTCTCCAAACGCAAAACCTTCCTCATCAAACCACCACCACAACAAACCCTAGCTCGTCCATGGTTGATGAGAATCACTCAAATTTCAAGGGGCAAAAACAAACTCATTCATCCACTTTTCTCATATGACTCACCTTCAACCAATTTTCATTTGCCTCAACTTATTGATTTC…
ASHM01026351B	3	21847644	G	A	805	same-sense	0.0966787	ATGCCGCTATCCATGGCGGTGGCAACAAACTGGTCAGAACTTCCAAAGGATCTTCTTGATCAGATATGGGAACGACTCGACAACGAAATTGATCTGATTCGCTTCCGATCAATTTGTTCGCATTGGCGCTCTTCCTCCATCCCAAATCGCCACTCCATTGTAATCGTCAAGTTTCCACTCCCCAAAAATATTCTTCCTGATCTCAACATCAAAACTTCATTCTGTCACCTCTCCAAACGCAAAACCTTCCTCATCAAACCACCACCACAACAAACCCTAGCTCGTCCATGGTTGATGAGAATCACTCAAATTTCAAGGGGCAAAAACAAACTCATTCATCCACTTTTCTCATATGACTCACCTTCAACCAATTTTCATTTGCCTCAACTTATTGATTTC…
ASHM01016008A	3	22200855	C	T	399	same-sense	DNA	ACCTTCTCAGCAATTTGAAGCAATTCAGCTGCAGTTCCAACATCTGCAGCCAAACACAGATTACTCTCCTTCTTAGCCATTATCTCAAACAACCTCTTTCCTGTTGGATTCTTGGAAAGCTTAGCCCTCTCCCCAAATGACAAAGACTTGACCTTAGCAATTGGCTTCTCAACCTTTGCCACAGCTGCAACCTTCCGATTCTCATCTAAGAATCTTGTGACGACTCCAACCATCTCGTCATCAAGTCTTCCATGATCCCTCAAAATTTTCACCATTTCAGTCAATTTAATAATTGCATGCAGCTTGATGCCATTCTCCTCCAAATTTTCTCGCCCACCTTGCTCTCTATCAATCAAGACAACAGCATCAGTGATCTTCAACCCCACAGAACGTAGAGGC…
ASHM01016008B	3	22201098	C	A	642	same-sense	0.129613	ACCTTCTCAGCAATTTGAAGCAATTCAGCTGCAGTTCCAACATCTGCAGCCAAACACAGATTACTCTCCTTCTTAGCCATTATCTCAAACAACCTCTTTCCTGTTGGATTCTTGGAAAGCTTAGCCCTCTCCCCAAATGACAAAGACTTGACCTTAGCAATTGGCTTCTCAACCTTTGCCACAGCTGCAACCTTCCGATTCTCATCTAAGAATCTTGTGACGACTCCAACCATCTCGTCATCAAGTCTTCCATGATCCCTCAAAATTTTCACCATTTCAGTCAATTTAATAATTGCATGCAGCTTGATGCCATTCTCCTCCAAATTTTCTCGCCCACCTTGCTCTCTATCAATCAAGACAACAGCATCAGTGATCTTCAACCCCACAGAACGTAGAGGC…
ASHM01008866	3	22222900	C	G	179	missense	0.313153	TCAAGAATTGATTAATTGCAGCTCTGTCTCGTGAACAGGACTGAAAAAATGCCAACTTGAATCATGAAATGCTTTATAATAATCATCAGAAATTGTTTCGATTTTGAATTCGCTTGTGAAACTTCTGGCAGCCAAGATATGCCCTATTGAGTTCGGAATAGATGTGTACTTGCATAATCCCAAATGCTCCTCGTATGCTTCAAAACTGTTCCCAAATAATACCATGTTTTTTAAGAGATTCAGTTTCCAATTTGCCCGCAAAAGGTTGATATATAACTCTGCTTCGCAGTGAGGCATGAAGAACATTGTCGGCTTTAGAGCTTCTCGCTTCCCATGCTCGTTTATGGACATGACAGTACAACCGAGAGCTTCTAAAACCCGAGACTCAGTAGCAGAGAG…
ASHM01005014A	3	22237378	A	G	399	missense	0.328189	AGCTGTGATTGGGAGGAGAGAAGTTCAATGCTTTCTGATCCAGACTACTGTAGAAAGACTCATGGAGAAAATGAGAGCATTTGGAACCTTTCTGATTGTCATGTACTTGGTTGCAAGATCCATTCCCCTATTAGAGGTGCTTCAAGGGAAAGGCTATTTGAACTTCATGAAATTTTTAAGTCAGTACCTTCACCTTGTGGAGAACAGCAGAAGATTATTATTTCCAAGATAATACCTATGGACCACACCTGCAGATCCGGGATTTGGGAGATCTCTGATGATATTTTAACTAAAATTCTATCTTCCCTGGGCCCGATGGACCTCCTAAGGGTTTCTGTAACGTGTCATCATCTAAGATCCTTGGCCGCTTCAGTAATGCCCTGCACAAAGTTAAAACTA…
ASHM01005014B	3	22237790	G	A	811	missense	0.296333	AGCTGTGATTGGGAGGAGAGAAGTTCAATGCTTTCTGATCCAGACTACTGTAGAAAGACTCATGGAGAAAATGAGAGCATTTGGAACCTTTCTGATTGTCATGTACTTGGTTGCAAGATCCATTCCCCTATTAGAGGTGCTTCAAGGGAAAGGCTATTTGAACTTCATGAAATTTTTAAGTCAGTACCTTCACCTTGTGGAGAACAGCAGAAGATTATTATTTCCAAGATAATACCTATGGACCACACCTGCAGATCCGGGATTTGGGAGATCTCTGATGATATTTTAACTAAAATTCTATCTTCCCTGGGCCCGATGGACCTCCTAAGGGTTTCTGTAACGTGTCATCATCTAAGATCCTTGGCCGCTTCAGTAATGCCCTGCACAAAGTTAAAACTA…
ASHM01005014C	3	22238284	G	A	1305	missense	0.00692443	AGCTGTGATTGGGAGGAGAGAAGTTCAATGCTTTCTGATCCAGACTACTGTAGAAAGACTCATGGAGAAAATGAGAGCATTTGGAACCTTTCTGATTGTCATGTACTTGGTTGCAAGATCCATTCCCCTATTAGAGGTGCTTCAAGGGAAAGGCTATTTGAACTTCATGAAATTTTTAAGTCAGTACCTTCACCTTGTGGAGAACAGCAGAAGATTATTATTTCCAAGATAATACCTATGGACCACACCTGCAGATCCGGGATTTGGGAGATCTCTGATGATATTTTAACTAAAATTCTATCTTCCCTGGGCCCGATGGACCTCCTAAGGGTTTCTGTAACGTGTCATCATCTAAGATCCTTGGCCGCTTCAGTAATGCCCTGCACAAAGTTAAAACTA…
ASHM01040109A	3	22382624	A	G	122	missense	0.237051	GGTTTTGCAAGAAAGGGAACATAAAAGCTGCTATGGGGTTATATACAGAAATGGTTATCAAAGGTCTTGTGCCTGATGTGGTGACTTACACAGCTTTAATCGATGGCCATTGCAAGGTTGGAAACAACAAAGAGGCTTTTGAACTGCATAAGGAGATGCTGGATGCGGGACTAACGCCGAATGCATTGACAGTTACTTGTTTGATTGATGGCCTTTTGAAAGATGGAAGGACTTACCGTGCAATCAAACTTTTCTTGGAGAAAACTGGAGTTGGTTGCCTTGGAAGTAAAATGGATCATAGTGGGTTGTGTTCTCGTAATGATGTTATGTATGCCGCTTTAATTCAAGGTTTATGTAAATATGGGCACGTATTTAAGGCCACTAAGTTTTTTGCAGAAA…
ASHM01040109B	3	22382782	T	C	280	same-sense	0.240936	GGTTTTGCAAGAAAGGGAACATAAAAGCTGCTATGGGGTTATATACAGAAATGGTTATCAAAGGTCTTGTGCCTGATGTGGTGACTTACACAGCTTTAATCGATGGCCATTGCAAGGTTGGAAACAACAAAGAGGCTTTTGAACTGCATAAGGAGATGCTGGATGCGGGACTAACGCCGAATGCATTGACAGTTACTTGTTTGATTGATGGCCTTTTGAAAGATGGAAGGACTTACCGTGCAATCAAACTTTTCTTGGAGAAAACTGGAGTTGGTTGCCTTGGAAGTAAAATGGATCATAGTGGGTTGTGTTCTCGTAATGATGTTATGTATGCCGCTTTAATTCAAGGTTTATGTAAATATGGGCACGTATTTAAGGCCACTAAGTTTTTTGCAGAAA…
ASHM01007970	3	22984417	A	G	677	missense	0.356315	GGTGGACTCTGTTTCATGCTACTGTAAAGTAGATTCGGGACTGAAAACAGTAGCCGGGGCAAGAAAATTTGTTCCAGGATCAAAGATATGTATCCAACCCGACATAAACCCGAATGCACACCGAAACAAAAACTTGCGTAGAGAAAAGACAAGAGTTCAGCCTCCTCTGCTACCTGGTCTTCCTGATGATCTTGCTATTGCTTGTTTAATTCGTGTACCTCGAGTTGAGCATAGGAAACTGCGTTTGGTTTGCAAGAGATGGTATCGCCTTTTATCTGGAAATTTCTTTTATTCGCTCAGGAAAAGTCTTGGAATGGCAGAAGAATGGGTGTATGTCATCAAAAGAGACCGTGAAGGAAAAATTTCATTGCACGCTTTTGACCCCATCTACCAAATATG…
ASHM01025058B	3	23858574	A	G	96	missense	DNA	TCAGACGGTGGAGGAGGCTTTAGTGAGTGACTTGATAGTTATAGTGGGACCCAAAACAGACGGTTTAAAATCAAAGGTAAAGGTATCATATTTCAAGAAGAATTCCACCAAATACAATCTACACAAGAGCACCACCAGATTCTTAGCCGGACATATTTTATTATCTGGTGTAGCTTTATCGGTCTCCCGTCCATTGGACCAAAACACGTGTTTCAATAACTTTTCTCCATCACCAATAAACCTTTCCGCAACAAATTCCTCAGGATTCTCAAAAATCTTTGGATCTTTAGTAGCAAACGGTTGATATCCAAAGATCATCTCACCTTTCTTAATCTCAAAAGACGCATCATGACTCGATACCACCAGATCCTCTCTGGCTCTAGCGTATTGATACGGTAC…
ASHM01025058D	3	23859235	A	G	757	missense	0.0427461	TCAGACGGTGGAGGAGGCTTTAGTGAGTGACTTGATAGTTATAGTGGGACCCAAAACAGACGGTTTAAAATCAAAGGTAAAGGTATCATATTTCAAGAAGAATTCCACCAAATACAATCTACACAAGAGCACCACCAGATTCTTAGCCGGACATATTTTATTATCTGGTGTAGCTTTATCGGTCTCCCGTCCATTGGACCAAAACACGTGTTTCAATAACTTTTCTCCATCACCAATAAACCTTTCCGCAACAAATTCCTCAGGATTCTCAAAAATCTTTGGATCTTTAGTAGCAAACGGTTGATATCCAAAGATCATCTCACCTTTCTTAATCTCAAAAGACGCATCATGACTCGATACCACCAGATCCTCTCTGGCTCTAGCGTATTGATACGGTAC…
ASHM01009312A	3	24215684	T	C	2095	missense	0.307445	ATGCCATTTCTAATAGTCCTTGGCCAAGAAGATTTAGATAAAGATACAACTTTGAGAATACTTTTGGAAGTGAAAAAATCTTTTGTCCAAGACCCAGAAAATGTTTTGAGTGATTGGTCAGAAGATAACACTGATTACTGTAGTTGGAGAGGGGTTTCATGTGGTTTGAACTCTTTGGTTGATGACTCGGTGAATATGGTTGGACTCAACCTTTCTGACTCTTCACTCACTGGGTCAATATCACCTGAACTCGGTCGTTTGAAAAACTTGCTCCACCTTGATCTTTCTTCAAATAGTCTTGTGGGTCCCATTCCTACAAATCTCTCTAACCTTGTTTTATTGGAATCTCTGCTTTTGTTTTCTAACCAACTCAATGGCTCTATTCCCACTGAGTTTGGC…
ASHM01015294C	3	25270052	T	C	731	missense	DNA	TTGAAATTGAAGGTTATCATTAATCTTAAATCCATGAAAATTTCCAATATCCACAGCTTTTTTAACCAATCCTGTAAGCCCTTCTGCTGCTATTAAGAATAAAAAAGGGGAAAAAGGATCACCTTGCCTTAAACCTTTATTTACCTTAAATTCTGCCGTCGGACTTCCATTCACCAGAACTGACATCGAACTCTCGAAAATACAAGCTTTCATCCATCTCAACCACCCCTCAGCAAACCCCATTTTGATCATCATCCTTTCTAGATAAATCCAACTAACTGTATCATATGCTCGTTCGAAATCAACTTTGAAGATACATTCAGTGTTATTTCGCTTTGCTAAATCAATGACCTCGTTAATAACTACCACCCCATCCATGATTTGTCTTGAAGGTAAAAA…
ASHM01015294E	3	25270920	A	A	1599	same-sense	DNA	TTGAAATTGAAGGTTATCATTAATCTTAAATCCATGAAAATTTCCAATATCCACAGCTTTTTTAACCAATCCTGTAAGCCCTTCTGCTGCTATTAAGAATAAAAAAGGGGAAAAAGGATCACCTTGCCTTAAACCTTTATTTACCTTAAATTCTGCCGTCGGACTTCCATTCACCAGAACTGACATCGAACTCTCGAAAATACAAGCTTTCATCCATCTCAACCACCCCTCAGCAAACCCCATTTTGATCATCATCCTTTCTAGATAAATCCAACTAACTGTATCATATGCTCGTTCGAAATCAACTTTGAAGATACATTCAGTGTTATTTCGCTTTGCTAAATCAATGACCTCGTTAATAACTACCACCCCATCCATGATTTGTCTTGAAGGTAAAAA…
ASHM01017475C	3	26129534	A	G	558	missense	0.241699	GATATCTTTAGTGCTGGAAGTGGAACGGTAGCCAAAACCTTAGAGTGGGCAATGTCAGAACTTATCAGAAACCCAAGACTTATGGAAAAAACACAAATTGAAGTAAGAAATGTGTTTGATGCAAAAGGGCATGTGGATGAAACAAACCTTCATGAACTAAAATACTTAAAAGCAGTGATAAAAGAAACTTTGCGTTTACATGGTCCGGTTACATTGTTACTACCACGAGAATGCAGTGAAAATTGTGAAATTAATGGATATGAGATACCGGCTAAGACTAAGGTAATAGTAAACTCGTATGCGGTTGGAATGGATCCAAACTACTGGGATGAACCTGAGAAGTTTTATCCAGAAAGATTCATTGATAGCATAATTGATTACAAAGGTTTGGACTTTCAA…
ASHM01045101A	3	26530162	G	A	275	missense	0.0603168	AAGATTGGTTCTTTAAGTTGTGATGATGAAAAGAAGAACCAATCTGAAGATGAGACATTTGAAGTTGATAATGACTCTAGTGGAAATGAAAAATCATGTTGTGATGGTCAAAGTCAAAATAAACTGTGTGGATGTCAAATATGTTTTCTATCTCCACCTAATGTGCAATCAGTTGATGAATCTGATAACACACAGATAAACGAAGCTTGTCCAGATGTGGAGATGCTGGAAGAGACTAATTTGATTGGTACATTGAGGGAATGTTTTAAACACAGCATATGTATCCTGGGCACTAAATCGAACCAACAATCTTCGGCGGAAAAACAGTGGATTAATCCTGAAGCATCTTTGGATGAAAAAGATGCTGCTGCTGTGGCTGTGATATCTAAAGAATCTGAT…
ASHM01045101B	3	26530612	C	T	725	same-sense	0.319373	AAGATTGGTTCTTTAAGTTGTGATGATGAAAAGAAGAACCAATCTGAAGATGAGACATTTGAAGTTGATAATGACTCTAGTGGAAATGAAAAATCATGTTGTGATGGTCAAAGTCAAAATAAACTGTGTGGATGTCAAATATGTTTTCTATCTCCACCTAATGTGCAATCAGTTGATGAATCTGATAACACACAGATAAACGAAGCTTGTCCAGATGTGGAGATGCTGGAAGAGACTAATTTGATTGGTACATTGAGGGAATGTTTTAAACACAGCATATGTATCCTGGGCACTAAATCGAACCAACAATCTTCGGCGGAAAAACAGTGGATTAATCCTGAAGCATCTTTGGATGAAAAAGATGCTGCTGCTGTGGCTGTGATATCTAAAGAATCTGAT…
ASHM01015182	3	26600570	G	A	405	missense	0.221721	CCCATACTAGAGACGAACGGCCGAAGTTTTGACTGTTTGGTTTCTCTCACGAAGTTCTGGCCGATGTGTCGGAGGCAGTACACATGCGATGTTGGAGGATTCTGCCAACCATTCGAAGGATTTTCATAAGCACTTTTAATGGATGCGTGCCTATCCGAAATGACGCATATGCCTTCTTGTGGAGTGACATACCTCCTCAAATTTTTCATGAAGAAGTTCCATGCTTCCTTGGTTTCGCCTTCAACAATTGCGAAAGCGACCGGAAAAATATTGTTGTTTCCATCTTGGGCGACGGCCAGCAACAACGTCCCCTTATACTTTCCGTACAACCATGTTCCATCAACTTGCACAATTGGTTTGCAAAACGCAAAACCGTCAATGCAAGGTTTAAAAGTCCAA…
ASHM01008559A	3	28565000	T	C	111	missense	0.2509	ATGGTATCGTCTCATGGGAATGCACACTCGGATACTGCAAGGATGGAACAAATAATCACTGAATTTTTTGCGAAAAGTGTTCATATAATACTTGAATCGAGGGCACTTTATGCGTCCTCGCGTAATTCATATGGTGGTTATAAATCAGATTCATCGTCTTCTTCGTCCTCATCCGGTGTGAGGCCGAGGGATAAATGGTTCAATTTGGCACTTCGGGAGTGTCCGGTGGCGTTAGAGAATATTAACAATCATGAGTGTGTTATTGTTGATGTGATTTTGGTTCGTAGGTCTCTAGATTGGGATCCCATGATCACAAAAAAGGTTCTTTGTAAAGAAAGATATCCACTTTGCTGCAGTGGGGCAGAATTGGGGGTTGACGCGAAGAGTGAAAAGATTGTA…
ASHM01008559B	3	28565173	G	A	284	same-sense	0.266637	ATGGTATCGTCTCATGGGAATGCACACTCGGATACTGCAAGGATGGAACAAATAATCACTGAATTTTTTGCGAAAAGTGTTCATATAATACTTGAATCGAGGGCACTTTATGCGTCCTCGCGTAATTCATATGGTGGTTATAAATCAGATTCATCGTCTTCTTCGTCCTCATCCGGTGTGAGGCCGAGGGATAAATGGTTCAATTTGGCACTTCGGGAGTGTCCGGTGGCGTTAGAGAATATTAACAATCATGAGTGTGTTATTGTTGATGTGATTTTGGTTCGTAGGTCTCTAGATTGGGATCCCATGATCACAAAAAAGGTTCTTTGTAAAGAAAGATATCCACTTTGCTGCAGTGGGGCAGAATTGGGGGTTGACGCGAAGAGTGAAAAGATTGTA…
ASHM01005768	3	29893476	G	T	907	same-sense	0.35966	CTATTGTTCTACCCTAACAAAAACATCCCCAGATTCACTATCATCATCATCATGATCATTTTTAGTCCCTTGACCAGGATTTTGAGAATGAGTGGTATTCTCGAAAACCATCCCGCCAAACCCATACTGTTGTACAACAAGTAATGAAGAACATGAACCAAAATTATTTGATGCCACCATGTCTCCTATAACACCAAGTTCAGGACAATCAGTCCATTTCATTAATTCCGAGAACACCGAAGAATTTCTACCTGTCCCTTGTCCTAGAATGTACAAATCAAATCCAACTTTGTCCAACTCATTCAACACTTGAGTAATATCTTCGCGAGAATGAACTGCTTTGTCTGAATAAGTTGTAGAATCCTTACTGTGCATGGCTTTGAGTCTAAAAGTATTCAC…
ASHM01042363A	3	30293504	A	G	131	same-sense	0.191291	TTTATTTAATAGAGTGCACGTCAGACACTGCCACAATGCAGGTTCTTCAAAATGAAGTGTTCTATTATCACCAGATAGTGACTGAGATGAACTTGATAAATTTGCAGACGTAGATCCTGCATGAGTATTCAATTGAGAATCTAATCCAAAACTTCTTCGATGAGACCCATTTTGATGTTCATTGACTCGTCCCTTTTTTGGTGTATCCATTGTCAAATCAACAAATTTAGGGTTACTAGATGAATGAACTGGTAAACTTGAATCATTGTCATGACTTCTTTTCCGAGATGTCGGATCCATAGCCAGAGTACAGTTGTCTGTTGGTCTCGAGCTTCCCACATTATTCTGCTTATTTATAAGGTTTTTAGAAGAGTCATTGTTAACATCTTCATGGTCTGA…
ASHM01042363B	3	30293920	C	T	547	same-sense	0.191291	TTTATTTAATAGAGTGCACGTCAGACACTGCCACAATGCAGGTTCTTCAAAATGAAGTGTTCTATTATCACCAGATAGTGACTGAGATGAACTTGATAAATTTGCAGACGTAGATCCTGCATGAGTATTCAATTGAGAATCTAATCCAAAACTTCTTCGATGAGACCCATTTTGATGTTCATTGACTCGTCCCTTTTTTGGTGTATCCATTGTCAAATCAACAAATTTAGGGTTACTAGATGAATGAACTGGTAAACTTGAATCATTGTCATGACTTCTTTTCCGAGATGTCGGATCCATAGCCAGAGTACAGTTGTCTGTTGGTCTCGAGCTTCCCACATTATTCTGCTTATTTATAAGGTTTTTAGAAGAGTCATTGTTAACATCTTCATGGTCTGA…
ASHM01022663A	3	30619880	A	A	395	missense	0.268926	GACCGCCGGGACGTAATGCAAGTGCTTGCATAAGCGCCGGCCATTGCATCCCTTGTTTGAGACCAAAATCGATGACGTGGACTCTTCCGGCACCGGCGAAAGCTTCGAGAATAGCTTGATTTGCAGTGAAATGAGCGAATTTCAGATATGGTGAAGATTCATAAAAGTGCATGTGAAGAACATCGGAGAAAGATGAATCGATTGTTTCATCTGGGTAAATTCCGTAGATTCTTCTAGCAAGTGCTTGTGCGAAATAAGAAGCGACTTTTCTCATCGCACCGGTTTGCGACGATGCTAAAGCTCCGATATGTTTCACAAGTGCATCAGCAAGTTTCAGATTCTCTTGCTGAATCGCTTCAGCGCAAGCTAACAAAGTATGAACAAGACGAACACCAGTTT…
ASHM01022663B	3	30620121	T	G	636	missense	0.234977	GACCGCCGGGACGTAATGCAAGTGCTTGCATAAGCGCCGGCCATTGCATCCCTTGTTTGAGACCAAAATCGATGACGTGGACTCTTCCGGCACCGGCGAAAGCTTCGAGAATAGCTTGATTTGCAGTGAAATGAGCGAATTTCAGATATGGTGAAGATTCATAAAAGTGCATGTGAAGAACATCGGAGAAAGATGAATCGATTGTTTCATCTGGGTAAATTCCGTAGATTCTTCTAGCAAGTGCTTGTGCGAAATAAGAAGCGACTTTTCTCATCGCACCGGTTTGCGACGATGCTAAAGCTCCGATATGTTTCACAAGTGCATCAGCAAGTTTCAGATTCTCTTGCTGAATCGCTTCAGCGCAAGCTAACAAAGTATGAACAAGACGAACACCAGTTT…
ASHM01006113	3	30818385	A	G	489	same-sense	0.159696	AGGTTTGTTGCCTGATAAACACTTCCAAATGATCCTCGTCCAATAAGTTTTCCTTTCTGCCATTGACCCTTCATTGAATGAAAAATTTCTGTTGAGTGACTTAACGTGACATTTGATTGATGCTGTGCAGGTGATTGTTGTCGCGGCGGTGAAGCTCTCGGTGGAAGGGGCAATGGATGTGCATCAACATGGTTATATTCAGGAGACACTCTGGAGCAATGTTTAGAGTGGTGAGAAGGAGCTCCCCCTTGAATAGTGTGACGGTGAATAGGACTGTGGTTCCCCAAGCTACGACGAGGAGACAAGTCTGGACTACGAGCAGTTTTAGCAGGCAATCTCAAAATGTCATTAAAATCTTGAGGAAAATTGATGGAAGGATCAAATAAATCTACATTGCTT…
ASHM01005408	3	31489296	C	T	1332	same-sense	DNA	TCAAAAGGGAGTGCTACTTCTGGAGAGAGAATCCCAAATGAACTCATATTAACTTGTATAGATAATATATGTCAATCGTTCCTTTCTACCATTGAGACATTATCACCAGTCCTGGATGCTTCTGAGGATTCGCTGAATATTCTTGCATGTCAAGTAGAATTACTCCTCCTGTTGACTAGAACTGTTTGCAAAGGCTTATCCGTAGACATATCACTACTTGTTATGAAATGCGCAAGTTCAGGTCTAAAACTGTTGAGTGAACTCAAGCTGTTACCTTCCAAAGCCAATTTGATCATGAAACTATTACTCACATTGCTGCTTTTGGTACTTCACTCCAACTCCCTCAATTTGCATTCTAATGTAGCAGCAGACGAAGGTTCTGGTAAGGATTTCTCAAAG…
LFY0001A	3	32608437	T	C	382	missense	0.302665	AGTTGACTTTACTATGTTAGAACAGTAGTTTAATGTAACAGTAGAATATAATTCAAGTCAAATTAATATGAAAAAATTGTATGCACCTTCTTGAGAAAGAGCGTCGAGAGTATTGGTGGTATCACCGGAGAGAAGACCACGGCGTTTCATTTCCTCTTCATCAAGTCTTCTTCTTTCAGCTCTAATGGCAGCTTTGATTCCATATCTTTCACCAACAAGAAGATCCCAACGAAAAATCTGCGATAAACTGTTCATCATATCATCCAACTCATCATCCTTCATATCCACCAGAGTACTCACCGTGAAACCAAGCTCAGCTATCTTCGCCGCCGTGTAGTATCTTATACCATAAGCTTGAAACAGTTCTTCCAAACCACCAAGTTCCCTTGGTAACCTAGC…
ASHM01009594	3	33111154	T	A	197	same-sense	0.303573	CAAATGAGGAATAGACTCAGCATAACTAGAACAAAGAGTACACATAGAAGGTAAATTGAAGTCTTTTTCTGTCATCTTGTCATCAGTAGCAATTTTATCATGCATCAATCTCCAAACAAATAATGATTTGGAATGAGGTATGTCTTTAGACCAAATCGACTTAGCCCAACCAAGATTGTTACCAACAGGAGCTTTATACAAAAAAGCATCTTTAAGTGAGAGCTCACCAGAAGTTGATTCTTTCCACAATAATTTATCCATTTTGTCTTCAATTAGAATGGTAACTTTTTGTACAATTTGCCTAAGATTAGGAAACGCTAGCTCTAAATCAATAGGCAAATTCCATTGATAATTAAAGATGAAGTCACTAATTGGAGCATTGATGGAAGAGTGTAAATG…
ASHM01014218A	3	34607444	A	T	299	missense	DNA	CATACCTGTTTATTATATCTTGCCAATCACTTCCACCATCCTTGTGTAATTTTCGACGAAAGATGGTGTTTCCATTTCGATAAGTCTTATCTTCTAAAGCCAATTCCATTATCCTTGCAAGTTCATCAGCTTGTTGTTTGTTTCCCCTTTTACTTAAGCCATCAATCACGGGTATGAACGATGAAGGGTCAAAACCATATCCCTTATCAATCAATTTCTGAAGAAGGCAGTGGGCATCATCTAACCTATCATCCTTGCAAAGTTTGTCAATCAAATCTTTATACATGAAATTCTTTGATAAGAGAGATCTATCTAACGAAACTTCAAATAGCTCCTTTGCATCAGAGAGTTTCCCCCCGGCAAGTAATTCATTGAACATCAAACTGTACAAGGCTTCTT…
ASHM01014218C	3	34608404	T	G	1259	missense	0.353255	CATACCTGTTTATTATATCTTGCCAATCACTTCCACCATCCTTGTGTAATTTTCGACGAAAGATGGTGTTTCCATTTCGATAAGTCTTATCTTCTAAAGCCAATTCCATTATCCTTGCAAGTTCATCAGCTTGTTGTTTGTTTCCCCTTTTACTTAAGCCATCAATCACGGGTATGAACGATGAAGGGTCAAAACCATATCCCTTATCAATCAATTTCTGAAGAAGGCAGTGGGCATCATCTAACCTATCATCCTTGCAAAGTTTGTCAATCAAATCTTTATACATGAAATTCTTTGATAAGAGAGATCTATCTAACGAAACTTCAAATAGCTCCTTTGCATCAGAGAGTTTCCCCCCGGCAAGTAATTCATTGAACATCAAACTGTACAAGGCTTCTT…
ASHM01014218D	3	34608806	G	A	1661	same-sense	0.0964216	CATACCTGTTTATTATATCTTGCCAATCACTTCCACCATCCTTGTGTAATTTTCGACGAAAGATGGTGTTTCCATTTCGATAAGTCTTATCTTCTAAAGCCAATTCCATTATCCTTGCAAGTTCATCAGCTTGTTGTTTGTTTCCCCTTTTACTTAAGCCATCAATCACGGGTATGAACGATGAAGGGTCAAAACCATATCCCTTATCAATCAATTTCTGAAGAAGGCAGTGGGCATCATCTAACCTATCATCCTTGCAAAGTTTGTCAATCAAATCTTTATACATGAAATTCTTTGATAAGAGAGATCTATCTAACGAAACTTCAAATAGCTCCTTTGCATCAGAGAGTTTCCCCCCGGCAAGTAATTCATTGAACATCAAACTGTACAAGGCTTCTT…
ASHM01014218F	3	34609184	T	C	2039	missense	0.33236	CATACCTGTTTATTATATCTTGCCAATCACTTCCACCATCCTTGTGTAATTTTCGACGAAAGATGGTGTTTCCATTTCGATAAGTCTTATCTTCTAAAGCCAATTCCATTATCCTTGCAAGTTCATCAGCTTGTTGTTTGTTTCCCCTTTTACTTAAGCCATCAATCACGGGTATGAACGATGAAGGGTCAAAACCATATCCCTTATCAATCAATTTCTGAAGAAGGCAGTGGGCATCATCTAACCTATCATCCTTGCAAAGTTTGTCAATCAAATCTTTATACATGAAATTCTTTGATAAGAGAGATCTATCTAACGAAACTTCAAATAGCTCCTTTGCATCAGAGAGTTTCCCCCCGGCAAGTAATTCATTGAACATCAAACTGTACAAGGCTTCTT…
ASHM01007574A	3	34937285	C	T	389	missense	0.351453	TCATGTCAGTAGTTTAGCAAGTTCATCAACTCCTAATGTTCCTTGTGGTACAAGATTCCTAAATCCCTCATCAAAATTTTCCTTTCTTCCAATTCTAGGACTCCTCTCCTTTTTGCCTTTCACGGTAACAGTGGTAGTTTCTCTTGTCTCCAAAGTCGGAGCTTCTTGCTTGTCACGTTTTTGAACCACAACCGCAGCCTTTCTGTGTTTCATAAAAACAGGTCCAGGTGGAGCTGATTTGGCAAAGGAAACTGTGGTTCGATAAATATTGTCTGCATCCAAAGAATCTTTATCTAAAACAAGTGCACTGCCTTGCTCAACAGCTTGCTCCAATAGTAATGAAATTCCTTTCATACAAGGGGCAGCTGACCTTGGTAGTGGACTGACACCAGGTGCTCC…
ASHM01007574B	3	34937432	A	G	536	same-sense	0.102209	TCATGTCAGTAGTTTAGCAAGTTCATCAACTCCTAATGTTCCTTGTGGTACAAGATTCCTAAATCCCTCATCAAAATTTTCCTTTCTTCCAATTCTAGGACTCCTCTCCTTTTTGCCTTTCACGGTAACAGTGGTAGTTTCTCTTGTCTCCAAAGTCGGAGCTTCTTGCTTGTCACGTTTTTGAACCACAACCGCAGCCTTTCTGTGTTTCATAAAAACAGGTCCAGGTGGAGCTGATTTGGCAAAGGAAACTGTGGTTCGATAAATATTGTCTGCATCCAAAGAATCTTTATCTAAAACAAGTGCACTGCCTTGCTCAACAGCTTGCTCCAATAGTAATGAAATTCCTTTCATACAAGGGGCAGCTGACCTTGGTAGTGGACTGACACCAGGTGCTCC…
ASHM01004635A	3	35434509	C	T	52	missense	DNA	TGGCAACAAAAGTGGTCCTGTTTGGCTTCACTCTTGATTTCAGAATCTCGCTGAGCATCATAACTGCTTCTTTCCCATAGCCATAGTGAGCCAGTGCTGATATCATAGTGTTCCACAACACTACATGTTGCATATTTCTGACGATTACAAAGACTTGCATGGCAGTCTCCATGCTTCCACATTTTGCATACATGTCAACAATAGCACTAACAACAACAGGATTAGTTCTAATGTTATTCCGCACCAAAAATGCATGTATCTGCTTACCATACTTCAGTGAAGCGATAGTAGCACAAGCAAACAGGCAACTACTGAATGTGAATTCATCAGGCTTAACTTGATGCTTAATCATCTTTCTAAACACTCCAAGAGCTTTATGACCCAGACCATTTCTCGCAT…
ASHM01008541B	3	35957627	G	C	1047	same-sense	0.182717	TCATATAATCACTTTGTTATCATTAATTATGCAAGGAATATGTGCAATCTTAGGCCACTCTTTCCCTCCATTGCTCTGACAGTTTGCTTGTAGTAAAAGGCATCGTTTGATAGTCAGCACTGAAAGAGAGGAAGGCAGTGCATCCGGTAACGATTCAAGCCGGCGACAATCTGAAATCTCAAGGTTTTCAAGAGATGTGAGATGCTGAAGCCACTTCCCTTTTAAGTCTTTTAGATAAAAAAGATGAGAGATGTGTATCGATACTAGAGAAATCGGAAGCAATGACCCTTCGGCTTTCATCAAGGAATTCATTAGACGATCACCTCGAATTCGCAATTCCACAAGACAAGTAAGGGATTGTAAACCCCACTTAGTGATAGATGAAGTAGACAAACTCCC…
ASHM01008541C	3	35958169	T	A	1589	missense	0.00380417	TCATATAATCACTTTGTTATCATTAATTATGCAAGGAATATGTGCAATCTTAGGCCACTCTTTCCCTCCATTGCTCTGACAGTTTGCTTGTAGTAAAAGGCATCGTTTGATAGTCAGCACTGAAAGAGAGGAAGGCAGTGCATCCGGTAACGATTCAAGCCGGCGACAATCTGAAATCTCAAGGTTTTCAAGAGATGTGAGATGCTGAAGCCACTTCCCTTTTAAGTCTTTTAGATAAAAAAGATGAGAGATGTGTATCGATACTAGAGAAATCGGAAGCAATGACCCTTCGGCTTTCATCAAGGAATTCATTAGACGATCACCTCGAATTCGCAATTCCACAAGACAAGTAAGGGATTGTAAACCCCACTTAGTGATAGATGAAGTAGACAAACTCCC…
ASHM01008541E	3	35959628	G	A	3048	same-sense	0.35039	TCATATAATCACTTTGTTATCATTAATTATGCAAGGAATATGTGCAATCTTAGGCCACTCTTTCCCTCCATTGCTCTGACAGTTTGCTTGTAGTAAAAGGCATCGTTTGATAGTCAGCACTGAAAGAGAGGAAGGCAGTGCATCCGGTAACGATTCAAGCCGGCGACAATCTGAAATCTCAAGGTTTTCAAGAGATGTGAGATGCTGAAGCCACTTCCCTTTTAAGTCTTTTAGATAAAAAAGATGAGAGATGTGTATCGATACTAGAGAAATCGGAAGCAATGACCCTTCGGCTTTCATCAAGGAATTCATTAGACGATCACCTCGAATTCGCAATTCCACAAGACAAGTAAGGGATTGTAAACCCCACTTAGTGATAGATGAAGTAGACAAACTCCC…
ASHM01095288	3	38489898	A	G	261	same-sense	DNA	ATGAAATACACTGAGATATCACATTTCAGCCACCCACAACACAAACTAAGATTCGAACACACCGAATTCCCATTCAAATGCGACGGATGCAAAGAAATTGGCATCGGTTCACGTTACAAATGCTTCATTTGCGACTACGACCTTCACACACACTGCGCAATAATACCATCCACCACTCTCTTCCATCCATTCTACANNNNNNNNNGCACCTTCCAATTCATGCAAACCCCCCCAGGAAACTTGGCGCGTTACTGCAACGCATGCGAAAAGGACATAAACGGGTTCGTATACCACTGCAAATTGTGCGGGTTTGACCTCCACCCATGTTGCGCGAAGCTGCCAACGGTTCTTAATGACGGGGAAATGAAACTTTACCTTTATAGGAAAGTGAGCTCACCG…
ASHM01027758	4	999793	C	G	463	missense	0.226213	AAATGCACTTAGAATTGGACTAAAATTATATAGTATTGATGAAGCACAACTCATAACCATGAATGCTATTGATAATACTAAATGTGAGCCTTTCATAGGTTTCCCTTCTGGGTTTTCATTGTTAACCCATCTCATGAAAATTGGCGAAACCGTTGCTGTGAACAATGCTTGGCCAATAACAGCACTATTCATTACAACCGCTCTTTTAAAACGCCCTTTTTTTTCTACATTGTCGCAAAATGTGTCCAAAGGCATTGAAATGTAGCCGACTGAAAGAAGTAAAGAGCTGAGAAAATCCGAATACATCCCTGCTGCTATGACAAGTTTCCCGATATCCGACTTTCCTATGTTGAGACTTGTTATAAGACGGGTTAGGACAGGCGATGCAGTACTTGAGAG…
ASHM01009001A	4	5762348	G	C	291	missense	0.0150091	ATTGGCTTGTTAAGACACTGCAAATTTTGTTGGGTTTTGTCTTCATTGGAACTATGTTAGCATTGTTCAAAGTTGTGTTTTCGCGTAAAACTATGGTTGTGCCGAATTCTAATAAAGGTAATAAGAATCAAGTGAGTCTTACTAAACATCAGTTAGAGCTTTTAGGAGTTAAGCCGAAGGTTGATTTGGTACAGTCTGAGTCATTGAAAAAGCCGCCGAAGTCTAAACCGCAGCCAGGTTCTTCTGATTTGCTTGTTCCACTTCATCCGACAATTTCAAGCCCTAGTCGTGGTGGTGATGTTGATGGTTCAAATTCTAATAGGGGTGGTTCTGGTCGTCCAATTGGCACACTCTCGAGGTCGCCCGGTTCAGCAACTTTTTACCTTTCTCCTGGAGTAG…
ASHM01009001B	4	5762842	T	C	785	missense	0.00624052	ATTGGCTTGTTAAGACACTGCAAATTTTGTTGGGTTTTGTCTTCATTGGAACTATGTTAGCATTGTTCAAAGTTGTGTTTTCGCGTAAAACTATGGTTGTGCCGAATTCTAATAAAGGTAATAAGAATCAAGTGAGTCTTACTAAACATCAGTTAGAGCTTTTAGGAGTTAAGCCGAAGGTTGATTTGGTACAGTCTGAGTCATTGAAAAAGCCGCCGAAGTCTAAACCGCAGCCAGGTTCTTCTGATTTGCTTGTTCCACTTCATCCGACAATTTCAAGCCCTAGTCGTGGTGGTGATGTTGATGGTTCAAATTCTAATAGGGGTGGTTCTGGTCGTCCAATTGGCACACTCTCGAGGTCGCCCGGTTCAGCAACTTTTTACCTTTCTCCTGGAGTAG…
E3SUMO001A	4	5775751	C	T	52	same-sense	0.174975	AACATTTATGAATTAGAAGGGTCAAAGTGCAACAAACCAGTATCAGCCAAACTATTTGTGCCATTGTCTCTGGCTGGGATTTGATGTCTAGAATCCAATCCATTTTGAGTGGAAGCATCGCCGTTACTGCCGCCAGCACCACCTCCAAGAGAAAGGGAAAACCAATCTTCAGTGCAGACACCATTGGATAGATTTGTTTGATCTCTGAATTCATTCTGCATAGATGACTCAGCTGGTCTTGTTGGGAGAAAAATCTTAAGTGAGGGATCATCTCCATTAAATGCCAATGGGTTGTCAACCAAACCACCGTTTAAGTCGGCATCCGACCGACCGGCAGAGGAATCTTGTAAGAGACTACTAGATCCCAAAGTAGTTTCGGGAGCCAATGCATAACCATTT…
E3SUMO001B	4	5775898	G	C	199	missense	DNA	AACATTTATGAATTAGAAGGGTCAAAGTGCAACAAACCAGTATCAGCCAAACTATTTGTGCCATTGTCTCTGGCTGGGATTTGATGTCTAGAATCCAATCCATTTTGAGTGGAAGCATCGCCGTTACTGCCGCCAGCACCACCTCCAAGAGAAAGGGAAAACCAATCTTCAGTGCAGACACCATTGGATAGATTTGTTTGATCTCTGAATTCATTCTGCATAGATGACTCAGCTGGTCTTGTTGGGAGAAAAATCTTAAGTGAGGGATCATCTCCATTAAATGCCAATGGGTTGTCAACCAAACCACCGTTTAAGTCGGCATCCGACCGACCGGCAGAGGAATCTTGTAAGAGACTACTAGATCCCAAAGTAGTTTCGGGAGCCAATGCATAACCATTT…
ASHM01010467	4	8919923	A	G	624	missense	0.329391	ACCTGAAGAAGGCGCCACGGTGAATTAGGCCAGCGAATAGGATCAACAACCTGAACAGAAGCAATTGTTCCCATAAACCAACTAATCCTAGAAGAGTCCTCAGTTTCAAAAGGCATCTTGAACCTCATTCCAGAACACCACTGAATCCTCATAGCAGCCCTCACAGATGAAGCCTTGACACAAAACTCAGGAGTGCTTGCTCTTGGATAGTAAACAACTTCAAATGGTTGGTTATTAGCAGCCAATTTCACAGCTTCCATAACATCTTCATGTCTCACTCTCACTCTTCCACTCAAATTACCATCAACACCGACAAAACCATTTCTCGATGTCTTATTCTCCTCTTTCAAGAAAAAAGAAAAGGCCCCAAAAGGTCCAATTCCACAATTTCCATTGTTA…
ASHM01004641	4	14276918	C	T	1636	same-sense	0.0645	CCTTTCACTTGGGACCTGAAGTTGCTGTTTGAGCTCCACGAATTTTTCCTCGTGCAAGTCTGAAGTCTTCACATATTTTACACTATCCCGGATTTTTTTCACTACGTCTTGTATGGATCTCAGCAAATCATTTGCGATGCTGCTTAAAGTTCTGGCAATACAACTTCCAACCAGCAACTGACCATTGAGGATAAGTGGATTTTTTGCAGAGAGTAGTGATCTGAGATTTCCAAGAGCAACCTCACTCAGTGCATGATTACAAGTAATAGAAAACAACCTGCCGTCTAAATTCCAATCAGAAAGGCATGCAGAAACAGCATGGTTAATAGCAGACTCGGAATCAGGGTATGGTTCCATCACAACATTGAGAATTCTCTTCTGTAATTTCCAATCACTATC…
ASHM01024063A	4	16259266	T	A	249	missense	0.354454	ATGAAGAAAGCAGAAGTTGTGTTTATCCCTTTTCCTGGTGTAGGTCATTTAGTTTCCACCCTCGAGTTCGCAAAACTTCTAATCAACCGTGATAACCGTCTCCGAGTAACCGTTTTAGTAATCAAATTTCCACACTCAACAGAAACCGATGTTTACACTAAATCACTTCCTATCTCTGATTCTCTCCATGTTATCAACCTTCCAGAATGTTCTCTTCCCCCGAACTCCGATCCAGTTTCTGCCAGGAATGCTCTCCTTGAAGCTCAGAAACCGAACGTCAAAGAAGCCGTCAGTAACCTCACTACTGGAGCAGAAAATGGAGTCCTTGCTGCTTTCGTTGTTGACATGTTCTGCACCACCATGATTGATGTTGCCAAAGAGTTCTCTGTTCCTACGCTC…
ASHM01024063B	4	16259474	G	C	457	missense	0.340181	ATGAAGAAAGCAGAAGTTGTGTTTATCCCTTTTCCTGGTGTAGGTCATTTAGTTTCCACCCTCGAGTTCGCAAAACTTCTAATCAACCGTGATAACCGTCTCCGAGTAACCGTTTTAGTAATCAAATTTCCACACTCAACAGAAACCGATGTTTACACTAAATCACTTCCTATCTCTGATTCTCTCCATGTTATCAACCTTCCAGAATGTTCTCTTCCCCCGAACTCCGATCCAGTTTCTGCCAGGAATGCTCTCCTTGAAGCTCAGAAACCGAACGTCAAAGAAGCCGTCAGTAACCTCACTACTGGAGCAGAAAATGGAGTCCTTGCTGCTTTCGTTGTTGACATGTTCTGCACCACCATGATTGATGTTGCCAAAGAGTTCTCTGTTCCTACGCTC…
ASHM01008287B	4	18215942	C	T	297	same-sense	0.0120261	TCAAAATACGATCGAGACACATGCTTCAATCTGAGTTGCCCTGAAGTTTTCTAGCATTTGCTTCAATCCCATTTCTGTGACTTTAGTACAGCCTTCCAGTGATAGTTGCAAAAGCCCACGGCAACTCGTTGAGATCACATAAAGTGTTTCATCATCAACATTTGTATATGACAAGTTCAACACCTCCAATTTGGGAACTTCAAAGTTCATTTCAAGTAGCTTTACTTTTGAACAGTAGGATAAGTTCAAACGTCGAATGTTACAACACATCCTTAAAACTTGAGAAATACCTTCTACGCACGGGCAATTGGTCAAATCGAGCAACTGTAAATTGGGGGAAATCGAAGCAAGCATTGTGATGTTTTCATCTGTTAACCATGGATTGCCAGCCAAACGGAG…
ASHM01008287F	4	18217149	T	C	1504	missense	DNA	TCAAAATACGATCGAGACACATGCTTCAATCTGAGTTGCCCTGAAGTTTTCTAGCATTTGCTTCAATCCCATTTCTGTGACTTTAGTACAGCCTTCCAGTGATAGTTGCAAAAGCCCACGGCAACTCGTTGAGATCACATAAAGTGTTTCATCATCAACATTTGTATATGACAAGTTCAACACCTCCAATTTGGGAACTTCAAAGTTCATTTCAAGTAGCTTTACTTTTGAACAGTAGGATAAGTTCAAACGTCGAATGTTACAACACATCCTTAAAACTTGAGAAATACCTTCTACGCACGGGCAATTGGTCAAATCGAGCAACTGTAAATTGGGGGAAATCGAAGCAAGCATTGTGATGTTTTCATCTGTTAACCATGGATTGCCAGCCAAACGGAG…
ASHM01006698A	4	18781739	G	A	56	same-sense	0.354123	CCTGTTGAAGCTCACATGATTCTCCAGCACATATAGAAGTTTCTGGCTGATGGAAGAGACATTCCTGAGCTAGGTTAATTTGCTCAGCATTCTTCAAAATACAAGTATTAAGATTACCGATCACATTTCTAAGGATCTTGCAATCTCCTTCTTCCAGTTCGTAGGCATCATTTGAACAATGATTAAGAAGCAATTGTGATAAATTTTGCATGGTAGCAACCAGCATCTGGATATTTAATTTCTCAGTTGATACTTTCGTAGCTGATTTTACAGGTGTAGTAGGTGCATCTTCCACTGAAGAAGAAGACAGGGCATGTCCTCCAGTATGAGGTGTACCAGACGCTGAGCATATATTCTCATTGCACCCAGCATCTACATCACCTATGCATAAGGTATGTA…
ASHM01006698B	4	18782558	C	T	875	same-sense	0.358194	CCTGTTGAAGCTCACATGATTCTCCAGCACATATAGAAGTTTCTGGCTGATGGAAGAGACATTCCTGAGCTAGGTTAATTTGCTCAGCATTCTTCAAAATACAAGTATTAAGATTACCGATCACATTTCTAAGGATCTTGCAATCTCCTTCTTCCAGTTCGTAGGCATCATTTGAACAATGATTAAGAAGCAATTGTGATAAATTTTGCATGGTAGCAACCAGCATCTGGATATTTAATTTCTCAGTTGATACTTTCGTAGCTGATTTTACAGGTGTAGTAGGTGCATCTTCCACTGAAGAAGAAGACAGGGCATGTCCTCCAGTATGAGGTGTACCAGACGCTGAGCATATATTCTCATTGCACCCAGCATCTACATCACCTATGCATAAGGTATGTA…
ASHM01006698C	4	18782998	A	G	1315	same-sense	0.104515	CCTGTTGAAGCTCACATGATTCTCCAGCACATATAGAAGTTTCTGGCTGATGGAAGAGACATTCCTGAGCTAGGTTAATTTGCTCAGCATTCTTCAAAATACAAGTATTAAGATTACCGATCACATTTCTAAGGATCTTGCAATCTCCTTCTTCCAGTTCGTAGGCATCATTTGAACAATGATTAAGAAGCAATTGTGATAAATTTTGCATGGTAGCAACCAGCATCTGGATATTTAATTTCTCAGTTGATACTTTCGTAGCTGATTTTACAGGTGTAGTAGGTGCATCTTCCACTGAAGAAGAAGACAGGGCATGTCCTCCAGTATGAGGTGTACCAGACGCTGAGCATATATTCTCATTGCACCCAGCATCTACATCACCTATGCATAAGGTATGTA…
ASHM01009450A	4	19183146	A	G	67	missense	0.208429	TACCTTAGCATAATTGTATGCTTGCCAGCAAAATGGCTCCTCTAGATCAACTGGAGGAAGATCCTTATTCATTTTCTCCATCAAATGTTCTTCATTAATCATGTTGCTAGCATTTTCTGCCTCGTTATCGCTATCCTCATCAACAATTGTTCCAAAGAGTGTCCTAGAGGAAGACACCATTTGATTTTTCCATGGTGCAAACTTGACTGTTCCTGGGAATGTTACTTCAATACTTTTTCCAGTCAGTCCCCGTCCACTGGGCACAATTTTCCATTCAACAGAGTGCTCTGATGTTGAAACTGTTCCAATGGAAGGAGTACCATCCAAGGATACAATCCTCCTCCTAGGAAAGGGCATAATCACAGTACAAAACTCCATTGTCAAAGGAGCCTTATAACC…
ASHM01009450B	4	19183869	C	T	790	same-sense	0.349333	TACCTTAGCATAATTGTATGCTTGCCAGCAAAATGGCTCCTCTAGATCAACTGGAGGAAGATCCTTATTCATTTTCTCCATCAAATGTTCTTCATTAATCATGTTGCTAGCATTTTCTGCCTCGTTATCGCTATCCTCATCAACAATTGTTCCAAAGAGTGTCCTAGAGGAAGACACCATTTGATTTTTCCATGGTGCAAACTTGACTGTTCCTGGGAATGTTACTTCAATACTTTTTCCAGTCAGTCCCCGTCCACTGGGCACAATTTTCCATTCAACAGAGTGCTCTGATGTTGAAACTGTTCCAATGGAAGGAGTACCATCCAAGGATACAATCCTCCTCCTAGGAAAGGGCATAATCACAGTACAAAACTCCATTGTCAAAGGAGCCTTATAACC…
ASHM01018646A	4	19927648	T	C	267	missense	0.328104	ATGTTGCATATGAGTCTTACAGAAGCTTCTAACTATCAGAGGAACCTATTTGTTCTTGATTCCGAAAGTAAACCTTTGGAACTGCCAAGTTCCACCGAAAACCTTGCACGGGATTTGATCATAACTGAGGATTTAAGGGATGCACCTGATGAAGCTCCTAAGGTACAAACTTTTGATTCTCCTAAGGACCAAACTTTTGATGCTCCTAAGGACCAAACTTTTGAAGCTCCCAAAGAAGTACATGTTGAAGCTCTGGAAGTGCCTCTTGAGATTCCCAAAGACGACTTAACAGGATTTCCCCCTGAAGCACCAACTGAAGCTCCCAATGAAATTTCCAAGGAAGCCGATACTGTATCCAATAGCCATGAAAGAAAAAGGCTAATCAAAATCAAGGTTAGA…
ASHM01018646C	4	19928438	A	G	1057	missense	0.00624052	ATGTTGCATATGAGTCTTACAGAAGCTTCTAACTATCAGAGGAACCTATTTGTTCTTGATTCCGAAAGTAAACCTTTGGAACTGCCAAGTTCCACCGAAAACCTTGCACGGGATTTGATCATAACTGAGGATTTAAGGGATGCACCTGATGAAGCTCCTAAGGTACAAACTTTTGATTCTCCTAAGGACCAAACTTTTGATGCTCCTAAGGACCAAACTTTTGAAGCTCCCAAAGAAGTACATGTTGAAGCTCTGGAAGTGCCTCTTGAGATTCCCAAAGACGACTTAACAGGATTTCCCCCTGAAGCACCAACTGAAGCTCCCAATGAAATTTCCAAGGAAGCCGATACTGTATCCAATAGCCATGAAAGAAAAAGGCTAATCAAAATCAAGGTTAGA…
ASHM01012570A	4	25543227	C	A	63	missense	0.29482	TCATTTTGTCTTGCTCTTCATGGCACATGATTCTTGATTGCAACTTGCATTTGAACCATTCACCTCATGAGCTAAGTTACTAAATACCTTTGTTGCTTTCATTTCTCCTCCAAGATAATTTGACAACACTCTCTTCACACCGAAACCGCGGCGTTGAGGTTTAATCATGTCGCGAATAAAAGGAGTTATCTCAGCCTTTGCAGGACTAATTAGTGGCACAACAGGTGAACAACTTGGTGTACCAAATGTTGTTTTGTTTTGTTGAGTGTCTGAGACAGACACTAGTGATTGTTGTGAAACTTTCTTTTGTGAAACCATGTTAACCATTGGAGCTAATGGAAACCTATCTGAATGTTTGGTTATGTCATCAACATATAATAAATCATCGATACGAGCTAC…
ASHM01012570C	4	25543365	C	T	201	same-sense	0.193138	TCATTTTGTCTTGCTCTTCATGGCACATGATTCTTGATTGCAACTTGCATTTGAACCATTCACCTCATGAGCTAAGTTACTAAATACCTTTGTTGCTTTCATTTCTCCTCCAAGATAATTTGACAACACTCTCTTCACACCGAAACCGCGGCGTTGAGGTTTAATCATGTCGCGAATAAAAGGAGTTATCTCAGCCTTTGCAGGACTAATTAGTGGCACAACAGGTGAACAACTTGGTGTACCAAATGTTGTTTTGTTTTGTTGAGTGTCTGAGACAGACACTAGTGATTGTTGTGAAACTTTCTTTTGTGAAACCATGTTAACCATTGGAGCTAATGGAAACCTATCTGAATGTTTGGTTATGTCATCAACATATAATAAATCATCGATACGAGCTAC…
ASHM01017574	4	25796770	T	A	955	missense	0.345334	TTAAACATCAGCACATTTCATTGGTGCATAACCAAGTCTAGATTTCTTCATATCATAAAGTATATGAAAATTTTGCTGCTGATAATTTCCAATAATTGAAAGTGCAGACTTAGGAGTCCCCAAAATAGCCAAACAAACAACATCAGGTTCAATCTGTATAAAGTAATTCTCTACTGGAAAATCCCACATTGCTCCATCAGAAAACAAAATTCCAAAATCAGGTAGCTCCATTTTCTCAATTCCTGATACATTATAACATGGCTTAAGAGGTGGAAAACCTTCAACAACTTCATATCCCTTAATCTTTTTCATAAAAGCTTCTTTAATAATCTCATAAGCAGGTTCAGCAAAATAAGTTAAAGTTGTACCAGAATCAATTATTGTACCACCAGAACCTTC…
ASHM01017046B	4	26570498	G	T	450	same-sense	DNA	CAGGGACTGTCGACCAATGAGTCAATTGCTTCTTTCCTTCCGGGTAACAATTATCCTTCTTGGTTAGCCTATACATCTGAAGGACCATCAGTATATTTTCAAGTGCCCGAGGATAGTGATTGTGGAATGAAGGGAATAACTTTATGTGTTATTTATTCATCGACACTCGAAAACATGGCAACTGAATGTCTGGCTAGTGTTTTGGTCATTAATTACACAAAATTCACTATTCAGATATACAAGAGAGACACAGTAATCTCCTTTAATGATGAAGATTGGAAGAGTGTAGTATCAAATTTAGAGGTTGGTGACAATGTAGAGATTTTTGTTGCTTTTGGGCATGGATTGACCGTTAAGGAGACGGCTGTTTATCTAATATATGGTCAGTCAACTGCAATG…
ASHM01019962	4	27021664	T	C	225	missense	0.342552	ATGGGAGGAGGAAAAGCATGTGGTGTATTTTCAAGGCTAACAAAGTCATGGACACAAATGGAGAAATCCGTAAACGATGCCGTTACTAACAGCTTTATAGGAACATACTTCAAGTTACAAGCTAGAAAAACATGTTTCACTAGAGAACTCCGAGCGGCAACTGCGACTTTTCTCACCATGGCTTACATCATAACTGTCAACGCCACCATCCTTACCGCCTCTGGTGGAACCTGCTCCGTTGCAGACTGTTCTCCTCCGGCGACACAAGATTGCACCCTCAAGCCTAATAATGCTGGCTATGAAGCTTGCCTATCCAAAACAAAAAATGACTTGGTGGTAGCAACTTCTGTAACTGCCATGGTTGCTTCTGTTGCTATGGGCTTTTTAGCAAACCTTCCT…
ASHM01040247D	4	28054285	G	C	935	same-sense	DNA	CCTTCTTCCCATATGCGATAATATGTTTAATGGAAAAAGACAAAGGTTCAACATTGAAAATTGTAGTCCGTGATTCCTTGACACCGATTTCACCTAAAATTGATACGCTGAAAGACATGGTTTTGTCATTCATTGTGATCATAGCAAGAGATCCATTTAACACAGCCAATTTGAAACAATAGGGAACATACTCATCTATGGGTGTAGTGAAAAACACTTCATTGCTCAAGTTGAATGACACCACATGATACGTTTCCTCATCTTTTGTCCCTAACCAATGACATATTCCATCTAAGTACACCTCCAAACCTACCGGAGTATCGTTAAGAACTGGAATATTATCAACATTTAGTCTTCTCCAAGCGTTACTTTTTAGACTATATACCTCCCAAAAAGAAT…
ASHM01000179B	4	28656858	A	G	92	missense	0.351874	TCACCCACGAAAACTGTGCATTGTGGAATTTGTTATTGACTCCAGCTAGATGTGAGTCAAGAGGGTTGAGCTTGAGCAATCTTGGTGCAGCAATCCTATTTCCCATTCTTCCAGCAAAACCATTTTTAGTTTTTCCATCTTTATCAGTAAAGACAGTACAAATAACAATCAAGTAAGTATCTGTGGTTCCCACAATCCACTTTCCATCAAAAGTTACATCAACATGAGTAACTGGCGAACCAAGTCCAGGAAAAGCGGTTTTCGCCTGCCTCATAGAGTTGATCGAATACAGCCGAATCTTTCCATCCAAAGAACCAACAACAACAGAACCATCACCAGTTGTAGCAAAGCATTGAAAGTTTGTCCCCCTCGAAAACTGATGGCCCTGTGCCCAATTCA…
ASHM01000179D	4	28657401	A	C	635	missense	0.350098	TCACCCACGAAAACTGTGCATTGTGGAATTTGTTATTGACTCCAGCTAGATGTGAGTCAAGAGGGTTGAGCTTGAGCAATCTTGGTGCAGCAATCCTATTTCCCATTCTTCCAGCAAAACCATTTTTAGTTTTTCCATCTTTATCAGTAAAGACAGTACAAATAACAATCAAGTAAGTATCTGTGGTTCCCACAATCCACTTTCCATCAAAAGTTACATCAACATGAGTAACTGGCGAACCAAGTCCAGGAAAAGCGGTTTTCGCCTGCCTCATAGAGTTGATCGAATACAGCCGAATCTTTCCATCCAAAGAACCAACAACAACAGAACCATCACCAGTTGTAGCAAAGCATTGAAAGTTTGTCCCCCTCGAAAACTGATGGCCCTGTGCCCAATTCA…
ASHM01000179A	4	28657888	G	T	1122	missense	DNA	TCACCCACGAAAACTGTGCATTGTGGAATTTGTTATTGACTCCAGCTAGATGTGAGTCAAGAGGGTTGAGCTTGAGCAATCTTGGTGCAGCAATCCTATTTCCCATTCTTCCAGCAAAACCATTTTTAGTTTTTCCATCTTTATCAGTAAAGACAGTACAAATAACAATCAAGTAAGTATCTGTGGTTCCCACAATCCACTTTCCATCAAAAGTTACATCAACATGAGTAACTGGCGAACCAAGTCCAGGAAAAGCGGTTTTCGCCTGCCTCATAGAGTTGATCGAATACAGCCGAATCTTTCCATCCAAAGAACCAACAACAACAGAACCATCACCAGTTGTAGCAAAGCATTGAAAGTTTGTCCCCCTCGAAAACTGATGGCCCTGTGCCCAATTCA…
ASHM01027641A	4	28783716	G	C	99	nonsense	0.145884	TCAAACTGCATTCATGAACTCCTCATCTGATTCCAATGTCTTCATTGCATCAGGCATAAGAGTCACTGCCAAATCTATGCTTCCTTCTTCATACCCTTGATATGATGACACATTACCATCAAATTTATTAGCATATCCACTAAGAACCGCTATGGCTTTCCCCATTCCAAATTCATTTCCATACATATTGAACCTTGGTGAACTTGACACTGTGATACTGTTAGGATCAAAGTGGCAACCAAGTTGGTAAACAATAGGTGACTCTAACCACTCCTTTAACATTTTTCTCACTTCTTTGTCATCATGATTCGCCACAACTTCATTAACCTTCGATGCTGCCCATCCTAGATTGTTTTGAAGCAACTCCTCAACAGTTGTTTCAATACTAATCACATCAAC…
ASHM01027641B	4	28783852	G	A	235	same-sense	DNA	TCAAACTGCATTCATGAACTCCTCATCTGATTCCAATGTCTTCATTGCATCAGGCATAAGAGTCACTGCCAAATCTATGCTTCCTTCTTCATACCCTTGATATGATGACACATTACCATCAAATTTATTAGCATATCCACTAAGAACCGCTATGGCTTTCCCCATTCCAAATTCATTTCCATACATATTGAACCTTGGTGAACTTGACACTGTGATACTGTTAGGATCAAAGTGGCAACCAAGTTGGTAAACAATAGGTGACTCTAACCACTCCTTTAACATTTTTCTCACTTCTTTGTCATCATGATTCGCCACAACTTCATTAACCTTCGATGCTGCCCATCCTAGATTGTTTTGAAGCAACTCCTCAACAGTTGTTTCAATACTAATCACATCAAC…
ASHM01003124A	4	30480488	A	G	144	missense	0.284434	ATGGTGATGCGCATTTCTGTGCTGAAACTCAACCATGGCGAACTCATCTCTCTCTCAAAGTACATCACAACACTTCAATCCCTTCTTCAATTCCACGCCGTCACAGTCACCACCGGAAACTCCACCAACCCTTTCATCGCCGCAAAACTCATCTCTCTCTACGACAATCTCAACCACCCATCTTCATCTTCCACACTTTTCCACTCTCTTCCATTCAAAGACACTTTCCTATGGAACTCTTTCCTCAAAACCCTTTTCTCTCGCTCTCTTTTCCCTCAACTTCTCTCTTTTTACTCCCTTATGCGTTCTTCCAATGTTTTGCCGAACAATTTCACTTTTCCTATGATTGCTTCTTCTTATGCCCATTTGTCGTTTCTTCCTTCTGGGATGACCCTTCAT…
ASHM01001145A	4	31513796	G	A	23	same-sense	0.0890353	CAGGAACTGGAGGTTCTGTGGAGCTAAAATGCCCACAAAATGAACAGATGTTGAGTGAATTCAATGGGGCACTCCCGTTGGTGACTGTTCCTCCTGCTGAGTTTAGCAAAGAAAATGGTGTTGTCTGGGCTTGCTCCCCTGATCGTCTTGAATTGCCTTCAAAGCCATTCCATCTTTCAAACTGCTCAGATTCACCATGTGTATCAGAATCTGGTTCTGATATTTTCAGTAAGCGGGAAGTCATTCAGAAACTGCGGCAACAATTGAAGAGAAGAGATGACATGATACTAGAGATGCAAGATCAAATGGCCGAATTGCAAAATTCATTCAATGCTCAGGTGGGACTTTCTTCTCATTTGCAATTGCAGCTTGAAGCTGCAAACAGAGACTTATTTGACT…
ASHM01001145B	4	31514306	T	C	533	missense	0.0890353	CAGGAACTGGAGGTTCTGTGGAGCTAAAATGCCCACAAAATGAACAGATGTTGAGTGAATTCAATGGGGCACTCCCGTTGGTGACTGTTCCTCCTGCTGAGTTTAGCAAAGAAAATGGTGTTGTCTGGGCTTGCTCCCCTGATCGTCTTGAATTGCCTTCAAAGCCATTCCATCTTTCAAACTGCTCAGATTCACCATGTGTATCAGAATCTGGTTCTGATATTTTCAGTAAGCGGGAAGTCATTCAGAAACTGCGGCAACAATTGAAGAGAAGAGATGACATGATACTAGAGATGCAAGATCAAATGGCCGAATTGCAAAATTCATTCAATGCTCAGGTGGGACTTTCTTCTCATTTGCAATTGCAGCTTGAAGCTGCAAACAGAGACTTATTTGACT…
EU574001A	4	31819583	G	C	392	missense	0.297804	TGTAGGTAACATATTTCAAATGTGGAGGAGTGTCCCTTGGTGTTGGTATGCAACATCATGTAGCAGATGGAGCTTCTGGTCTTCACTTCATCAATACATGGTCAGACGTAGCTCGTGGCCTAGACGTTTCAATCCCACCATTCATCGACCGGACACTACTTCGTGCCCGCGATCCACCACGACCTGTTTTTGATCATATTGAATACAAGCCACCACCATCCATGAAGACTACTCAACAGTCTACAAAACCAGGCTCAGATGGCGCAGCAGTTTCGATTTTCAAATTGACTCGCGAACAACTCAGCACGTTGAAAGCTAAGTCCAAAGAAGCCGGAAACACAATCCACTACAGCTCTTATGAGATGTTAGCTGGTCATGTTTGGAGAAGTGTGTGCAAAG…
EU574001B	4	31819772	T	C	581	missense	0.141392	TGTAGGTAACATATTTCAAATGTGGAGGAGTGTCCCTTGGTGTTGGTATGCAACATCATGTAGCAGATGGAGCTTCTGGTCTTCACTTCATCAATACATGGTCAGACGTAGCTCGTGGCCTAGACGTTTCAATCCCACCATTCATCGACCGGACACTACTTCGTGCCCGCGATCCACCACGACCTGTTTTTGATCATATTGAATACAAGCCACCACCATCCATGAAGACTACTCAACAGTCTACAAAACCAGGCTCAGATGGCGCAGCAGTTTCGATTTTCAAATTGACTCGCGAACAACTCAGCACGTTGAAAGCTAAGTCCAAAGAAGCCGGAAACACAATCCACTACAGCTCTTATGAGATGTTAGCTGGTCATGTTTGGAGAAGTGTGTGCAAAG…
ASHM01003958A	4	34647246	T	C	224	same-sense	DNA	TCAGGTTTGAGTCCATTACCTTTCGAAGAACAAAAGAATCTGCTGAAAAGGCAAGTTCTATGCAGCAAAAGACAGGGTTGGTTGAAGCTATAATAATTAAGGTGAGAGATAGGAATAACATTGGGAGTGTTTCTTTGAACTCCGATGCTATATGCTGCACTCCTGAGCTTGCCAAAGAAGGTTCTTGTAAGTTAGGAGAGGTTATCATCCGTGAAAACCCTGATGAACCAAATGGACCGAAACGCTTGCAGACCTTTTTTGAAGGGCAGGATGAAGAGACTAACATGGTTATTCAAACTGTTGAAATAAGTAGTACTGGAATGTATTATTTGTATTTCATGTTTTGTGATCCTCAACTGAAGGACACAGTGATTTCTGGAAGAACTGTTTGGAGAAACC…
ASHM01006730A	4	36045740	A	G	205	missense	0.284866	CAGAAAAGTTAGTGTGATGGATGTTTCAAAGAAATATGGGCTGGAGTACCGTCTGATCCATGCCATCACGAGGGGGCATTCCTGGTATGGTGAATGGGGTTATCAATTTGGCTCTGGTAGCTATGGTCTCACACAGGAAGCATATAAGATTGCTGTTGAAAGCCTGTCTAACTTACCCTTATCCATCTTCCTCTCCCATGACCAAAAGCCCCACTCTCGTGTGCAGGGCATCATTTCACATTACCAGTCTTTGTCAGAACATCAGCTTGTAAATATAAGAGACCTCTTCTGTCTTCTGATGAGTTTGATTCATGATGTTGCCAAGACTTCATCAANNNNNNNNNNNNNNNNNNNNNAAGAAGCGCAGCTTTGATGCCACCGGAGCGTCATGTTCTTGGG…
ASHM01006730B	4	36045848	T	C	313	DNA	DNA	CAGAAAAGTTAGTGTGATGGATGTTTCAAAGAAATATGGGCTGGAGTACCGTCTGATCCATGCCATCACGAGGGGGCATTCCTGGTATGGTGAATGGGGTTATCAATTTGGCTCTGGTAGCTATGGTCTCACACAGGAAGCATATAAGATTGCTGTTGAAAGCCTGTCTAACTTACCCTTATCCATCTTCCTCTCCCATGACCAAAAGCCCCACTCTCGTGTGCAGGGCATCATTTCACATTACCAGTCTTTGTCAGAACATCAGCTTGTAAATATAAGAGACCTCTTCTGTCTTCTGATGAGTTTGATTCATGATGTTGCCAAGACTTCATCAANNNNNNNNNNNNNNNNNNNNNAAGAAGCGCAGCTTTGATGCCACCGGAGCGTCATGTTCTTGGG…
ASHM01002922B	4	39965863	A	G	1153	missense	0.34935	ACCTGATGCTTGTAATGCAGCGCCGGATTTTGTGACTGGCTCACCGATTGGTCTATATTCACTGCCTGATTCAAGGATTTGCTTCCCGGACGACAATAAAGTAGGAAATATGTTAGGCTGAACGTGATTCTGAGACGCCTCAACCGGAGGCAAATGAGTATGTCCATTTAAATAACCATTGTTTATTTTTGCAGGACTATCAATCAACGAGTTAAAGAACTGAAAAAGAAAACCTACTGCTAAACTCGAAAGGTAAGCATTTTTCGAGGCTTCATCGTGAGGTATATTAGCAGTGGCAGTATCTGTAAGCATGTTGATGGCATCATACAGATTGCTAACACTTAACAACTTTCCTGCTAAAAATTCTTCGACATTTTTAGCTCTGATTGCATGCTTAGT…
ASHM01004690	4	41149181	T	C	89	same-sense	0.0286358	AGGGGATTGTTGTGCAGGATCAAAGCATTCAATTGTTTTCTGGTTTTGTTATGTACCTTGTTTTGCCTTTCTGGATATGGGTTGTGCGTGACACATGCAAGGCCAAATTTGCCGGAATATGATGCCTGTGTGTCTTCGGGGAAAAATTGCGATTTGGGTTTTTCGGATACTGTTGTCGGTGGCGGTAATTTAGGTTCGGCATCAACTTCAATCCGCAACAGTTTTCAAAATGTGTGTCCGGACACACATTCGTTCTGTGTTCCTTTGACGATATATGGATTCAACGATGAAGAGAAAAGTCTTAAAGCAGCTTCTCTCGGAGTTTCTGGTAGACAGTGCGATGGTCCGTTTTGTGGATTAAGTCAAGATAGCGAGGTGACAAGTAGTGTGAAAGACTTA…
ASHM01027682B	4	42432921	A	C	719	missense	0.297462	TTAGACAGACATAGCATCCAAGAACAATTGGTCATTTCCCAAAGCTTCCAAAACATCATAAGGAAGACAAAGTTCAACATCAATACTACCTTGTTCAAACCCAGCAAACACAGTAACTTTACCAATACTTTTATTTCCAACACCATTTCTAACTGCTATTGGCTTACCCCAACCAAAGTCATTACCATAAACATCGAACCTTGGTGAACTGTTTGCCATCAACACATTACTTCTAGACAGCATACCCGGCACAATTATAATTGGTGTTTTCAACCAAGACTCGTATTGATTCATTATCTTCTCATGAGATTGTGTACTAATCACCTTGTTTATTTCCATACCAACCTTGCCAATCCCACCTTCCATTAGTTCCTTAGTTTTCATTGTTACAATTTCAAA…
ASHM01027682D	4	42433223	G	T	1021	same-sense	0.326471	TTAGACAGACATAGCATCCAAGAACAATTGGTCATTTCCCAAAGCTTCCAAAACATCATAAGGAAGACAAAGTTCAACATCAATACTACCTTGTTCAAACCCAGCAAACACAGTAACTTTACCAATACTTTTATTTCCAACACCATTTCTAACTGCTATTGGCTTACCCCAACCAAAGTCATTACCATAAACATCGAACCTTGGTGAACTGTTTGCCATCAACACATTACTTCTAGACAGCATACCCGGCACAATTATAATTGGTGTTTTCAACCAAGACTCGTATTGATTCATTATCTTCTCATGAGATTGTGTACTAATCACCTTGTTTATTTCCATACCAACCTTGCCAATCCCACCTTCCATTAGTTCCTTAGTTTTCATTGTTACAATTTCAAA…
ASHM01008448	5	499461	A	G	613	same-sense	0.300901	TTAAAGTCCTGCAGTTTTTCCACCGAGAGGACTCATGAGGTAGAAACACGACGATGAAGAAGAATTTGAAGGGTTATCAAGTTCTTGACAAGGTTTAGGGGACACCGAGTCTGAAAATCCCGAGACATTTGAACATTCCCATGTAACGGAAGAAGCCGAATTTATTGACAAGGTTATATTTGAAAGGCAAATGTTTGTGAAGGGTGATTCTTCTATTCCAGAAAAGCTTCCAGCAACTGTGATATTCGCGCCGATAATATCCTTCAAAGTAATGTGATTCAAAAGTGGAAAAGCTTTTGGATCAAATTTGTCGTCAGGATGAAAACCAGAATTACCTTTGGCTGAAATTGCTGTATGAACATTTTCCATTTCTAGGTTTGATATTGCAATTTCTTTTAT…
ASHM01050222	5	1255346	C	T	331	same-sense	0.339207	TCAAAAATTGAGATGTACCTTCAAAGGAAGGTCGAATAAGAGAAGCCCTAATTTCCCATCAACACGAGTATGAGTATCAAACGGAATAACACCTTTAGCAATATCTTGTATCAAATAAAAAGCATCATATATAACTTCAAATCCATCAACAGATAACACAACATCAACATAATCCGATCCACGAGCCCTAATTCGACCACCACCAACAGAAGATATCAACCCTAGCTGACGATTACGATAACCAACGGAAACAACAAGTGAATCGTAAGTAAGAGAGAAGAAATCTCGATTACGAACTTTAACAGTGAGAGAAAACGAAAGATCGAGAATCGGTTTAGGGTTTGTTCGGATTCCGATATGGTTGATTCGGATACGAGTGAGTTTAATTTCCGGGTCGGA…
ASHM01007112	5	1536430	T	C	1332	same-sense	DNA	GAACAGTTGGAATACTTGGAGGAGAGGAGGATCAAGGATCTTGTGAAGAAGCACTCTGAATTCATTAGCTATCCAATTTACCTCTGGACTGAGAAGACTACTGAGAAAGAGATCAGTGACGATGAAGATGATGAGTCCAAGAAGGAGGAGGACGGGGCTGTTGAGGAAGTTGATGAGGACAAGGAGAAAGATCCCAAGAAGACAAAGAAGATTAAGGAGGTTTCTCATGAGTGGGAACTCATCAACAAGCAGAAGCCAATCTGGCTACGCAAGCCAGAAGAGATAACAAAGGATGAATATGCTGCTTTCTACAAGAGCCTCACTAATGACTGGGAAGAACACTTGGCTGTGAAGCATTTCTCTGTAGAGGGACAACTTGAATTCAAGGCCCTTCTCTTT…
ASHM01008819	5	1983090	C	T	690	missense	DNA	GATTTTGGTGAAGGTTCTGGCAAATGGGCTGCGTCTTGCTATTGGTAACGTGATATCGGTGTCTCAAACGGCGTTTGTTAAAGATAGACATATTTTGAATGGAATTCTTATTGCTAATGAGGTAGTGGATGAGGCACGAAAGTCTAAGAAAGAACTTATGCTCTTCAAGGTGGATTTCGAGAAATCCTACGATTCTGTGGATTGGGGGTATTTGGACAAGGCTATGGAGAGAATGTTGTTCCCAACTTTGTGGAGGAAGTCGATCAAGGAGTGTGTGGGTACGACTACTACTTCTATCCTTGTTAATGGCAGTTCAACTGATGAATTCCCTTTGGAGCGGGGTCTTAGACAAGGTGATCCGCTATCTCCTTTCCTTTTTTTGTTGGCTGCCGAGGGTCT…
ASHM01034377B	5	3451906	T	C	578	saem-sense	DNA	ATGAACATATGCATAGCTACAATGTGTAAATCAAATCAAATTGTTAAAGCTGAATCCATTTTAATAGATGGCATCAAATTAGGAGTATTTCCTGATGTTGTTACATATAACACATTAATCGATGGGTATTCGCGTTTCGTTAGCATCGATAGAGCTTACGATATTCTCAATAGAATGAAAGAAGCAGGAATTAACCCTAATGTTGTTTCCTATAATTCATTAATGTCAGGTTCTGTTAGAAAATCTTCGTTATCGAAATCCCTCCAACTGTTTGATGAAATGACTCAATTAGGAATAAGTCCTGATGTGTGGAGTTATAATAAATTGATGCATTGTTTGTTTAAGCTTGGGAAACCGGATGATGCCAATCGGGTTTTTAAGGATATAGTTGAGAATGGT…
ASHM01034377C	5	3452154	G	A	826	missense	0.290617	ATGAACATATGCATAGCTACAATGTGTAAATCAAATCAAATTGTTAAAGCTGAATCCATTTTAATAGATGGCATCAAATTAGGAGTATTTCCTGATGTTGTTACATATAACACATTAATCGATGGGTATTCGCGTTTCGTTAGCATCGATAGAGCTTACGATATTCTCAATAGAATGAAAGAAGCAGGAATTAACCCTAATGTTGTTTCCTATAATTCATTAATGTCAGGTTCTGTTAGAAAATCTTCGTTATCGAAATCCCTCCAACTGTTTGATGAAATGACTCAATTAGGAATAAGTCCTGATGTGTGGAGTTATAATAAATTGATGCATTGTTTGTTTAAGCTTGGGAAACCGGATGATGCCAATCGGGTTTTTAAGGATATAGTTGAGAATGGT…
ASHM01026714	5	6171351	T	C	377	same-sense	0.282858	TCAAGTGTGGATGCCACTACTCCCTTTGTCAGAAGTTCCGATAAGTCCCTCTCTCCTCATCTTCTCTTCCTTAGATTTCCTACAGAACACGACCCAAGAGTTCACCTCCAAAGCTATGGAAACACCAATCAGAGTAGCAAGTCCCAAACAGTAACTCAACTTGGCATAGGACCTGCTGGCTCCCATCACTTCAAACCCCTGAAACACATTCACAAACCCAAGCACCACACAAGAGTACCCAACAAAGTGATGGTACGATTTCCAATACTTCCTAAGCTTGTTCCTAGCGTTTGGCCTAAACAACAATGCCAAAGTTTGCAAAGCTCCGAGACAAAACACAGCAATTCCGAGCTTCCTGTGGAGTCCATACTCCACTTCTGGAGACAGTTGCCCAAGGTG…
ASHM01000466A	5	6275222	C	T	1175	saem-sense	DNA	CCTTAAATAGGTGAGTGCCGGTATGAGCATCGACAGCGCTGAAAGGATCATCAAAAAGGTATATATCAGCATCCTGATAAACTGCTCTAGCTATTTGTATCCTTTGTTTCTGTCCACCACTCATATTAATCCCTCTTTCGCCGATCTCAGTCAAATCACCACCTGAGAATAACTCAAAGTCCTTTTTCAATGCACATGCTTCAACAGTTTTTTCATACTTATCTTCATCAAACTCTTTTCCAAAAGTTATATTGTCCCTTATATTTCCAGTAAGTATCCATGCAGATTGTGGAACATAAGCCTTTGTTCCACTAATCTTAACATTCCCTGATTGTTTATATATCTCTCCTAAAATTCCTGATAGTATACTAGTTTTTCCGGAACCGACAGAACCACAAA…
ASHM01000466C	5	6275681	C	G	1634	missense	0.358452	CCTTAAATAGGTGAGTGCCGGTATGAGCATCGACAGCGCTGAAAGGATCATCAAAAAGGTATATATCAGCATCCTGATAAACTGCTCTAGCTATTTGTATCCTTTGTTTCTGTCCACCACTCATATTAATCCCTCTTTCGCCGATCTCAGTCAAATCACCACCTGAGAATAACTCAAAGTCCTTTTTCAATGCACATGCTTCAACAGTTTTTTCATACTTATCTTCATCAAACTCTTTTCCAAAAGTTATATTGTCCCTTATATTTCCAGTAAGTATCCATGCAGATTGTGGAACATAAGCCTTTGTTCCACTAATCTTAACATTCCCTGATTGTTTATATATCTCTCCTAAAATTCCTGATAGTATACTAGTTTTTCCGGAACCGACAGAACCACAAA…
ASHM01034108	5	6853891	G	A	131	missense	0.25068	GCTTTCCTCCACCAAGGACAGAATGAACAGGCTTCTCCCTTCCAAAAAGACGAAAAACCTTCTCCTTAACGGACTCAACAACCGGTTTATCGGTATCAGAATGTGAATCCGATGAATCGGAGGAAGAATCGTCAAAGTGAAGTTTCTCAGTGATCTTTTCAAGCAACGAATCGCCGCCGTCACGACTCACCGCGGTCACCGTGCTTTCTGATTCGTCAGCCAT
ASHM01014056A	5	7337718	C	A	289	same-sense	0.225559	ATGATGAAAAGTCCTAAGTTGGAAGAGGAAAGGAGGCTTGAAGAGGAGCTCTTGATACCAATCCTAATGGGAGAGCATGTGATAAAGTTGGCGGAGGAAGCAAAATCATCCAAGGTAGAATGTCGAGAACTGGCTAAGAAGGTGGAGGTACTCTGCAACAGTCTCCGAGGTGTCGTCCGAGTGGTTTCAGGGAACCACCAATCGTTGAACGAGAGACCGATCCGTCGCATGGTGAAGGAACTATTGAAGAATTTGGAAAAAACGCTCGCGCTTGTGCGAAGATGTAAGCATCAAGTTGGTGTCGGTGTACTAAAACATGTGTTAACGATAAGGAGTACCGGTGATTTTCGAAAAGTCTGGAATCTTCTGGAATCTTCGAACGGCGATATGATGTGGTTG…
ASHM01014056B	5	7337831	A	G	402	missense	0.233404	ATGATGAAAAGTCCTAAGTTGGAAGAGGAAAGGAGGCTTGAAGAGGAGCTCTTGATACCAATCCTAATGGGAGAGCATGTGATAAAGTTGGCGGAGGAAGCAAAATCATCCAAGGTAGAATGTCGAGAACTGGCTAAGAAGGTGGAGGTACTCTGCAACAGTCTCCGAGGTGTCGTCCGAGTGGTTTCAGGGAACCACCAATCGTTGAACGAGAGACCGATCCGTCGCATGGTGAAGGAACTATTGAAGAATTTGGAAAAAACGCTCGCGCTTGTGCGAAGATGTAAGCATCAAGTTGGTGTCGGTGTACTAAAACATGTGTTAACGATAAGGAGTACCGGTGATTTTCGAAAAGTCTGGAATCTTCTGGAATCTTCGAACGGCGATATGATGTGGTTG…
ASHM01014056D	5	7339134	A	G	1705	missense	0.293409	ATGATGAAAAGTCCTAAGTTGGAAGAGGAAAGGAGGCTTGAAGAGGAGCTCTTGATACCAATCCTAATGGGAGAGCATGTGATAAAGTTGGCGGAGGAAGCAAAATCATCCAAGGTAGAATGTCGAGAACTGGCTAAGAAGGTGGAGGTACTCTGCAACAGTCTCCGAGGTGTCGTCCGAGTGGTTTCAGGGAACCACCAATCGTTGAACGAGAGACCGATCCGTCGCATGGTGAAGGAACTATTGAAGAATTTGGAAAAAACGCTCGCGCTTGTGCGAAGATGTAAGCATCAAGTTGGTGTCGGTGTACTAAAACATGTGTTAACGATAAGGAGTACCGGTGATTTTCGAAAAGTCTGGAATCTTCTGGAATCTTCGAACGGCGATATGATGTGGTTG…
ASHM01001823B	5	7586718	A	G	412	missense	0.0393789	ATGCAGGCTACCCTTTTACCTCTAACCCCTTCTCTCTCTCTCTACAAATCTCAATCCTCTCTCTCTTCATCTTCTTCTTCTTCTTCTTCCATTTTCAACCCTTCTTTCTCTTCCTCTTCTTTCCCATCATCATGGAAATTACCTCTTGTTTCTTCTTCTTCTTCTTCAAAACTAATCTCCTTGACACCCCTTCATTCATCCAACCATTTACAAACCAAAGCAACAACCACCGCAGCCGCCGACTCCTCCTCCGAAAGCAGCAGTCTATTCAAAGCTTTAGAGCTTGGGATTCTTTTTTGCCTATGGTTCTCCTTTAACATCTACTTTAATATCTACAACAAACAGGTCTTAAAGGTTTATCATTTACCTGTAACTCTAACTGCGGTTCAATTTGCTATT…
RNAD0001A	5	7756264	T	C	1459	missense	0.0695483	TAGAGGTTGCTGAATCTTCTAATTGACATGCAATCCAATGGCCTAGCTAATGACCCTTTTAAATCTCAACCCCAAGGACATGATCCCTTCATTTGTTAGTGCATGATGAATGACATACTGTAGTTAATGAAAGCACACCTGATCAAAGATTAATGTAAAAGAAGTGATAATTATTACAATCAAATGCAGTTGGAAATCAAGTCCATTATATACATACCTAGGTCCTTTTTGTGGAAATACAAGGCAATCCCTTAAACCCTTTTCTTCTAATTCTTCATTGTAGACAGCATCAAGGACTCTGATATCACCTGGGTGAAGACAAGGGTTTTTTGTCACCACCACCTTACCTACTATAATCCATGTGCTATCATCACCATCCACTTCCCTTAAGTTTTCATC…
RNAD0001B	5	7756676	T	C	1871	missense	DNA	TAGAGGTTGCTGAATCTTCTAATTGACATGCAATCCAATGGCCTAGCTAATGACCCTTTTAAATCTCAACCCCAAGGACATGATCCCTTCATTTGTTAGTGCATGATGAATGACATACTGTAGTTAATGAAAGCACACCTGATCAAAGATTAATGTAAAAGAAGTGATAATTATTACAATCAAATGCAGTTGGAAATCAAGTCCATTATATACATACCTAGGTCCTTTTTGTGGAAATACAAGGCAATCCCTTAAACCCTTTTCTTCTAATTCTTCATTGTAGACAGCATCAAGGACTCTGATATCACCTGGGTGAAGACAAGGGTTTTTTGTCACCACCACCTTACCTACTATAATCCATGTGCTATCATCACCATCCACTTCCCTTAAGTTTTCATC…
ASHM01018296A	5	9226934	T	C	302	same-sense	0.0470509	CCTCTTTTGACAACCAAGTATTTGAATCAAGCTCATAGTAGTCACTTTGGTCATCAATAACTGTTGTACGGGCCGCAGCATTTCGGTCATATTCAACAAGCCTCTTTGCATAAGCTTCAGCAGCAGCCTCAGTCTCTGACAAGGGAGGCAAACTTTCTTCCAAACCAGCATACGAGCTTCCCTCTTTCAACACAAGTGCACCACAAAAATTACAAGGTCCCTCTCCTTCTTGCTCACAAACAATTTTACCGCAAGATAAACAATTGCTGACTAGATTGTGACGACGCGCTTGACAAATGCATGGTCTTCCTTGCTTGAAAACAATCGACCCTTTAGCTGCCTCAGCAAGTGAAATAGTTTTCCCAGCTTTCTTCTTTCTAGAACTCACTTGATTTCCTT…
ASHM01018296B	5	9227257	C	T	625	same-sense	0.0445228	CCTCTTTTGACAACCAAGTATTTGAATCAAGCTCATAGTAGTCACTTTGGTCATCAATAACTGTTGTACGGGCCGCAGCATTTCGGTCATATTCAACAAGCCTCTTTGCATAAGCTTCAGCAGCAGCCTCAGTCTCTGACAAGGGAGGCAAACTTTCTTCCAAACCAGCATACGAGCTTCCCTCTTTCAACACAAGTGCACCACAAAAATTACAAGGTCCCTCTCCTTCTTGCTCACAAACAATTTTACCGCAAGATAAACAATTGCTGACTAGATTGTGACGACGCGCTTGACAAATGCATGGTCTTCCTTGCTTGAAAACAATCGACCCTTTAGCTGCCTCAGCAAGTGAAATAGTTTTCCCAGCTTTCTTCTTTCTAGAACTCACTTGATTTCCTT…
ASHM01003059A	5	10898477	A	T	108	same-sense	0.164904	TTAGCTCCAAATAAATCGAGGATTAGTGATGCGAAATCTCTGTCCCCTTCGCTTTTTGCACGTCTTTCCCCAACTTATTAGGCCCTTTTTCTCAATTCCCAATTTAGAGATATTAGTTAGAGGTTTCAAGTTCAACAGCAAGTCTGAGTCTTTAGTGTTAGAAGCTGAAGAACAGGATCTTCTCCTGCCCCTACTCGGCACTTTTCCACTTGCATTTCTTAGAGAACCCATCTCGGAGTGAGTATCGGCAGTTACAAGGCTTTCAATAATCTGAAGATCCTCAGTCACCTCATACCTTGACAAAGAAGCAATGCTTGGGAGGATTTCACTCTGAAAATCCTTTCGCCACCTTCCTCTATATGTCCGGACACTCTTCCTTGGTTGAGTTGGTGAAGCTGA…
ASHM01003059B	5	10898978	A	G	609	same-sense	0.339092	TTAGCTCCAAATAAATCGAGGATTAGTGATGCGAAATCTCTGTCCCCTTCGCTTTTTGCACGTCTTTCCCCAACTTATTAGGCCCTTTTTCTCAATTCCCAATTTAGAGATATTAGTTAGAGGTTTCAAGTTCAACAGCAAGTCTGAGTCTTTAGTGTTAGAAGCTGAAGAACAGGATCTTCTCCTGCCCCTACTCGGCACTTTTCCACTTGCATTTCTTAGAGAACCCATCTCGGAGTGAGTATCGGCAGTTACAAGGCTTTCAATAATCTGAAGATCCTCAGTCACCTCATACCTTGACAAAGAAGCAATGCTTGGGAGGATTTCACTCTGAAAATCCTTTCGCCACCTTCCTCTATATGTCCGGACACTCTTCCTTGGTTGAGTTGGTGAAGCTGA…
ASHM01003059D	5	10899619	T	C	1250	missense	0.0725993	TTAGCTCCAAATAAATCGAGGATTAGTGATGCGAAATCTCTGTCCCCTTCGCTTTTTGCACGTCTTTCCCCAACTTATTAGGCCCTTTTTCTCAATTCCCAATTTAGAGATATTAGTTAGAGGTTTCAAGTTCAACAGCAAGTCTGAGTCTTTAGTGTTAGAAGCTGAAGAACAGGATCTTCTCCTGCCCCTACTCGGCACTTTTCCACTTGCATTTCTTAGAGAACCCATCTCGGAGTGAGTATCGGCAGTTACAAGGCTTTCAATAATCTGAAGATCCTCAGTCACCTCATACCTTGACAAAGAAGCAATGCTTGGGAGGATTTCACTCTGAAAATCCTTTCGCCACCTTCCTCTATATGTCCGGACACTCTTCCTTGGTTGAGTTGGTGAAGCTGA…
ASHM01020480B	5	10925912	G	T	2001	missense	0.354559	ATGTTGAATCTTTCAAGCAACAATTTTACCGGTGTTATCCCTATTGAAATGGGGTCTATTTCAAGGCTTAAAGGATTGTACTTGGGAGGAAACAACTTTTCAAGAGATATTCCTGAGACTCTTTTGAATTTGACTAATTTGGTTTTCTTGGATTTGAGCAGAAACAAATTTGGTGGTGACATACAAAAGATATTTGGGAGATTTCAACAGGTGAGATTTCTTCTATTGCATTCCAATTCTTACACTGGAGGGTTAAGATCATCTGGAATTTTTACATTGCCGAATATTACGCGGATAGACCTAAGCTTCAACAACTTTTCAGGTCCATTACCTGTTGAAATCTCTCGTATGCAAAGTCTAAAACTTCTAATGTTATCATATAACCAGTTCAATGGATCT…
ASHM01020480C	5	10926218	T	A	2307	same-sense	0.0596197	ATGTTGAATCTTTCAAGCAACAATTTTACCGGTGTTATCCCTATTGAAATGGGGTCTATTTCAAGGCTTAAAGGATTGTACTTGGGAGGAAACAACTTTTCAAGAGATATTCCTGAGACTCTTTTGAATTTGACTAATTTGGTTTTCTTGGATTTGAGCAGAAACAAATTTGGTGGTGACATACAAAAGATATTTGGGAGATTTCAACAGGTGAGATTTCTTCTATTGCATTCCAATTCTTACACTGGAGGGTTAAGATCATCTGGAATTTTTACATTGCCGAATATTACGCGGATAGACCTAAGCTTCAACAACTTTTCAGGTCCATTACCTGTTGAAATCTCTCGTATGCAAAGTCTAAAACTTCTAATGTTATCATATAACCAGTTCAATGGATCT…
ASHM01023004	5	11081667	G	T	247	missense	0.344833	TCAAGCTTTAACCTTCTGATTAGGCTCGAAGACATTCTTAATCAGTGATTCCTTAATAGACAACAGTTCTGGAAATTCTTTCTTCAATTTATCGGCGTCAAGTTCATTGTTACTTCTTGGAGCAACAATCACCTTAGCCTGTTCCTCAAGAGTGAAATTCTTCCAGGAAAAGTTGGAATCGATATAGTCTTTGTACATTTGTAAGATTTCGTTGTGGCTAACAACTCCAGGATTTGTGAAGTTCCAGATTCCAGTGAGGTTTCTCTTTGCCATCTCTATTGAGATTGGAAGAAGTTCATCTAAAATGGTCATCGAATTTGGAATATCGACAACCTTCTCGTATCGAGTGATCTTTGTGATGAAATTGCGAGGGTTGGTTAAATCAGATGAAATTGGCAT…
ASHM01027866A	5	13198035	G	A	153	same-sense	0.0306103	TCACCAGTAATCTCTGCAGGAACAAACCCCACCTTTGAACGAGTGAAAGCGACTTCTATCTCTCACAATGATTTCTACTTGATAGACTTTAGAAATCAGCTTCATCACAGTATGGCAGTCCCCACAAACCCTCAGGTTCTTCACTATTCTTAGAATCCTTCCTTTAGGAAGTTTCGCTATTCCAAAAGCTGCAGCAAGCTTCTCACTGTGCTTGGACACTGAATCTTCTTTTTCTTCCTCTTCAATATCATGCAAGACAGTCCTTACCTGGGGCGCATAACCTTCTTCTGCTCTGAGTCTCAACATTATTTCCCTCAGTTTATGATGGGCCTCTTCTGTAACCTCGTTAGGTTTTTCACCTGCCACAAAACCATAAATAACCTTGTCAATTTCAATCAT…
ASHM01027866C	5	13198645	A	C	763	same-sense	0.0351621	TCACCAGTAATCTCTGCAGGAACAAACCCCACCTTTGAACGAGTGAAAGCGACTTCTATCTCTCACAATGATTTCTACTTGATAGACTTTAGAAATCAGCTTCATCACAGTATGGCAGTCCCCACAAACCCTCAGGTTCTTCACTATTCTTAGAATCCTTCCTTTAGGAAGTTTCGCTATTCCAAAAGCTGCAGCAAGCTTCTCACTGTGCTTGGACACTGAATCTTCTTTTTCTTCCTCTTCAATATCATGCAAGACAGTCCTTACCTGGGGCGCATAACCTTCTTCTGCTCTGAGTCTCAACATTATTTCCCTCAGTTTATGATGGGCCTCTTCTGTAACCTCGTTAGGTTTTTCACCTGCCACAAAACCATAAATAACCTTGTCAATTTCAATCAT…
ASHM01027866D	5	13199076	C	A	1194	missense	0.342125	TCACCAGTAATCTCTGCAGGAACAAACCCCACCTTTGAACGAGTGAAAGCGACTTCTATCTCTCACAATGATTTCTACTTGATAGACTTTAGAAATCAGCTTCATCACAGTATGGCAGTCCCCACAAACCCTCAGGTTCTTCACTATTCTTAGAATCCTTCCTTTAGGAAGTTTCGCTATTCCAAAAGCTGCAGCAAGCTTCTCACTGTGCTTGGACACTGAATCTTCTTTTTCTTCCTCTTCAATATCATGCAAGACAGTCCTTACCTGGGGCGCATAACCTTCTTCTGCTCTGAGTCTCAACATTATTTCCCTCAGTTTATGATGGGCCTCTTCTGTAACCTCGTTAGGTTTTTCACCTGCCACAAAACCATAAATAACCTTGTCAATTTCAATCAT…
ASHM01006045B	5	13313243	A	G	533	missense	0.244186	CCCATGATTTATGTTTCAAGGATGATTCTGGAAGATTGGTGAAGGACATGTCAGAACCACGGCTACCACTTAAACTTTCTGTAAATGACATATCTTGGTCTTTCTTCTGCTCCGATCTTGGATTGAGGTTAACTATATTGAAGTTGGTTACTTGATCATTTGACTTTGGTGCAGTAATGGAAGAGGTTTCAACTCCACTTGTCAATTGATTCAATTCCTTCAACTTCTGTTCTAGAAGAATACCTAAGGCGTCACCACCAATTACATTGTATCCTATTGGAGACCTTGTATTGTCTGCGTCTAGCAACACTCTTTTGATGCGTTGATCTAATGAAAGTTCATTAGTATTCTTTCCATCTTGTCGAGGTGTCTCAGAACCTGGATTGCTGCTGCTCCTTG…
ASHM01006045D	5	13313612	A	G	902	missense	0.321225	CCCATGATTTATGTTTCAAGGATGATTCTGGAAGATTGGTGAAGGACATGTCAGAACCACGGCTACCACTTAAACTTTCTGTAAATGACATATCTTGGTCTTTCTTCTGCTCCGATCTTGGATTGAGGTTAACTATATTGAAGTTGGTTACTTGATCATTTGACTTTGGTGCAGTAATGGAAGAGGTTTCAACTCCACTTGTCAATTGATTCAATTCCTTCAACTTCTGTTCTAGAAGAATACCTAAGGCGTCACCACCAATTACATTGTATCCTATTGGAGACCTTGTATTGTCTGCGTCTAGCAACACTCTTTTGATGCGTTGATCTAATGAAAGTTCATTAGTATTCTTTCCATCTTGTCGAGGTGTCTCAGAACCTGGATTGCTGCTGCTCCTTG…
ASHM01009453A	5	15906481	T	C	315	same-sense	0.30048	ATGGCAAGGTCAATAGTAGATTTCACAGTACAAAAAATCAGTGATTTGCTCATTGATGAAGCTGTGTTCTTATATGGTGTTAAAGACAAAGTGCAGAATCTTAAAACTGAGTTAAGAATGATGGAATCTTACTTACAAGATGCAGATAGAAAGCAAGAAGAAAATGAATCTCTCAAGAATTGGATTTCAGAAATAAGAGAAGCAGCTTATGATTCTGATGATGTAATTGAAGCATATGTCTTAAAAAGTGCTTCAAGAAGAAACAACATGACAGGTACCTTAAACAGAATAAAAAGTTATGTTTCAATTATCAATAGGTTAATAGAAATTCATCGGGTCGGTTATCAGGTTAATGAGATTATTTCTAGGATAACTAGTCTCACAAGAAATTTAGAAACT…
ASHM01000333	5	16232367	A	G	299	missense	0.173525	CTGTTCTTAGAGGACCTGAATATGAATGCCTTCTAAATGATCCGGATACTTGTCTTCCAAATCTTGCTGATGAGCTGAATAACTCTGATGCTGCCAATCCATTTTCGATATCAACTCCATAATCGTAATTAGCGGCTGCGAAATGGCCTCGGAAACTATCTGGTAGTTGTTCAGAAGCGGTAATGAAATCAGAAGATAACTCTTCCTGGCTAGAATTTGTTGAACCTGCTTCTTTTGCTTCATCACATTCATTACAAACAAGTTTCAAAGCCTGAACAACCTCACCCATGAAAGGACGATCCGAAACCTCTGGTTGTACACACATTGAAGCAATGGCTGCAACTTTAGCCACACTATCAAAAGGGATATTGGCTCCTAGAGATGGATCGATTAACGCTT…
ASHM01001304	5	17366547	T	G	656	same-sense	DNA	CTTCAAAACGACTTAACGAAGATGAAGTTAGTTACGGCGGCGATAATGATGATGAAGATGATGATAAGCTTCTTCGTTTTGATTCTACTTGTTCTGTTGCTACTACTGCTACTACAACTTCAAGTTACCGATCAACTAGTAGCATCCGTGAGATCGATCTGATACCTTCTGAAGCAGTTTCCGATCTCCGGTGTATCGCCGATAGAATGATTTCATCCGGTTATCTACGTGAGTGTATTCAAGTTTATGGAAGTGTGAGAAAATCTGCTGTTGATTCGAGTTTTAAGAAACTCGGTGTTGAGAAATTGAGTATTGGTGATGTTCAGAGATTGGATTGGGAACAGTTAGAAACGAAGATTCGGAGATGGATTAGAGCGGCTAAGGTTTGTGTTCGAACGC…
ASHM01003274A	5	17521460	A	A	82	same-sense	0.0504774	CTCAATAGCATCGTCTTTATCTTTTAGGCTTTGATCTTTCTCATGACTAGATTTCCTCAGGGCCATGACCTCTTTTTGCAGAAGTTCATATAAAATACCCGGAACACTATCCTCTGTATCCCCTGTTGGAAAGTCATTTGCCTTATCATCTAAGTTAACATCTGCTTCTCTCTCTTTGGTTTCTTCAAGAGATTGATTAAATGAATAACTTTGAGGTGCTCCATTCAGCTGCATTTTACTCCTCTCCAGTGACCTTGTGCCGCCATCAAAAGATTTAGATGTTCCTTTGGCATTCTTCAATACTGTACTAGACGATATGGATGACCTTAATTGAAAGGATGGTAACCTCCTATGCAAAAACCCGTTAGAGGTTGGTTTTGAGAAATTATCAGCTCCGCC…
ASHM01003274B	5	17521821	G	G	443	same-sense	0.330807	CTCAATAGCATCGTCTTTATCTTTTAGGCTTTGATCTTTCTCATGACTAGATTTCCTCAGGGCCATGACCTCTTTTTGCAGAAGTTCATATAAAATACCCGGAACACTATCCTCTGTATCCCCTGTTGGAAAGTCATTTGCCTTATCATCTAAGTTAACATCTGCTTCTCTCTCTTTGGTTTCTTCAAGAGATTGATTAAATGAATAACTTTGAGGTGCTCCATTCAGCTGCATTTTACTCCTCTCCAGTGACCTTGTGCCGCCATCAAAAGATTTAGATGTTCCTTTGGCATTCTTCAATACTGTACTAGACGATATGGATGACCTTAATTGAAAGGATGGTAACCTCCTATGCAAAAACCCGTTAGAGGTTGGTTTTGAGAAATTATCAGCTCCGCC…
ASHM01022841A	5	17821385	A	T	75	missense	0.335448	ATGGATAAATTTTTGAATGACATGGAAAGAGAGAAGCCAATAAGATTCAGTGGTCAACAACTAAGAATTGCAACAGACAATTACTCCAACATATTGGGGTCAGGTGGATTTGGAACAGTTTACAAAGGAATTTTCAGTAATGGAACAATGGTAGCTGTGAAGGTTCTACGCGGTAGTTCAGGCAAGAAAATTGACGAACAATTTATGGCAGAAGTAGGAACAATCGGTCGAATTCATCACTTCAATCTTGTTAGGTTATATGGATTTTGCTTTGAAAGAAATTTGATAGCACTTGTTTATGAATACATGGGGAATGGATCACTTGATTGGTATTTATTTGACGAAAAAAAGGCTTTGGAATACGAAAAGCTTCATGAGATTGCAATTGGTACCGCGAAA…
ASHM01022841D	5	17822321	C	T	1011	same-sense	DNA	ATGGATAAATTTTTGAATGACATGGAAAGAGAGAAGCCAATAAGATTCAGTGGTCAACAACTAAGAATTGCAACAGACAATTACTCCAACATATTGGGGTCAGGTGGATTTGGAACAGTTTACAAAGGAATTTTCAGTAATGGAACAATGGTAGCTGTGAAGGTTCTACGCGGTAGTTCAGGCAAGAAAATTGACGAACAATTTATGGCAGAAGTAGGAACAATCGGTCGAATTCATCACTTCAATCTTGTTAGGTTATATGGATTTTGCTTTGAAAGAAATTTGATAGCACTTGTTTATGAATACATGGGGAATGGATCACTTGATTGGTATTTATTTGACGAAAAAAAGGCTTTGGAATACGAAAAGCTTCATGAGATTGCAATTGGTACCGCGAAA…
ASHM01000459A	5	19985665	G	T	174	missense	0.0901487	ATGGGGTCTCAAGTTGTTGGCGATAACAATGAAAACCATTCGGAATTCCAGCCTTTGGCACGGCAAAACTCAATGTACAATCTTACCCTTGATGAAGTTGAGAGTCAATTAGGCGACTTGGGAAAGCCGCTAAGTAGTATGAACCTTGACGAGCTTCTAAAAAGTGTATGGACGGTTGAGACAAACCAATCCATTTGTATGGAAAATGAGAACGTAGCTCAAAACGAACAAGTTGTTTTCCAACATCAGCCTAATCTATCGTTAAACAGTGCATTAAGCAAGAAGACAGTTGATGAGGTTTGGAGAGATATCCAGCAAAACAAAGGTGAAAGGGAGATGAATTCTCAAGAGAGACAATCTACTTTGGGAGAGATGACATTAGAGGATTTTTTGGTGGAA…
ASHM01000459B	5	19985899	A	C	408	same-sense	DNA	ATGGGGTCTCAAGTTGTTGGCGATAACAATGAAAACCATTCGGAATTCCAGCCTTTGGCACGGCAAAACTCAATGTACAATCTTACCCTTGATGAAGTTGAGAGTCAATTAGGCGACTTGGGAAAGCCGCTAAGTAGTATGAACCTTGACGAGCTTCTAAAAAGTGTATGGACGGTTGAGACAAACCAATCCATTTGTATGGAAAATGAGAACGTAGCTCAAAACGAACAAGTTGTTTTCCAACATCAGCCTAATCTATCGTTAAACAGTGCATTAAGCAAGAAGACAGTTGATGAGGTTTGGAGAGATATCCAGCAAAACAAAGGTGAAAGGGAGATGAATTCTCAAGAGAGACAATCTACTTTGGGAGAGATGACATTAGAGGATTTTTTGGTGGAA…
ASHM01000459C	5	19986039	C	A	548	same-sense	0.0802875	ATGGGGTCTCAAGTTGTTGGCGATAACAATGAAAACCATTCGGAATTCCAGCCTTTGGCACGGCAAAACTCAATGTACAATCTTACCCTTGATGAAGTTGAGAGTCAATTAGGCGACTTGGGAAAGCCGCTAAGTAGTATGAACCTTGACGAGCTTCTAAAAAGTGTATGGACGGTTGAGACAAACCAATCCATTTGTATGGAAAATGAGAACGTAGCTCAAAACGAACAAGTTGTTTTCCAACATCAGCCTAATCTATCGTTAAACAGTGCATTAAGCAAGAAGACAGTTGATGAGGTTTGGAGAGATATCCAGCAAAACAAAGGTGAAAGGGAGATGAATTCTCAAGAGAGACAATCTACTTTGGGAGAGATGACATTAGAGGATTTTTTGGTGGAA…
ASHM01000412C	5	20007730	A	G	1786	missense	0.263286	ACTGTCAAGGAAATACAATTCTTCAAGTGCTGAGCATCTTTCAATAACCTCAAATGGATTATTCCTTCTAATTTCACATCCTGCCAAGGTTAACAATTTAAATTTCCCCAATTTTGTAATTTTGTGTGGCAATTCAATGATTGTGCATTTAATCAAGTCAAGAGTCTCAAGACTTTGCAGGTTTCCCAAAACAGAGATGTCACCTAAATCCACTTGTTCAATCAACATAGATCGAATATTCGCCAATGACTGTATTGAATGTGGCAATGATAGAGGTTGTTTGCCATTAGCTGAAAAGTATAAAACTCGAAGCTTAACAATATTTTCAAAGAAAGAAATTGGGACTTCCGTACATTTGTGGTCTTCATCTCTATCCATGTTGACAATGAGAGTCTCCAG…
ASHM01009034B	5	21222128	C	T	240	same-sense	0.315448	CATAGATGGGAGGTTACAACCTCAAAGGATCAAGTTATCATCAGTAGGAAGCTTACCATGAAAGCATCTCCAAACTAGCAAAGATTTTGAAAGTAGGATAGCCGGATGCCAAATGGATTTAGCCCAAAAGATATTTTGAGGAGCTGGACAATGGAATGAGTAAGCCTCTTTGAGAGATAGATTCCCATCATGAGAATGATTCCAAAATAAACTATCCTCTTTGCCACTAAAAGGGATGGCCACTTTAGCTGTAAGCTCATGAAGTTGAGGATAAGCATAAGCTGGAATAGCCCATTTGAAATTCACAATGAAGTTATTAATTGTTGATCGAAGCAAAGGATGCATATGAACTGGGATAGAAAGAATGGAAATCAAATGTTCACCATACCAAGAGTCTAA…
ASHM01024341	5	21839722	A	G	505	same-sense	0.0664407	TCAATCTACTTCTTTCATAAATGGCAGAGGTGTATATGCCGCATATTTAAGCCAATTCAACAAGCTTTGTTCATTTCCAAGTCCTTTTAAGGCTACAAACATTTCCCTCGCGGGCTTAAACAGCATGAGCTGACAACATCGGGAATGCCAATCAAGATCGCTTCCAATTACCTCTATGTGTTGAAGCTCGGCAACCACTTCAGCAATAGATGTCCCGGGTACTATCAGTGCCTTTCTAACCGCTTCACGCAACTGACATGTGGATGCAATTCTACACAATGCATCAGCTATCCTTTCTACATCAGAAATTTTCATATTTTTCTTCTTTTCAATTCTTTCACAAGATTCAGATCTCTTCCTCTTCACGCTACTCATTTCACTATCATTTCCATAGGAAGA…
ASHM01001456	6	708256	T	G	1255	missense	0.011787	CTACTCAGTCAAACTTACACTAGTTATGTAAACCTGCGATTGAATAACTACCTTCCCAATTCTAAAACCAGGAAAAACAGTGAACCCCACCTTTGCTCTTTCCATATTTGGCCATGTTAACCTCTTTGTCACATCATCCATGTATACCATGGAGAACTCCACACCTCTTTCCACTTGAAAGATCTCAACTGCAGGATCAAAGGCATGAGACAACTTATGTAGTGTCCATATGGAACTAGCCATCCCAACAAACGCCTCGTAGAACATACTCAACGACCTCCACGAATTCAACACCGCTTCATTTTGATCCAAATCAACAAAAATCGACGACTCCATCGAAGGGTGAATAAGCCCCTCATACTTCATTTCACAAAACCTCGAAAACTCACAACCCGGATG…
ASHM01004281A	6	1343621	C	T	542	missense	0.35071	CTCATTTTCCTCACTCTCATCTTCCTCTTCTTCTTTTGCATCATCATCATCATCATCAGAATCAACATCAACAAGTTCTTCGTCATCACTTTCACCAGATTCATCTGAAAACTTTTCAACAACAAAGTTTTCATCTTTATCAGCAATCTCACCACTTCCTCCACTTTCATCACATTTCACTTCCTTTATAACATCAACACCACCCTCAAACATCTTCTCACCAAATTCCTCCAACCCTTCTTCATCTTCATCATCAACATCATCATCATGGATGGGAATAACCTCATCATTCTCAAGATCCACAAAAGCTTCTCCCTTTACCCTCGTTTTTCTAGACCCAGTAACAGATCCCAAAACCATTTCATCTTCATCACTCTTTCTCCTCGTTGAAGATAAACC…
ASHM01004281B	6	1343962	C	A	883	missense	DNA	CTCATTTTCCTCACTCTCATCTTCCTCTTCTTCTTTTGCATCATCATCATCATCATCAGAATCAACATCAACAAGTTCTTCGTCATCACTTTCACCAGATTCATCTGAAAACTTTTCAACAACAAAGTTTTCATCTTTATCAGCAATCTCACCACTTCCTCCACTTTCATCACATTTCACTTCCTTTATAACATCAACACCACCCTCAAACATCTTCTCACCAAATTCCTCCAACCCTTCTTCATCTTCATCATCAACATCATCATCATGGATGGGAATAACCTCATCATTCTCAAGATCCACAAAAGCTTCTCCCTTTACCCTCGTTTTTCTAGACCCAGTAACAGATCCCAAAACCATTTCATCTTCATCACTCTTTCTCCTCGTTGAAGATAAACC…
ASHM01008754A	6	2326202	T	C	353	missense	0.236433	GCTAAGGTCAAGAAGTTGAATACCTGAGCATTTCCCAAGAGTTGAAGGAATTAATCCAGAGAAAGAGTTTTTGCTTAAAATAACTCGAAGAAGCGAAGTTAATTCACCAATACTCATCGGAACCTCACCAGAAAAATTATTCATTGAAACATCCAAAACCTCTAGCATTGTAAGAGAAGACAAAAAACCATGCAAATCACCAGAAAGAGAGTTATTACTTAGATTCAACATTTGAAGCTCTTTACATTTTCCAATCTCTAATGGTACCGAACCACTTAGACGATTTTCAGACAAATCAAGGAAACTAAGGCTATTAAGAAAACCTATTTCTCTTGGTATCTCACCACTAATTTTATTATCTAAAAGCCGAAGTCGAATAAGAGAACTACAGTTACCAAT…
ASHM01008754B	6	2326613	G	T	764	missense	0.196144	GCTAAGGTCAAGAAGTTGAATACCTGAGCATTTCCCAAGAGTTGAAGGAATTAATCCAGAGAAAGAGTTTTTGCTTAAAATAACTCGAAGAAGCGAAGTTAATTCACCAATACTCATCGGAACCTCACCAGAAAAATTATTCATTGAAACATCCAAAACCTCTAGCATTGTAAGAGAAGACAAAAAACCATGCAAATCACCAGAAAGAGAGTTATTACTTAGATTCAACATTTGAAGCTCTTTACATTTTCCAATCTCTAATGGTACCGAACCACTTAGACGATTTTCAGACAAATCAAGGAAACTAAGGCTATTAAGAAAACCTATTTCTCTTGGTATCTCACCACTAATTTTATTATCTAAAAGCCGAAGTCGAATAAGAGAACTACAGTTACCAAT…
ASHM01008754E	6	2327244	C	T	1395	missense	DNA	GCTAAGGTCAAGAAGTTGAATACCTGAGCATTTCCCAAGAGTTGAAGGAATTAATCCAGAGAAAGAGTTTTTGCTTAAAATAACTCGAAGAAGCGAAGTTAATTCACCAATACTCATCGGAACCTCACCAGAAAAATTATTCATTGAAACATCCAAAACCTCTAGCATTGTAAGAGAAGACAAAAAACCATGCAAATCACCAGAAAGAGAGTTATTACTTAGATTCAACATTTGAAGCTCTTTACATTTTCCAATCTCTAATGGTACCGAACCACTTAGACGATTTTCAGACAAATCAAGGAAACTAAGGCTATTAAGAAAACCTATTTCTCTTGGTATCTCACCACTAATTTTATTATCTAAAAGCCGAAGTCGAATAAGAGAACTACAGTTACCAAT…
ASHM01009625A	6	3253660	G	A	61	same-sense	0.0123892	CTAAAGCTTGAAGTAATGCTGAGATTGATAGAAAGTCTTCCTTCTGCCGGATGTTGAAGGGGCAAACATGGTTGTCCTCACGCCAAGGAAAGAAGAAAGCTTGAAGTAGACAATCTTATTGTTTGATTCCTCGGTGACACCAAACTTGACAGTTACACCTTCTGTTAAACGATGAATCTTGCAAACATCGCGTCATTGACCAGAAATTTTGCAACTCATATGAGGATTGTTGTCGAATTGAAAATGACATTTGTTCCATGTATTTCCAAGCCAATAAATCAAGGTTAGTTGAGTCTCCTCGTTCGAAAGTGCGTTCTGGAAAAATCCCCTCCAGAAGAGTGTC
ASHM01009625B	6	3253792	T	C	193	same-sense	0.0195608	CTAAAGCTTGAAGTAATGCTGAGATTGATAGAAAGTCTTCCTTCTGCCGGATGTTGAAGGGGCAAACATGGTTGTCCTCACGCCAAGGAAAGAAGAAAGCTTGAAGTAGACAATCTTATTGTTTGATTCCTCGGTGACACCAAACTTGACAGTTACACCTTCTGTTAAACGATGAATCTTGCAAACATCGCGTCATTGACCAGAAATTTTGCAACTCATATGAGGATTGTTGTCGAATTGAAAATGACATTTGTTCCATGTATTTCCAAGCCAATAAATCAAGGTTAGTTGAGTCTCCTCGTTCGAAAGTGCGTTCTGGAAAAATCCCCTCCAGAAGAGTGTC
ASHM01026631A	6	7133834	T	A	267	missense	0.296504	ATGAGTGACCAAAAAATTGTACTAGTGACCGGTTGTGCCGTCGGCGGAATTGGCTATGAATACTGCAAAGCATTTGCTGAGAAAAATTGCTGTGTCATAGCCTCTGACATCTCAACGCGGATGAAAGACATGTTAGATTTGGAGTCAGACGATAACATAGAGACACTTGAACTCGACGTGTCATCTCATCAAAGCGCTACTTCAGTAGTAGATGCTATTATATCAAAACATGGTCGTATTGATATTCTAATTAATAACGCTGGAATTGGTAGCACGGGTCCATTAGCCGAATTACCGCTCGATACAATTAGAAAAACATGGGAGATTAACACCTTGGGACAACTAAGAATGGTGCAACAAGTGGTCCCTCACATGGCTATGAAAAAAAGTGGAACCATA…
ASHM01026631B	6	7134017	T	A	450	same-sense	DNA	ATGAGTGACCAAAAAATTGTACTAGTGACCGGTTGTGCCGTCGGCGGAATTGGCTATGAATACTGCAAAGCATTTGCTGAGAAAAATTGCTGTGTCATAGCCTCTGACATCTCAACGCGGATGAAAGACATGTTAGATTTGGAGTCAGACGATAACATAGAGACACTTGAACTCGACGTGTCATCTCATCAAAGCGCTACTTCAGTAGTAGATGCTATTATATCAAAACATGGTCGTATTGATATTCTAATTAATAACGCTGGAATTGGTAGCACGGGTCCATTAGCCGAATTACCGCTCGATACAATTAGAAAAACATGGGAGATTAACACCTTGGGACAACTAAGAATGGTGCAACAAGTGGTCCCTCACATGGCTATGAAAAAAAGTGGAACCATA…
ASHM01003424	6	7420850	A	G	72	same-sense	0.339749	GTTTTCGACCCATCTACTCCTGCTGGGAGGATTTCTGTATCACCTGCATTTGATACGCCTTACGAGGATACAACTGATCACTGTGAGGTACATATGATGGGAAAGGACAAAGTGTCCCGATTGATGAGTACCACTCAGAATCAAGAATGTCCGGTGAACCACTCTTTACCAAAAGACGACAATGAAACGAAAACCATGGATTCGTCTTCCCATGAGGATCCTCAGAAGGT
ASHM01009360B	6	8622362	C	T	768	same-sense	0.332674	TTAGTTGCTTTCATCATGCCCCTCTTTGTCCCCGTCAGGACCCTTCTCCTCCTCGACGTCTTGCTCCTCGCCATCCTCATCTTCACCATCATCTTCGTCATCCTGCTCTTCCTCCTCCAAGGCCATTTGCCTATATTTCTCCGGAATAACGATCTGCCCCTTTTCAACCTTTTTGAGCTTGTGAATCCCCTCGGTGATCAGACCACGCTTGGAATTCACAATCTTGAGCTGGGCCACAGCGTTTTTCCAGCCATAAACCATACTTTCAACCATCTTCCCACTAAGTCTCCTAATCTCCTCGACAAGATTGGCTCGACTGGTAAACCTGAGGGTGTCTTCGGTTTCATCAGCAACAGGGGCCACCTTGCCCTTCAGATCAATTATCTCTTCCTCCAGCTT…
ASHM01009187A	6	9122461	A	G	412	same-sense	0.22639	GCTTTCAGTATCACAATCTGAAAGCAACAATCACTCTAGTAGACCAGCAAGAAGCAGTTCAGTGACTCGCCCTTCGGTCTCCACTTCACACTCACAATATAACAACAACTATTCTTCAAACAGATCCAACTCCGCAAATATCCTTAACACAAGCTCAGCCTCAGTTTCATCTTACATTAGGCCATCTTCTCCTGTTACCCGCTCGACATCTTCGGCAAGGCCTTCCACTCCTACTTCCCGTCAAACTGCATCAAGGTCCTCGACACCCTCTAGAATACGTTCAGTTTCCACCAGCTCTGCTGTGGAAAAACCTAAACCAACGTCACAAAGCTCAAGGCCATCCACTCCTAGTTCTAGGCCTCAGGTTCCTGCAAACTTACATTCCCCATCTGCACCATC…
ASHM01009187D	6	9122884	G	A	835	missense	0.165335	GCTTTCAGTATCACAATCTGAAAGCAACAATCACTCTAGTAGACCAGCAAGAAGCAGTTCAGTGACTCGCCCTTCGGTCTCCACTTCACACTCACAATATAACAACAACTATTCTTCAAACAGATCCAACTCCGCAAATATCCTTAACACAAGCTCAGCCTCAGTTTCATCTTACATTAGGCCATCTTCTCCTGTTACCCGCTCGACATCTTCGGCAAGGCCTTCCACTCCTACTTCCCGTCAAACTGCATCAAGGTCCTCGACACCCTCTAGAATACGTTCAGTTTCCACCAGCTCTGCTGTGGAAAAACCTAAACCAACGTCACAAAGCTCAAGGCCATCCACTCCTAGTTCTAGGCCTCAGGTTCCTGCAAACTTACATTCCCCATCTGCACCATC…
ASHM01001784	6	9471224	G	A	1419	missense	0.256251	TCAGCTACCTTCATTTTCTCTTTTAACAGGATCTGAGCTCACAACTGGAAGATTTCTTCGGTACTGCTGAGACGTCAATCTCCTTTCCAATGGTGTTTTTCTCTTGCTCACAACAAATCTATTCACCCCTTTACGCAAAGGCATTATTGAAGGAAAATCTTCGTCTGGAATCTGACTGAGCTCAGAGATATCCTTAATCTGCGCAACGCGACGGAACCACCTTTCTGCCTTTGCCTCCTCTGACATGTCCAAAGGATCTGGTTCCCTGACTGCCGACCCCTCTAAACTCTTCCCTTCCCACTCTGTTCCAACACTCTGGTTCTCAGATGTTGAACCTGTGGATGAACTCTCTTTCAAATTTGGTACATGATCTTGATTGAAACCCTGACTTGAATTTCC…
ASHM01020816	6	14519367	A	G	80	missense	0.114633	CTCTTGCAGCTCCAATGCATATTTCAAGCCTTTTCTTCCATGACAGTGATTCCATATCCGTAGAACGTAAATGATCATAAAGAGTTCCATTGAACATGTCATACACGAGAATTTTCTCATCTTTTTGGTCACAAAATCCTATTAATGATGTCAAATTTGGGTGATGAAGCTGGCAGTGGAGTTCAATTTCCTTCTTGAACTTCCATTCGTCTGATATATTTCTCAT
ASHM01004531A	6	15663026	A	G	274	missense	0.159849	TCATATTGGGACTACAGAATTATAATGCTCACCAAGCCCAAAAGCATGCCTGTGGTAAGAAAGCATGATACTGGAACCAGAAGAGCCAATACCATCAGCTGATTTATACTCCTTCCCCATCTCCACATCAGGGAAGGATCCTGAATATATCATAATGTGCTTCTTCAGGCAGTGAGTTAAGGCACCAAGCTCTAGTTGTCCTCCCCATATTGCTGTGGACTCTACTTCTTTGCAATAATTTTCAAACTTCTGAGCAATTGATTCATCGGAATCACCTTCAATCAAATTCTCTGACAGACAAAATGGGAGGAAATCAGATGTGTTCTTTCTCATGTAAGCAGCTGTCATTTGTCGAAGTTCTTGGTATGTATATGGAGATTTGAGCCCAGAGAGGTGGGC…
ASHM01004531B	6	15663487	T	C	735	missense	DNA	TCATATTGGGACTACAGAATTATAATGCTCACCAAGCCCAAAAGCATGCCTGTGGTAAGAAAGCATGATACTGGAACCAGAAGAGCCAATACCATCAGCTGATTTATACTCCTTCCCCATCTCCACATCAGGGAAGGATCCTGAATATATCATAATGTGCTTCTTCAGGCAGTGAGTTAAGGCACCAAGCTCTAGTTGTCCTCCCCATATTGCTGTGGACTCTACTTCTTTGCAATAATTTTCAAACTTCTGAGCAATTGATTCATCGGAATCACCTTCAATCAAATTCTCTGACAGACAAAATGGGAGGAAATCAGATGTGTTCTTTCTCATGTAAGCAGCTGTCATTTGTCGAAGTTCTTGGTATGTATATGGAGATTTGAGCCCAGAGAGGTGGGC…
ASHM01047325	6	16724800	C	A	215	missense	DNA	TTGCCTAGTTGCGCTCGAGTTTGGAGCTGCAGCAATTGCTTCTCCTATAGTAGTAAAATGGCCTGAGCCATCTTTAGCAACAACAAGATTGAAGTTAGTCTGATTCGTTGCGGTTTGTAACAGCTTCCTATCTTTCGGGGAAACCCATGTCGGAAACCCGTCTTTCACCTTACCATATTCAGGAAAAGCCTCAGACTTTGAAGTTTTAGACTTACCTCCAGGAACTTTCTTCAACAAGGAAAGTGAATTACTAACATGATTAGAAATATCATTCAAACCATTCTCAATTTTGCTTCTTAACTTGGATTTACTATAAGCAAAACCATCCAAACATGTGTACACATTCGTCATTGCGCCGCTTAGCAGAGTTTGACAGTCACGTTTACTGTCAGAAGCTAT…
ASHM01019297A	6	16741511	C	T	476	missense	0.287947	TGACATTCCGCAACACGGCCGGACCAATCAAACACCAAGCCGTTGCAGTAAGAAACGGAGCTGATCTATCCACATTCTACAGCTGCAGTTTCGAAGGTTATCAAGACACATTATACACACATTCAATGAGACAATTTTATCGCGAATGTGACATCTATGGCACAGTTGACTTCATATTTGGTAACGCTGCAGTTGTTTTCCAAAATTGCAACTTATATCCCCGTCTTCCTAGTACCGGACAATTCAACGCTATAACCGCTCAAGGACGAACTGATCCAAATCAAAACACAGGAACTTCTATACATAATACAACTATAAAAGCCGCTGATGATTTAGCTCCGATGATCGGTACAGTTAAAACATACCTTGGTAGGCCATGGAAAGAGTACTCAAGGACAG…
ASHM01019297B	6	16741642	C	G	607	same-sense	0.266389	TGACATTCCGCAACACGGCCGGACCAATCAAACACCAAGCCGTTGCAGTAAGAAACGGAGCTGATCTATCCACATTCTACAGCTGCAGTTTCGAAGGTTATCAAGACACATTATACACACATTCAATGAGACAATTTTATCGCGAATGTGACATCTATGGCACAGTTGACTTCATATTTGGTAACGCTGCAGTTGTTTTCCAAAATTGCAACTTATATCCCCGTCTTCCTAGTACCGGACAATTCAACGCTATAACCGCTCAAGGACGAACTGATCCAAATCAAAACACAGGAACTTCTATACATAATACAACTATAAAAGCCGCTGATGATTTAGCTCCGATGATCGGTACAGTTAAAACATACCTTGGTAGGCCATGGAAAGAGTACTCAAGGACAG…
ASHM01022803	6	17072304	G	A	178	same-sense	0.140673	CTTTAGAAGATATTGGGTCAGTAAGCTTCCTTGACTTGTACCAACTCGTCCACCAAAGCCAGGTCCTGTCATAGGTAGTTCAGGCTTATGGGACTTCAATGGATCCTTTAATACCTTCTCTCGCTGACGCTTGCGGCTTGGCTGATCTCTAAATAGAGGTAAAGCATGAGGATTGTGGATGACAGGATTTGCCTCAAAGTCATCCATTGATTTTTTCCTTGGTGCACGTGCAACACAAACAAGAGCTCCTCTCTCACTGATGGTTGGATCATATAGTATGTGAGTCCCTCCTTGGCTTTTATCACCAACAGTTGCAAAGATCT
ASHM01014435A	6	17219806	A	G	180	DNA	DNA	ATGGAATCCAAACTTCAATTCTTTTTCCTCACCCTTTTTCTTCTCATTCTGACCATCCATGCACAAACTCTCGGAACTTACATTGTTCAGTTACACCCTCATGGCACAACCAAGTCATTGTTCACCACTAAACTACAATGGCATCTTTCATTCATACAACAAACAATTTCCTCTGATGAAGACCCTTCTTCACGCCTTCTATACTCATACNNNNNNNNNCTATACTCATACCGTTCCGCCATGGACGGTTTCGCAGCTCAGTTAACTGAGACTGAGCTTGAGTACCTGCAAAAACATCCTGATGTTATCTCAATTAGGCCTGATAGGCAGCTCCAAATTCAAACCACCTATTCTTACAAGTTCTTAGGACTCAATGCTGCAAAAGAAAATGGTTGGTAT…
ASHM01014435B	6	17220914	A	G	1288	missense	0.0326341	ATGGAATCCAAACTTCAATTCTTTTTCCTCACCCTTTTTCTTCTCATTCTGACCATCCATGCACAAACTCTCGGAACTTACATTGTTCAGTTACACCCTCATGGCACAACCAAGTCATTGTTCACCACTAAACTACAATGGCATCTTTCATTCATACAACAAACAATTTCCTCTGATGAAGACCCTTCTTCACGCCTTCTATACTCATACNNNNNNNNNCTATACTCATACCGTTCCGCCATGGACGGTTTCGCAGCTCAGTTAACTGAGACTGAGCTTGAGTACCTGCAAAAACATCCTGATGTTATCTCAATTAGGCCTGATAGGCAGCTCCAAATTCAAACCACCTATTCTTACAAGTTCTTAGGACTCAATGCTGCAAAAGAAAATGGTTGGTAT…
ASHM01008341	6	17444975	C	T	331	same-sense	DNA	TCAATATCCTTCAACACTAGCCCTCCTAGAGGCGGAAGATGACTTACGGCTCTCTTGCCTATCGAGTTCTTCCATAGAAGAACAAACTCGAGGTGGAAGGACAGGCACACCGGACCATCTTGGAGGCGAAACAGATAGCGGAGCTACGGACGGCTGTGATGGAGAAAAACTCAACCTTGGCGCAGGGCAGACGATACCATTAAGACTTGGTGATCTTGACATTTCTTTTCCGGATAATGGTGCTGGTTCTTGGAGTGGGAACCTGCAAGAGTATTTCAAATCCTGTATCGTTTTGAGATGCTCAACAACGATTCTCATGGTGGGTCTATCCGATGGCTCCTTTTGTAGGCATCTTTGTGCAATGTCAGCTATTGTTCTTGCAGCTTTGGAAGGAAATCG…
ASHM01020084B	6	17941413	G	A	777	missense	0.220447	ATGAATATGGATTTAGGTTGTAGTTTGCCACAGTCAAGAATTTTACACGGAGCCGTGGAGACTAGTTATAGACAAAAATATGTAGGTCAAGTAGGTTTTCTTGACTATAGGAGAGGTTTTGGTTGTGGATTTTTAGGCAAAAGTGTTTTGAGATCACGTTTTAGTGTGGAGAACAAAGTTAGTTGTGTTTCTTCTTGTTGGAATGATTCAAAAGTGGTTGCTGGTGGTGAGTTTAAAGTTTTGAACACAAAGAGAAGTATGTCATGTAAGAATGAGAAACTTCTTATGGGATCCAGATTCATTTGGTTGAAATGCCAGGGTAATGATTCTTTAGCTTATGTTAATGGCAATGGCCGCAATGTTGATTATGTGGAAGGTTCGGGTGAGGATGCAGCGGTG…
ASHM01020084C	6	17941930	A	G	1294	missense	0.222975	ATGAATATGGATTTAGGTTGTAGTTTGCCACAGTCAAGAATTTTACACGGAGCCGTGGAGACTAGTTATAGACAAAAATATGTAGGTCAAGTAGGTTTTCTTGACTATAGGAGAGGTTTTGGTTGTGGATTTTTAGGCAAAAGTGTTTTGAGATCACGTTTTAGTGTGGAGAACAAAGTTAGTTGTGTTTCTTCTTGTTGGAATGATTCAAAAGTGGTTGCTGGTGGTGAGTTTAAAGTTTTGAACACAAAGAGAAGTATGTCATGTAAGAATGAGAAACTTCTTATGGGATCCAGATTCATTTGGTTGAAATGCCAGGGTAATGATTCTTTAGCTTATGTTAATGGCAATGGCCGCAATGTTGATTATGTGGAAGGTTCGGGTGAGGATGCAGCGGTG…
ASHM01006964A	6	18683996	A	C	614	missense	DNA	CTTGGCTGTATCTTCAATCCGACTTTGGTTATTGGTTTCCAAAGTTATAGCTTTCTGATGTGATGCACTGACCTGTTCTTTTTGGGTAGAATGATTTCCACTTTCTGTATCATGCCTAGGGTGTGAGATTTCCTTTAATGTTTTGTTTTCAAGGGCATTCTCAAATTTCTCATCCAATAAATTAGAATTATTTGTGAGCTTTATATCATTTAATGCGGACTTCTTGTCTTCTTCCAATTCCAACTTCTTTATTTCCTTTTCCAGGGAATTATCAGAGTCCCACAACTCTCCTGAACCTTCTATTCTGTTGCTAGTCCTAGCAACAGATCTTAATGGAAATGTCTCTACTATCAAGTTTTTTGTCAGAACATTTACTTTGGCCAATGGCACTGTGGTAGC…
ASHM01017210A	6	18722297	T	C	188	same-sense	0.272653	AGGAACATGGTTCAGTGTTGAGGCTTCAATTTCTGAAAAACCATTTTCTGTTGGCTTCTACCAACAATTATGGGATGCTTCTTTATCAGGATGTTACAATGGGTGCCATAGTTGGGAAATATCGAACTGGTTTAGGACGTACAAATGTGATGCAAGTAAACCCTTACAATGCAGTTGTTTCTTTAGGTCACTCAGCCGGTACAGTTACTATGTGGAAGCCAACCAGTTCTTCCCACCTTGTCAAGATGCTATGTCATCAAGGACCAGTAACGGCACTGGCATTTCACTCAAATGGCCACATAATGGCCACTGCTGGGGTAGATAAAAAAATTAAGCTTTGGGATTTGAGGAAGTATGAGGCTTTCCAAACATTACCAGGCTATGCAAATACTTTGGAGT…
ASHM01017210B	6	18722744	C	A	635	same-sense	0.232363	AGGAACATGGTTCAGTGTTGAGGCTTCAATTTCTGAAAAACCATTTTCTGTTGGCTTCTACCAACAATTATGGGATGCTTCTTTATCAGGATGTTACAATGGGTGCCATAGTTGGGAAATATCGAACTGGTTTAGGACGTACAAATGTGATGCAAGTAAACCCTTACAATGCAGTTGTTTCTTTAGGTCACTCAGCCGGTACAGTTACTATGTGGAAGCCAACCAGTTCTTCCCACCTTGTCAAGATGCTATGTCATCAAGGACCAGTAACGGCACTGGCATTTCACTCAAATGGCCACATAATGGCCACTGCTGGGGTAGATAAAAAAATTAAGCTTTGGGATTTGAGGAAGTATGAGGCTTTCCAAACATTACCAGGCTATGCAAATACTTTGGAGT…
ASHM01006790	6	18960854	G	A	106	missense	0.342177	AACCTCAGTGAACCTATCAAACCGCTCCTGCGACGTATACGGCTGATCATCCATCCGCATAATATGAATAATCTTAGCAAAGTAATGCAAGTAAACTACAAGAGCGGTTCCATGAGCCGCAGCAGCAACAGAACCAACCGCCATGAGAAACCAATCAAACCGATCAGCACACGCAAAAAGCTTCGAGAAAGGTACCGCAGCTGGCGCCGGTTCCATTTCCTCTTGTTCCTCCATTTCCTCTTCAACTTCCACCTGTTGCGACGTGGAGGTATCAGCTCCAGGGTCTACATAAGGTGACGGAGATTCCGGTGGCTCCGATACCTCCGAAACCGGTGTGAGCGGTTGTACGTGCGGTGGGGACCACCCGAACAAACCTCTCGAAATCATCAT
ASHM01003202	6	19635100	T	C	1022	missense	DNA	TCAGTTTTGCTGAGCCACAAGATGATCGAGCTGCATCTGTTCAAGCCATGTTCCCAATACAGCATGATCAACGGACTCCATTTGTGCGCTCATATTCAATCCCTCACCGGACGATCCAGTTGGCGCAGCATTTGAGATAGAAGTTGCCAATTTCTCTTTAATCTCAGTTGGAGATTCTTTCACAAGTGACTGCACCCATGATAAATCAGGCTCCTCACCGTTGTTCCCAAGCTCAAACGAAGATGATCTGCGGAGCTTGCCTACTTCATCTGCATTGTGAGCCCAATCCAATTTACCATTGGGGGATTCCCATTTCGACCAAGAATTGACTGAGCCAGCAGCTGCAAGCATAGAGTTAGAGCCGTGCTCGCGGAAGCTTAGGCTGCGAAACTGTTGCTG…
ASHM01002667A	6	20617903	C	T	291	same-sense	0.304393	ATATTATTGAGTATCTTTTTAACTGCAACTGCACTTCCATTGATCAACTGGCCCTTATAAACCACTCCATATCCACCTTCACCAAGTACATTTTCTTTCGCAAAACGGTTTGTAGCAAGTTCAAGATCCCTCAAAGTAAACCAATGACCCCAACCTAAATGAGAGAACTCCGGAAGACCAGATAAAGGCGAAGGAGCCGTTATAGGGTATGAAGAAGACTGCTTGTACACAGTAACCGTCCCGGAACTACCTTCTTCTCCAGATTGTGAATGTGACCCTCCACCATCTTTCTCAATATATTGATGAAATGAATCAGAATGACTACTACTATCACCATTTTTCATCTTCTTCCCTAAACCTAAATGAACCATAACTTTGTCCGAATCTTTGTCACTAGTT…
ASHM01002667B	6	20618179	C	A	567	same-sense	0.292753	ATATTATTGAGTATCTTTTTAACTGCAACTGCACTTCCATTGATCAACTGGCCCTTATAAACCACTCCATATCCACCTTCACCAAGTACATTTTCTTTCGCAAAACGGTTTGTAGCAAGTTCAAGATCCCTCAAAGTAAACCAATGACCCCAACCTAAATGAGAGAACTCCGGAAGACCAGATAAAGGCGAAGGAGCCGTTATAGGGTATGAAGAAGACTGCTTGTACACAGTAACCGTCCCGGAACTACCTTCTTCTCCAGATTGTGAATGTGACCCTCCACCATCTTTCTCAATATATTGATGAAATGAATCAGAATGACTACTACTATCACCATTTTTCATCTTCTTCCCTAAACCTAAATGAACCATAACTTTGTCCGAATCTTTGTCACTAGTT…
ASHM01003152B	6	21837983	A	G	603	missense	0.0590313	ATGATTTGTTGTTCTTGCATTTTGGGACCTCAAATGAAGTTTTAGATCACCTTAGCGGTGTTGGTTCGGAACTGGTTGGTAGAAGACACCTGTGTTCTATTCCCGCAACCACTGCATCTGACATTACAGCATCTGCTATTATTCTTTCGAGTAAAATTGCACCTGGCGTCTCGGTAGGAGAAGATTCTCTCATATATGATTCATCTATTTCTGGTGGAATACATATTGGCTCATTATGTATAGTGGTTGGAGCCAACATATCTCTAGATGATGACTATTTATGTGCTGAAGATTCAATGAAGTTCATGCTTCCAGATCGCCATTGTCTTTGGGAGGTTCCCTTGGTTGGAAGGAGTGATCGAGTTCTGGTATATTGTGGCCTTCATGATAACCCCAAAA…
ASHM01003152C	6	21838285	G	A	905	missense	0.264207	ATGATTTGTTGTTCTTGCATTTTGGGACCTCAAATGAAGTTTTAGATCACCTTAGCGGTGTTGGTTCGGAACTGGTTGGTAGAAGACACCTGTGTTCTATTCCCGCAACCACTGCATCTGACATTACAGCATCTGCTATTATTCTTTCGAGTAAAATTGCACCTGGCGTCTCGGTAGGAGAAGATTCTCTCATATATGATTCATCTATTTCTGGTGGAATACATATTGGCTCATTATGTATAGTGGTTGGAGCCAACATATCTCTAGATGATGACTATTTATGTGCTGAAGATTCAATGAAGTTCATGCTTCCAGATCGCCATTGTCTTTGGGAGGTTCCCTTGGTTGGAAGGAGTGATCGAGTTCTGGTATATTGTGGCCTTCATGATAACCCCAAAA…
ASHM01029867	6	23795064	T	C	222	same-sense	0.345993	TCAAAACATTGTCTCCTTGAAAGATAAATGAATCAGGGATCGCATGCGAAAAATAAAAAGAAATTTGAGGATAGAAAGCATATCCATACCAAGTGGTGGCACCCGTCCTGTAACTTCGGCAATCCTAGTAGAAACTATATTCTTATCTGATGCAACAAGTCCCTTAAACTGACCAAGATTTTGTCCATCCACGCCTATCAATGACCACAATTTCTCATCATTCAACCACTCAACTCTTCCGATACCTACACCAAACTTGCTTTCAACACC
ASHM01002435A	6	25942136	T	G	92	same-sense	0.212739	CCTTTGGGAGGAACCCATGTTGCATTATTTGTCTCATCAGTTAAAAATGATGGTTTTTCAGGCCCAAGCACTCGTTTAGGCCTCTTCTCTTTGCTTTCATCTCTTACATCATCAGCAGCAGCATATAGTCCCTTTTTGTACTTCAATAATAGTGCCACAGCATCCTCAGCCGTTTGTTCACCTGAGGTGGAAGACATCGACTGCTGAGAGGCATCACTACTGCTTGTTCCAGTTGTCTCAACCTGCTTCCGTTTTCTTAAAATTAGACCAGGAGCAGCAGACTGAATTCTAGATTCCAGTGAAGTGCTTGCATCATCATCACCACCCAAAATTTTGTTCCTGTCTTTGTAGTCAACAAACTGATCAGATTCGTCCATCTCATGCGGATGAAGAGAGGTC…
ASHM01002435B	6	25942287	C	T	243	same-sense	0.346087	CCTTTGGGAGGAACCCATGTTGCATTATTTGTCTCATCAGTTAAAAATGATGGTTTTTCAGGCCCAAGCACTCGTTTAGGCCTCTTCTCTTTGCTTTCATCTCTTACATCATCAGCAGCAGCATATAGTCCCTTTTTGTACTTCAATAATAGTGCCACAGCATCCTCAGCCGTTTGTTCACCTGAGGTGGAAGACATCGACTGCTGAGAGGCATCACTACTGCTTGTTCCAGTTGTCTCAACCTGCTTCCGTTTTCTTAAAATTAGACCAGGAGCAGCAGACTGAATTCTAGATTCCAGTGAAGTGCTTGCATCATCATCACCACCCAAAATTTTGTTCCTGTCTTTGTAGTCAACAAACTGATCAGATTCGTCCATCTCATGCGGATGAAGAGAGGTC…
ASHM01000430	6	26675844	A	T	655	missense	0.182954	CCCAACAAAAAAACGCAATGCAGGCTGCTCAGGATCCAAGTTCAAAAGGGCACCTTCATTGTCCTTCAAAATGGATCCTAGGATCTCTTTCAAAAGATCTGGTAACTGGGCAAATAGCCATAGCACTCCAAGATATTTGAGAATGCCTCTCAAAACCTTTTTGAGGGCAACAAGAGGAACCCAACCACCTCCATATCCTCCGTCGTCACCAAGGCCAATAATGGCTGTGTTCAACTCACCTCTGACATGTGCTGGGACAACTGCTCCAGCTGGTCTTCGAATAGGTGATGATGTCATCAAAGCTAAATTTGGAGAGCCTGCTAAAGTGTTTCCCATACGGTTAGCTAATTGGTTTCCAGTCCTTGATATTGCGACAGAGTTTATTCTGTTCACGTTTGC…
ASHM01023920B	6	27174653	A	G	1223	missense	0.0263056	ATGGTTGGAATTGGTGTTCTTGTTGAAGCAGTAGGTATTGGCAATGAGAAGGGAGACCTTACTAGGCTTGGTGGGGAAAATGGGAAAAACAGTCGTGCATTTTCAGCACCAACGGGCAAAGCTTTGTCTTCTCTTGGACCGAGTGATATAATACAGTCTTTGACAGGAGGTCGGCTTAGCAAAACCAAAAGAACTGAACTCTTCTGGGAAGCTGTTTGGCCCCGCTTACTGGCAAGAGGTTGGCACTCCGAGCAACCAAAGACTCGGGGCTATGTTACCTCCAAAGACTTTCTGGTTTTCCTTATTCCTGGTGTTGAGAAGTTTTCCAGGAGAAAACTTGTGAAAGGTAATCATTACTTTGATTCTATTAGTGATGTCTTGAGCAAAGTAGAAGCTGAA…
ASHM01006262A	6	27723864	T	G	109	same-sense	DNA	GAACCTTTGGAAGGGTATTATTTAGTTGTTGTGTTCAACAAAAAGATTGTGTTACTTTTAGGAGATCTGAAAAAGGAAGCATGTAAGAAGATTGATAGTGACAACAATTTTGGTGTTTATAATTCTGATGCAATTTTTATTGCAAAAAGAGAACATATTTTTGGGAAGAAATTTTACTGTGCAAAAGCTCAATTTTGTGACAAGGGTAAAGTACATGATGTGAGAATTGAGTGTGATACACTTGTTGGGACTAATGAACCTTGTCTTGTGATTAGAATTGATAGCAAGGTAATGATGCAGGTGAAGCAATTGAAGTGGAAGTTTCGCGGTAATCAAACTATTTTGGTGGATGGTTTACCAGTTGAAGTGTTTTGGGATGTTCATAATTGGCTGTTTGGA…
ASHM01026245A	6	29649967	G	A	1408	missense	DNA	TTCCGCAGAAAGAAGAGATTCAGAAGGTTAACTGTGCAGTGAAAGAGATAGATTCTGGATTGTTGAAGAATTCGTCGGAGAAACCGGATCAGAAACTTCCAGTAACAACTACATTAACACCATCGATCGCGAAGAACCACATGAATGTGGTTGATGTGATAGAAGAAAATCACGATGAGGATGTATCAGTGTTAGAGGTGACGAAGAACGGCGGAGAAGCAATGTTTGACGAAACAGTGAGTGTGGTGCAAAGAAGGAAGGAGAAGACGAGTGTGTTCGAGGCGGCACCTCCGGTTCCAGATCCGCCGGATTCCGGCCGACTTGCAGCAACTCCACCTAAGCCAAAACCACCTGATCCACTCTCGCCGGAATTACGTTTGATGGACTTCGATCAACCCG…
ASHM01026245B	6	29650361	T	G	1802	same-sense	DNA	TTCCGCAGAAAGAAGAGATTCAGAAGGTTAACTGTGCAGTGAAAGAGATAGATTCTGGATTGTTGAAGAATTCGTCGGAGAAACCGGATCAGAAACTTCCAGTAACAACTACATTAACACCATCGATCGCGAAGAACCACATGAATGTGGTTGATGTGATAGAAGAAAATCACGATGAGGATGTATCAGTGTTAGAGGTGACGAAGAACGGCGGAGAAGCAATGTTTGACGAAACAGTGAGTGTGGTGCAAAGAAGGAAGGAGAAGACGAGTGTGTTCGAGGCGGCACCTCCGGTTCCAGATCCGCCGGATTCCGGCCGACTTGCAGCAACTCCACCTAAGCCAAAACCACCTGATCCACTCTCGCCGGAATTACGTTTGATGGACTTCGATCAACCCG…
ASHM01016062A	6	30890051	G	A	456	missense	0.345867	AGAGGATTGGCTGTTGAGGATCCCAGCGCTCCCCATGGACTTCGCCTTGTGATAAAAGACTACCCCTATGCTGTTGATGGATTAGAGGTATGGGATGCTATTAAGACATGGGTCAAAGACTATGTCATCTTGTACTACAAGACAGATGCGGAAATTCAAAGAGATCCCGAGCTCCAAGAATTTTGGAAAGAAGCTGTAGAGATTGGTCATGGTGATCATAAAAATAAGCCTTGGTGGCCTAAGATGAATTCAATTGATGAGTTGGTGGAATCCTGCTCTATTATTATATGGCTTGCTTCTGCCTTCCACGCTGCTGTCAATTTTGGACAATATCCTTACGGCGGTTTAATCTTGAATCGACCAACTATGACAAGGAGGTTACTTCCTGAAAAGGGAACC…
ASHM01016062B	6	30890147	G	C	552	missense	0.345602	AGAGGATTGGCTGTTGAGGATCCCAGCGCTCCCCATGGACTTCGCCTTGTGATAAAAGACTACCCCTATGCTGTTGATGGATTAGAGGTATGGGATGCTATTAAGACATGGGTCAAAGACTATGTCATCTTGTACTACAAGACAGATGCGGAAATTCAAAGAGATCCCGAGCTCCAAGAATTTTGGAAAGAAGCTGTAGAGATTGGTCATGGTGATCATAAAAATAAGCCTTGGTGGCCTAAGATGAATTCAATTGATGAGTTGGTGGAATCCTGCTCTATTATTATATGGCTTGCTTCTGCCTTCCACGCTGCTGTCAATTTTGGACAATATCCTTACGGCGGTTTAATCTTGAATCGACCAACTATGACAAGGAGGTTACTTCCTGAAAAGGGAACC…
ASHM01031186	6	31449749	G	A	235	same-sense	0.183711	TCAATTGACTGCTTGTGCATCTCCGTTACTCCCCAAGATGTCGCCATTGACAGTTACAGCTGACCTCAGATTAGATAGCAAGGCATCACGACCAGACAAGACCACTTGGAAAAAGCCATCAACTTCCTTTACAAGAAGATCTAGTCCTTGGGAGAAATTCTCTGTTGCTCTGCCTAATTTCTCAACCGTCTTCGCATGTGATTTTGTGTCAAGAGTTTCTACAACACCTTGGATGATAGGGTATAATTCCCTCACAGACGAATCAACTGCTTCCAACTCGTTCAATACAGTAATTCTCCCACTAGAAAATCTAACTCTAGTTTCCTCATTTACAAGATTCTGCAGACCTTTAAAAGTTGGAGCCCAAGAATACACATCAGCCACATCCATATCAATCAA…
ASHM01008826A	6	31830739	A	C	68	missense	0.34529	ATGTTGTACCAAGTTTTCTCACCAGATCTCACTATTTCATCCTCACAAAAATCTCACACAAACTCACAAAAAAATAAGCATTTTATCTCATCCTATAGTGATCTTGGCGTGACTCTTGATATTCCATCTTCAAATCTAAGATTCTTTCTTGTTAGAGGAAGTCCTTTTGTAACTGCTTCTGTTACAAAACCAACACCTCTTTCAATCACAACATTGCATAACATAGTTTCTTTGTCTTGTTTTGATAACAAAAAAACCAAATATACACTTTTGCTCAACAATACTCAGAAATGGATTATATACACTTCTTCACCAATCAATTTAAACCATGATGGTTCCGAGGTGAAATCCGGTCCATTTTCGGGGATAATTCGTATCGCGGTTGTTCCTGATTCGAAT…
ASHM01008826B	6	31831976	T	C	1305	missense	0.139915	ATGTTGTACCAAGTTTTCTCACCAGATCTCACTATTTCATCCTCACAAAAATCTCACACAAACTCACAAAAAAATAAGCATTTTATCTCATCCTATAGTGATCTTGGCGTGACTCTTGATATTCCATCTTCAAATCTAAGATTCTTTCTTGTTAGAGGAAGTCCTTTTGTAACTGCTTCTGTTACAAAACCAACACCTCTTTCAATCACAACATTGCATAACATAGTTTCTTTGTCTTGTTTTGATAACAAAAAAACCAAATATACACTTTTGCTCAACAATACTCAGAAATGGATTATATACACTTCTTCACCAATCAATTTAAACCATGATGGTTCCGAGGTGAAATCCGGTCCATTTTCGGGGATAATTCGTATCGCGGTTGTTCCTGATTCGAAT…
ASHM01004086B	6	31901404	T	C	277	same-sense	0.066199	ATACCAGGAAATTGCGAAGCCCGTCCTTCATTTCTTCAATGCCCTTCAAGATCTCAACTTTCTCTACATGTCCAAGTTTATTAAACAAACTTAACTCAGCACTCTCCTGTTGTTGCAATTTTTCTTCTCTTTTTTGCTTGGCCATTTTCTCATACTCAACAATTGAGTCATCCTTGTCAAGTAGAAATGCAATCCGCTTCTGATTGTAATATTCCAAACAAGTGTTGCATTTGCATAGAGCATCTCTCCAATTTTTGGATAGGAAGATTGGTTTACTGTTTGTAACTGGGGAAGCAGCAACGATGTTCACACCAAGGAGGCAATTAACATGTAAACTGGTGCCTTCTGTGCATTTATTTAAAGCTGTACTGCTATTACAACTTCCATCCTGAGGCAGAC…
ASHM01004006A	6	32476758	T	C	163	same-sense	0.0473858	AGTGCTTAACAAAAGCCCCAACGTTGGATGAATCGCTTAGTCTCTTCTACAAGCTTGACCCATCTTCCAAAAGTGCACGAATTTGCAACCCACTGTTGAAGAGTTTGCTCAAATTGGGTCGTACTGATGATGCCCGCCACCTGCTCGATCAAATGCTTCAACTGGATTCTAAGTTTCCTCCTGATGATTTCACTGGTGAAATTGTTTTTGGTGACTTGGTGAAGAGGGACCGCCCCGGAAATGGCCTTGCTGATGAGGAAATTGTTGGGTTGGTTACTAAGCTTGGTGAACGTGGAGTTTTTCCTGATACGTTTAAGCTTACTCAGTTGATATCCAAACTGTGTGGGAACCGGAAGAACGGTCTAGCGTGGGATATTTTGCATAATGTGATGAAATTGG…
ASHM01004006C	6	32478080	G	A	1485	same-sense	0.290732	AGTGCTTAACAAAAGCCCCAACGTTGGATGAATCGCTTAGTCTCTTCTACAAGCTTGACCCATCTTCCAAAAGTGCACGAATTTGCAACCCACTGTTGAAGAGTTTGCTCAAATTGGGTCGTACTGATGATGCCCGCCACCTGCTCGATCAAATGCTTCAACTGGATTCTAAGTTTCCTCCTGATGATTTCACTGGTGAAATTGTTTTTGGTGACTTGGTGAAGAGGGACCGCCCCGGAAATGGCCTTGCTGATGAGGAAATTGTTGGGTTGGTTACTAAGCTTGGTGAACGTGGAGTTTTTCCTGATACGTTTAAGCTTACTCAGTTGATATCCAAACTGTGTGGGAACCGGAAGAACGGTCTAGCGTGGGATATTTTGCATAATGTGATGAAATTGG…
ASHM01097323A	7	268	G	A	67	same-sense	DNA	ATCTTTCTTTCCAGCCTTAAAAGATGAAATGGCATACTCTCTCTCTTCCTGATCCTTGCCTCCATGGATAGCCACGGCTTCTACTCCTTTCAAGAGAAGATACTCATGAATGTCATCCACATCAGCCTTATTCTCACAAAATATCAGAACAGGAGGCGGGGTTTTCTGTAGGCACTCAAGGAGGTAAACTATTTTCGCCTCTTGCTTGACATACTCTACCTCCTGAATTACATCAAGATTTGCAGCTCCTGCACGTCCCACATTGACAATAATCGGTTTTACCAAAGCACTTCTAGCAAAGTTCTGAATTTTTGTTGGCATAGTAGCAGAAAATAAGAGAGTCTGCCTTTGAGCTTTGAAGTGATCAAAAACTTCTCTTATATCATCTTCGAATCCCAA…
ASHM01097323C	7	685	C	T	484	missense	0.278686	ATCTTTCTTTCCAGCCTTAAAAGATGAAATGGCATACTCTCTCTCTTCCTGATCCTTGCCTCCATGGATAGCCACGGCTTCTACTCCTTTCAAGAGAAGATACTCATGAATGTCATCCACATCAGCCTTATTCTCACAAAATATCAGAACAGGAGGCGGGGTTTTCTGTAGGCACTCAAGGAGGTAAACTATTTTCGCCTCTTGCTTGACATACTCTACCTCCTGAATTACATCAAGATTTGCAGCTCCTGCACGTCCCACATTGACAATAATCGGTTTTACCAAAGCACTTCTAGCAAAGTTCTGAATTTTTGTTGGCATAGTAGCAGAAAATAAGAGAGTCTGCCTTTGAGCTTTGAAGTGATCAAAAACTTCTCTTATATCATCTTCGAATCCCAA…
ASHM01024341A	7	1285100	C	A	133	missense	0.327258	ATTATTATAATCCTCACAAAAATAATCACCACCACTAATTCTATCACTAAAATCACTTTTATCTAAATCATCACTAATTGAAGCCTCTGCTGCATCTGCATCTGCATCATTCCCTCTAATTGTGATCCAATTCTCATCACCCCATTTCCAACATGGATGATCCCTTGAACATAAAGCTAACTTTTTTATCCTACCAATAGGATAATTCACAAAATTAGTCTTACCTAAATCATCAAAAAACAAACTTTCTGAATCTTCATCACAATTCCAAAAGCCCTGTTCAAGAATACTAGTTGGTGAACATGTATCAAATTCTTGAATTTTCTCAACACCAGAATCAAAATCAACAAGAAATGGATGATTCAACAATTGACTACAACTCCATCTATCCTTAGAATT…
ASHM01024341B	7	1285571	A	C	604	same-sense	DNA	ATTATTATAATCCTCACAAAAATAATCACCACCACTAATTCTATCACTAAAATCACTTTTATCTAAATCATCACTAATTGAAGCCTCTGCTGCATCTGCATCTGCATCATTCCCTCTAATTGTGATCCAATTCTCATCACCCCATTTCCAACATGGATGATCCCTTGAACATAAAGCTAACTTTTTTATCCTACCAATAGGATAATTCACAAAATTAGTCTTACCTAAATCATCAAAAAACAAACTTTCTGAATCTTCATCACAATTCCAAAAGCCCTGTTCAAGAATACTAGTTGGTGAACATGTATCAAATTCTTGAATTTTCTCAACACCAGAATCAAAATCAACAAGAAATGGATGATTCAACAATTGACTACAACTCCATCTATCCTTAGAATT…
ASHM01004521	7	1285969	G	C	1002	missense	0.280831	ATTATTATAATCCTCACAAAAATAATCACCACCACTAATTCTATCACTAAAATCACTTTTATCTAAATCATCACTAATTGAAGCCTCTGCTGCATCTGCATCTGCATCATTCCCTCTAATTGTGATCCAATTCTCATCACCCCATTTCCAACATGGATGATCCCTTGAACATAAAGCTAACTTTTTTATCCTACCAATAGGATAATTCACAAAATTAGTCTTACCTAAATCATCAAAAAACAAACTTTCTGAATCTTCATCACAATTCCAAAAGCCCTGTTCAAGAATACTAGTTGGTGAACATGTATCAAATTCTTGAATTTTCTCAACACCAGAATCAAAATCAACAAGAAATGGATGATTCAACAATTGACTACAACTCCATCTATCCTTAGAATT…
ASHM01004361	7	2804754	A	G	318	same-sense	0.0373044	ACCATCACTATGTTTCACAACCAACTCAATTTCATCCAAGGAGAAAGGGGATGTAAGTTCGAAATTTTCATCCTCCGATAGCATAGGGAAGACAACCCCATCAAGCTTTGGCCTAGCTCTTGGAGTATCCGAAACATGATTTGCAAAGAAAGAGGAAACCACCGCCTTAATTTGATCCGGAGATTCTAACCAAACATCATCCACACGAATAGCCGAAATAGAATTCAACTTAGATCTAGCTTTAATACAACCATGAAAGAATTTTGTATTACAATCTCCCTCCTTTAGCCACTTAGAACGAGATATTTGGAAAATAAACGCTTCCTTGCTCTTAAGAAATTTCCATAACTCCCCAAACTTCTCATTCCTACTAGACACTTCTTGACGAGACAACCCCAT…
ASHM01011278	7	5271912	A	G	485	same-sense	0.319045	ATATCGGTAGAGTTCTATATCACATGCTTCTTGATATGTGTGCTGATGTTGGTTATGCAGATGAAGCTGTTGAAATATTTCAAGATATGAAATCTTCCGGAACTTGCCATCCAGACAGTGTTGCATACACATCCTTGATTAGCATGTACACCCGCACTGGAAACGTTTCTGAGGCAGAAGCCATGTTGAATGAAATGATGAATAGTGGGTTTGAGCCTAATATTTTAGTACTGACATCTCTTGCTGGTTGCTATGGAAAAGCAAAACGACCTGACGATGTTGTGAGGATATTTAATCAACTTTTGGATTTGGGCATTAGTCCCGATGATCGCTTTTGTGATTGTCTTTTGTATGTTATGACTTATGACACAATTACCGAAACAAGAACATGGTAAAATA…
ASHM01020454	7	5501964	A	C	244	same-sense	DNA	TAATTCCTTAACACTCGCCGCCAAAATAATAACCGTCAACATCTTCACCGTAATTAACTTCGGATTTGAACCAATCGCGGAACCGAGTTTATTAACCGTAACAAAATCAACGGCGGCGGATTCGTCGGCGGCGGTTTCTCTGATCGGAGAATTCGGCATCGGAACTTCTTCGGTGAAAATTTCATGAATCGGTGATTCTGAAATCGACGGTGAAGACGTGACCGGAGACGGAGGCGGAGGCGGAGGCGGCGACCCTGACGGATCAATAATTTCGGAGTGAACCGGTTTTTTGAAACTGGATTTTTTGAAGCGGTTACGGTTTTTAACGAAGAGATCGATGAGTGAAGTGGGAAAACCGGTTTGAACGACAAGAGAACTGGTTCGTTTTGGAGATTGGAA…
ASHM01019399A	7	7680179	G	C	150	same-sense	DNA	TTTAAAAGGCTTGCCAGCTTGCTCACTACCATCAAGGCTACGCTTGAAGATGCTGAGGAGAAACAGTTCTCGGACAAAGCTATCAAGGATTGGCTACAAAAGCTAAAAGATGCTGCTAATGTCCTCGATGACATCTTGGACGAGTGTGCGACTGATGCTTTGGAATTTGAGTACGAAGGACTCAAGTGCGGCCTACCATACAAGGTACAAAGCTCTTGCTTATCCTCTTTTCATCCCAAGCATGTTGTTTTCCGTTACAAAATTAATAAGAAAATGAAAGGGATACGAGAGAGATTAGATGAAATTGCAGAAGAAAAGAATAAGTTTCATTTAACTGAGATAGTTAGAGAGAAGAGAAGTAGAGTCCTTGAATGGCGTCAAACCACCTCAATCATTTCT…
ASHM01019399C	7	7680852	A	G	823	missense	DNA	TTTAAAAGGCTTGCCAGCTTGCTCACTACCATCAAGGCTACGCTTGAAGATGCTGAGGAGAAACAGTTCTCGGACAAAGCTATCAAGGATTGGCTACAAAAGCTAAAAGATGCTGCTAATGTCCTCGATGACATCTTGGACGAGTGTGCGACTGATGCTTTGGAATTTGAGTACGAAGGACTCAAGTGCGGCCTACCATACAAGGTACAAAGCTCTTGCTTATCCTCTTTTCATCCCAAGCATGTTGTTTTCCGTTACAAAATTAATAAGAAAATGAAAGGGATACGAGAGAGATTAGATGAAATTGCAGAAGAAAAGAATAAGTTTCATTTAACTGAGATAGTTAGAGAGAAGAGAAGTAGAGTCCTTGAATGGCGTCAAACCACCTCAATCATTTCT…
ASHM01019399E	7	7681940	C	A	1911	same-sense	DNA	TTTAAAAGGCTTGCCAGCTTGCTCACTACCATCAAGGCTACGCTTGAAGATGCTGAGGAGAAACAGTTCTCGGACAAAGCTATCAAGGATTGGCTACAAAAGCTAAAAGATGCTGCTAATGTCCTCGATGACATCTTGGACGAGTGTGCGACTGATGCTTTGGAATTTGAGTACGAAGGACTCAAGTGCGGCCTACCATACAAGGTACAAAGCTCTTGCTTATCCTCTTTTCATCCCAAGCATGTTGTTTTCCGTTACAAAATTAATAAGAAAATGAAAGGGATACGAGAGAGATTAGATGAAATTGCAGAAGAAAAGAATAAGTTTCATTTAACTGAGATAGTTAGAGAGAAGAGAAGTAGAGTCCTTGAATGGCGTCAAACCACCTCAATCATTTCT…
ASHM01021914A	7	8421464	T	C	566	missense	0.294229	CTGACGCATGGTTGGCCTCTGAGTTTCATTTTCTTGGACACACCAAGAAGCAACTTTTAGCATTTCAGTCACCTCCTCAATGTTAGCATTTCCCTCCAACCTAGGGTCCAAAAGGCTAAGGACACTACCACCTTGGTTAACTACTTTTGCAGCCAAGGTAGGAAAGAAAGTAACTTGGCCATCTGCAGATGGATCAGAGTTTCTCCTACCTGATACAACCTCAAAGAGCATCATTCCATAGCTGTAAACATCAGATTTGGCTGTGATAGCAGCCCTAGATAACCACTCCGGGGCAAGATAGCCTCTTGTTCCCTTCATTGTTGTAAGGATCTTGTTGAAATCTCGTCCAATTAGCTTAGCTAGGCCAAAGTCCGCAACTTTTGGACAAAAATCAGCATC…
ASHM01021914C	7	8421977	G	C	1079	missense	DNA	CTGACGCATGGTTGGCCTCTGAGTTTCATTTTCTTGGACACACCAAGAAGCAACTTTTAGCATTTCAGTCACCTCCTCAATGTTAGCATTTCCCTCCAACCTAGGGTCCAAAAGGCTAAGGACACTACCACCTTGGTTAACTACTTTTGCAGCCAAGGTAGGAAAGAAAGTAACTTGGCCATCTGCAGATGGATCAGAGTTTCTCCTACCTGATACAACCTCAAAGAGCATCATTCCATAGCTGTAAACATCAGATTTGGCTGTGATAGCAGCCCTAGATAACCACTCCGGGGCAAGATAGCCTCTTGTTCCCTTCATTGTTGTAAGGATCTTGTTGAAATCTCGTCCAATTAGCTTAGCTAGGCCAAAGTCCGCAACTTTTGGACAAAAATCAGCATC…
ASHM01006133	7	9461806	G	A	518	missense	0.246844	CCTCCTTGGGACCGACTCTAACGACCTTTTCTTCAACATCCAATAGAGGAACATTTAAACTATTTAGATGTGAAATAGCGTTAAAGGACGATATTGGAGACACAACCAAGTCATCTGTCACCATGTATATTGATGGACCTTTCACATATTCTCCCGAACTTGATGACTTTGAAGATGAGAACTTAGGATCAACCAAATTTAAAGGTACATAACTGTCAGAAGAATAACCATAACACTTGCGTGTCGAAGTAGTAGTAGAAGTAGTAGTAGTAGTAGTAGTAGTAGTAAAAACTTCACGATACCGTGAATTAGATAAGAAAGAATGATAATAATAGACAGGTAAGGAGACTGCACAGATTGGCAATATCTGGTTGCTGAGCTCAAATTGCGCGGCAATGG…
ASHM01009114	7	11620962	A	G	127	same-sense	0.137212	CTACCACTGCGAGACGGGATCTCTCGCCAATGCCACAAAAGACTCAAGAGCTCGAGAAGCAGAGATGGCTTTAGACCCGAGCATAACGAGCAAGGCCTTATGAGATACAACCATCCCGACCAAGTAAACAAGGCCAAAGCACAACAGTCGGCGAACCCAAAAGAACAAGTGCCATTCTAAC
ASHM01016315	7	11978632	G	T	508	missense	0.270521	TTGTGTTGCAGCAGTCTGGAATGCAAATTCCACCCGCTGCACCTTTGCAGGCATTTGTTGATCCTCGACAGGAAGTTCTGAACCATGCAGAATATGTCCAGATGCCTGCCCATATGGAATTCCCAAATCCTCAGTTTATAGGTAGGCCCGGGACTATCTACTCTCAACATCATTTTCATGATAACACTGCTCGTTATGCATCCCAACAGGCAATCCATGGAGTGCAGATGACAATGACTCAACCATCTTCCCATGCTGGTATAAGACCAAGTATTATACATCCACGAACAGTCATGCAAGGGCAACAAAACGGTTTTGAGCAATATTATGATGAAAATACTTCAGGGCTAAGGATGCAGCACCAACTTATTTCTGAGCAAAGTTACAAAGCATATCCAA…
ASHM01003935	7	13066168	A	G	1267	missense	0.315872	GCTTTGCGGTTCATGGAGACGGATGTAATTGCTATATTGGGACCACAATCTTCTGTAGTTTCTCACATAGTATCCCATGTTGCAAACGAGCTTCGTGTTCCTATGTTGTCATTTGCAGCAACAGACCCTACACTCTCGTCTTTGCAATTCCCTTTCTTTGTCAGGACGACACTAAGCGATTCGTACCAAATGACAGCTGTTTCTGAAATAATTGATTTTTATGGATGGAAGGAAGTTATTGCTATTTATGTAGATGATGATTATGGACGAAACGGTGTGTCTGCGTTAGATGATGCGTTAGCAAGGAGGCGTTGTAGAATCTCCTATAAGGCAGGAATCAAATCAGGACCTGATGTTGATAGAAATGAAATCACCAATTTGCTTGTGAGTGTCGCAATG…
ASHM01013697A	7	17195274	A	G	221	missense	0.344181	ATGGAGTTCTATGATGAGAATTTCATGGAGGAATTAATGGCACTAAGAAGAGAAACATATGAAATTACAAATCCAAGTCAAGAAGAAAATCAATTCTTCTCATCAACAACTAATAGCTTGAGTTTTGATAACTGTTTTGATCAAAACTCTTTATCTTATCTACCAAACTCTTCTTGTAGTCAACAACTTCCCCAAAGCTACAACAACAATGATCACTACAATAACACTTTCAATGAAATCTATGGTTCTTTACTCGATGAATCTTCGACACCGCAGATTCTTGATTCATACTATAATAGTACTGTCGACGCGCCATTTATTTCTCAAGAAGATTTTCCTTTGTCCATGATGGGAGAAGAAGAAGATCAAAGTTTGCTTGGTGAAGAGCTTCAGAATTTG…
ASHM01013697B	7	17195599	G	A	546	same-sense	0.273456	ATGGAGTTCTATGATGAGAATTTCATGGAGGAATTAATGGCACTAAGAAGAGAAACATATGAAATTACAAATCCAAGTCAAGAAGAAAATCAATTCTTCTCATCAACAACTAATAGCTTGAGTTTTGATAACTGTTTTGATCAAAACTCTTTATCTTATCTACCAAACTCTTCTTGTAGTCAACAACTTCCCCAAAGCTACAACAACAATGATCACTACAATAACACTTTCAATGAAATCTATGGTTCTTTACTCGATGAATCTTCGACACCGCAGATTCTTGATTCATACTATAATAGTACTGTCGACGCGCCATTTATTTCTCAAGAAGATTTTCCTTTGTCCATGATGGGAGAAGAAGAAGATCAAAGTTTGCTTGGTGAAGAGCTTCAGAATTTG…
ASHM01022270	7	22174443	A	G	200	same-sense	0.159775	ATTGTCTTTTATTGCTTCTCAAGGATCAAAATACAAGGTACAAAGTTATTAATATTGATAATGTTGATGTTGTTTCATGTCTTGTTGATTTGATTGAACTTAGAAGCCTTGGAGATAAATCAAATGTTGGTGACACAATCACAAAGGTGCTAGTGTCACTTCTTGAAGATAATGACAATGATTGTAAATTGAAATTCTCAACGAATCTTATTTCGTTGAATTTGAAGTTGGTTAGGAGGAATAAGGAGAAACTGATGTCAGAGGTAAAATTGGAAGAAAAAATGGTTACTGCGAAATTATTTAAGCAAGAAGCTAATCATATGTTTAGTTTGGGAAGAGTAGAAGAAGCTTTATTGAAATATTGTGAAGCACTTGATATTTGTCCATTGAAGTTTAGAA…
ASHM01008459	7	22684294	T	A	566	same-sense	0.0582556	ACTTTAGCATCTCTTGTTGTCATTGAACTAATCTTATGAATTCCTTTGGGTTCAGATGCTCGGGACTTTTTGGACAAGGAATCTTTATGCCGGGATTGAGTGCCATTACAACTTTTTCTCACAGTTTCTTTAATTATTTCAGTCCCGCTTTGCCCAAGCTCATCTTCAGAATTCCATTTTTTATCCCTGTCATACCATTTTCTGTCAAATAATTTGTTGAGCTCCTTTGCCATCAAATGAACATCGTTGGCTGGAGGATTATATGTCATGGCATTTGAAAAGGTCAATCTGACATCAGCTGCAAACTCCTCTTTGCTAAAATAAACATTTTTCTCCAACTTGGATTTAATCGTGCCTAAATCCATGGGATGAGATATGACCGTAAAATAATCTGGAATG…
ASHM01009293A	7	24766385	T	C	388	same-sense	0.0965378	CAGACCATTTTAGCCCTATTAGCAATGTGAAACTACAGCGCCTAAAGCGGTTGCCGGAGCCAGTTTCATGTAGGAGCCACGACGAGGCTTCTTCCTCTTCAAGCATGAATGAAAGAGAGGGTAGAAACTCTCACGAAGATGAGGTCTCTCCAAGTCAACATACCGGTTCCTCGGATGTGTCTCCAGAGTCTAGAGATGGAAATAGTGATTCTCAAAGTTTATCATTGACAGAATACAAAATCTACAAAACCGATGGATCGGCAGATGCTTCGACTCAAACGGAAGAATATACTAGCAGATCTTCAACACAGAAAACTTGTACTAAGGGTGTATCGACTGAGGATAGCTCATTAGGATCTGAATGCGATGAAATATGTGAAACTCAAGTGCCACAAGTGA…
ASHM01009293B	7	24766747	A	C	750	missense	0.0981348	CAGACCATTTTAGCCCTATTAGCAATGTGAAACTACAGCGCCTAAAGCGGTTGCCGGAGCCAGTTTCATGTAGGAGCCACGACGAGGCTTCTTCCTCTTCAAGCATGAATGAAAGAGAGGGTAGAAACTCTCACGAAGATGAGGTCTCTCCAAGTCAACATACCGGTTCCTCGGATGTGTCTCCAGAGTCTAGAGATGGAAATAGTGATTCTCAAAGTTTATCATTGACAGAATACAAAATCTACAAAACCGATGGATCGGCAGATGCTTCGACTCAAACGGAAGAATATACTAGCAGATCTTCAACACAGAAAACTTGTACTAAGGGTGTATCGACTGAGGATAGCTCATTAGGATCTGAATGCGATGAAATATGTGAAACTCAAGTGCCACAAGTGA…
ASHM01031776	7	30418417	T	C	453	missense	0.354996	ATGGCTGATCAAGTTCATCCAAACACCTTATCAGTCTCAAGCAACTCACAAACGATGTCGTCTGAGGAATCCGCATTGAACTCTCAAACAACGTCGTCTGAGGAATCCACGACTTCCAACCCTTACAACCCTTTCCCAGCGCCAGGAACCTATGTCATCCATGTTCCACAGGCCCATATCTATCAGTGTCCAGAGAATGGTCAATGTTACACCAACTACACTCGTCAGAAAAGTCGCCAGAGCCAGTGTTGTTGTCTCATCAGCGTCCTATTCACTCTGGTTGTGCTCCTTGGCATTTACGCCGGTGTTTTTTACCTGATTTTCCGTCCAGAATCACCTCATTATGCAATTGATCATATTGATATCAAGGGAATGAACCTCACTTCATCGTTGTCTACG…
ASHM01002565F	7	31969887	T	G	2833	missense	DNA	ATGACAAAGGTGGCATTATTTGATACGAAAAATATTAAATTTGTAAAACGCTTAGGTGGTGGCCCCAAAGAGAATTCAGCTTGTTCTCTTTTCAGTGCTACTGACATTACAATGAGGTGGGAGCCTGATGTTCATCTATCACTAATTGAACTTGTTCTCCAGCTGAAACTAGTTGCACACAATAAGAAGCTTGAGGAACGTGGTAATGAACACGTGGAAGGTTCATCTAATGTAAGAGACACTAATTGCAAAAATGAAGCTACCACGGAATCAAGGAATCTTGAAAAGAAGAAAGGTTCTATTTTTGCTGTTGATGTTGAAACGTTGAATATATCGGCTGAGCTAGGAGATGGAGTTGATGCTATGGTTCAGGTTCAGTCAATTTTCTCTGAGAATGCT…
MH450273A	7	34293049	G	T	52	same-sense	0.369806	GTAACCATGATTTTGTATGAGGTACTAAGGTTATATCCGCCTGTACTTTACGTCAACCGAGCTCTTCGAAAGGATTTGAAAGTTGGAAACCTTTTGCTACCCTCTGGAACACAAGTTTCCCTACCAATAATTTTGATTCACCAAGATAATGATATATGGGGTGATGATGCAAAGGAGTTCAAACCTGAAAGGTTTGCTGAAGGAATTGCAAAGGCAACAAAAGGCCAAGTTTGTTATTTCCCTTTTGGATGGGGTCCTAGAATTTGTGTTGGACAAAACTTTGCCTTATTAGAAGCAAAGATAGCGATATCATTGTTGCTGATGAATTTCTCATTTGAGCTTTCTCCTAATTATGCACATGTTCCTAGCATGATGCTTACTTTGAAGCCAAAAAATGGG…
ASHM01003924B	7	35076988	C	T	639	missense	0.3351	TTAAATTACTACACAATTGAAATTAATATTAGGATTAAGCAAAGCAAATTTGAGGAATTCAGTATCATTTCCCAAGTCATCTAAATGCTTATCAGCCATTGTCACCCATGCCTCAATTCCCTCATATGTTTCCATCAACACAACTGTATTTGGAATAGTTTCTTTGGTACCACCTCTTTGAGCTATCCATAAAGGCTTTCCCCAACCAAAATCAATCTCTTTGAATCCCATATTTCCCCAACTTGTAAACACAAAAGATATTGGATTTTCATTTTCCATACCTTCAAGCATTAATTTAGCACACTCATCACTCCATAAAAACCTAGGATCATTTTTCAATTTTAAAAACAATTCCTCATTAACCTTACCAATTTCATCTTCCAAAATTTTAACCATATC…
ASHM01003924C	7	35077439	A	G	1090	missense	0.160639	TTAAATTACTACACAATTGAAATTAATATTAGGATTAAGCAAAGCAAATTTGAGGAATTCAGTATCATTTCCCAAGTCATCTAAATGCTTATCAGCCATTGTCACCCATGCCTCAATTCCCTCATATGTTTCCATCAACACAACTGTATTTGGAATAGTTTCTTTGGTACCACCTCTTTGAGCTATCCATAAAGGCTTTCCCCAACCAAAATCAATCTCTTTGAATCCCATATTTCCCCAACTTGTAAACACAAAAGATATTGGATTTTCATTTTCCATACCTTCAAGCATTAATTTAGCACACTCATCACTCCATAAAAACCTAGGATCATTTTTCAATTTTAAAAACAATTCCTCATTAACCTTACCAATTTCATCTTCCAAAATTTTAACCATATC…

## Sheet: Sheet2
The list of 296 de novo discovered SNPs used in the final data anlysis S showing their positions, reference and alternate alleles as well as reference sequences
The polymorphic information content (PIC) of the loci is given at column-G
*: DNA = Data not available
Note: The SNP position in column-3 , is based on the BLAST search (https://blast.ncbi.nlm.nih.gov/Blast.cgi ) result of the reference sequence against Trifolium pratense genome v3 GenBank assembly [GCA_900292005.1] (taxid:57577)
SNP_ID	chromosome/contig	SNP position in chromosome/contig	reference allele	alternate allele	SNP position in reference sequence	Mutation type	PIC	Reference sequence
ASHM01000179Z2	4	28657905	C	T	1139		0.0894478	TCACCCACGAAAACTGTGCATTGTGGAATTTGTTATTGACTCCAGCTAGATGTGAGTCAAGAGGGTTGAGCTTGAGCAATCTTGGTGCAGCAATCCTATTTCCCATTCTTCCAGCAAAACCATTTTTAGTTTTTCCATCTTTATCAGTAAAGACAGTACAAATAACAATCAAGTAAGTATCTGTGGTTCCCACAATCCACTTTCCATCAAAAGTTACATCAACATGAGTAACTGGCGAACCAAGTCCAGGAAAAGCGGTTTTCGCCTGCCTCATAGAGTTGATCGAATACAGCCGAATCTTTCCATCCAAAGAACCAACAACAACAGAACCATCACCAGTTGTAGCAAAGCATTGAAAGTTTGTCCCCCTCGAAAACTGATGGCCCTGTGCCCAATTCA…
ASHM01000406Z	1	33871434	A	C	319		0.0181293	TCAAGAAACATACAAAATACAATGGCGATGCAGCAAAAGGATCACCGAAGAGAATATTGCCGACAGAAAGGTTACCCACCAAGCCAAAAACAATGCAACCTCTTTGAAAAAAGCAGAGCTAGGCAATGCCAATGGAAAATTTCCAAAGGAAGGACCATCAATCTGAGACAAGCCAAGAAAGATAAGTACCAAAACAGGAGGGCCAAGAAATTGCAAAACCACAAGGCACAAATAGTGATTATGCAGGAACATCTTCGCTCTACTATAATCCAAGTCAGGAACCTTGCTACCATGAAGCCTTTGGTACCAAGACAACAAAGCTTCATTGAGATACATTTGCATATTAGCCCTTAAAGCCACAATCTGCAACAAACTTGATCCCAATAAGCACCAGCGCCG…
ASHM01000412Z1	5	20007743	C	T	1799		0.0330237	ACTGTCAAGGAAATACAATTCTTCAAGTGCTGAGCATCTTTCAATAACCTCAAATGGATTATTCCTTCTAATTTCACATCCTGCCAAGGTTAACAATTTAAATTTCCCCAATTTTGTAATTTTGTGTGGCAATTCAATGATTGTGCATTTAATCAAGTCAAGAGTCTCAAGACTTTGCAGGTTTCCCAAAACAGAGATGTCACCTAAATCCACTTGTTCAATCAACATAGATCGAATATTCGCCAATGACTGTATTGAATGTGGCAATGATAGAGGTTGTTTGCCATTAGCTGAAAAGTATAAAACTCGAAGCTTAACAATATTTTCAAAGAAAGAAATTGGGACTTCCGTACATTTGTGGTCTTCATCTCTATCCATGTTGACAATGAGAGTCTCCAG…
ASHM01000412Z2	5	20007748	T	G	1804		0.0191716	ACTGTCAAGGAAATACAATTCTTCAAGTGCTGAGCATCTTTCAATAACCTCAAATGGATTATTCCTTCTAATTTCACATCCTGCCAAGGTTAACAATTTAAATTTCCCCAATTTTGTAATTTTGTGTGGCAATTCAATGATTGTGCATTTAATCAAGTCAAGAGTCTCAAGACTTTGCAGGTTTCCCAAAACAGAGATGTCACCTAAATCCACTTGTTCAATCAACATAGATCGAATATTCGCCAATGACTGTATTGAATGTGGCAATGATAGAGGTTGTTTGCCATTAGCTGAAAAGTATAAAACTCGAAGCTTAACAATATTTTCAAAGAAAGAAATTGGGACTTCCGTACATTTGTGGTCTTCATCTCTATCCATGTTGACAATGAGAGTCTCCAG…
ASHM01000459Z1	5	19985684	A	C	193		0.0279905	ATGGGGTCTCAAGTTGTTGGCGATAACAATGAAAACCATTCGGAATTCCAGCCTTTGGCACGGCAAAACTCAATGTACAATCTTACCCTTGATGAAGTTGAGAGTCAATTAGGCGACTTGGGAAAGCCGCTAAGTAGTATGAACCTTGACGAGCTTCTAAAAAGTGTATGGACGGTTGAGACAAACCAATCCATTTGTATGGAAAATGAGAACGTAGCTCAAAACGAACAAGTTGTTTTCCAACATCAGCCTAATCTATCGTTAAACAGTGCATTAAGCAAGAAGACAGTTGATGAGGTTTGGAGAGATATCCAGCAAAACAAAGGTGAAAGGGAGATGAATTCTCAAGAGAGACAATCTACTTTGGGAGAGATGACATTAGAGGATTTTTTGGTGGAA…
ASHM01000459Z2	5	19985887	G	A	396		0.24521	ATGGGGTCTCAAGTTGTTGGCGATAACAATGAAAACCATTCGGAATTCCAGCCTTTGGCACGGCAAAACTCAATGTACAATCTTACCCTTGATGAAGTTGAGAGTCAATTAGGCGACTTGGGAAAGCCGCTAAGTAGTATGAACCTTGACGAGCTTCTAAAAAGTGTATGGACGGTTGAGACAAACCAATCCATTTGTATGGAAAATGAGAACGTAGCTCAAAACGAACAAGTTGTTTTCCAACATCAGCCTAATCTATCGTTAAACAGTGCATTAAGCAAGAAGACAGTTGATGAGGTTTGGAGAGATATCCAGCAAAACAAAGGTGAAAGGGAGATGAATTCTCAAGAGAGACAATCTACTTTGGGAGAGATGACATTAGAGGATTTTTTGGTGGAA…
ASHM01000459Z3	5	19985893	A	C	402		0.142858	ATGGGGTCTCAAGTTGTTGGCGATAACAATGAAAACCATTCGGAATTCCAGCCTTTGGCACGGCAAAACTCAATGTACAATCTTACCCTTGATGAAGTTGAGAGTCAATTAGGCGACTTGGGAAAGCCGCTAAGTAGTATGAACCTTGACGAGCTTCTAAAAAGTGTATGGACGGTTGAGACAAACCAATCCATTTGTATGGAAAATGAGAACGTAGCTCAAAACGAACAAGTTGTTTTCCAACATCAGCCTAATCTATCGTTAAACAGTGCATTAAGCAAGAAGACAGTTGATGAGGTTTGGAGAGATATCCAGCAAAACAAAGGTGAAAGGGAGATGAATTCTCAAGAGAGACAATCTACTTTGGGAGAGATGACATTAGAGGATTTTTTGGTGGAA…
ASHM01000466Z	5	6275207	G	A	1160		0.0331384	CCTTAAATAGGTGAGTGCCGGTATGAGCATCGACAGCGCTGAAAGGATCATCAAAAAGGTATATATCAGCATCCTGATAAACTGCTCTAGCTATTTGTATCCTTTGTTTCTGTCCACCACTCATATTAATCCCTCTTTCGCCGATCTCAGTCAAATCACCACCTGAGAATAACTCAAAGTCCTTTTTCAATGCACATGCTTCAACAGTTTTTTCATACTTATCTTCATCAAACTCTTTTCCAAAAGTTATATTGTCCCTTATATTTCCAGTAAGTATCCATGCAGATTGTGGAACATAAGCCTTTGTTCCACTAATCTTAACATTCCCTGATTGTTTATATATCTCTCCTAAAATTCCTGATAGTATACTAGTTTTTCCGGAACCGACAGAACCACAAA…
ASHM01000616Z	2	30817062	C	T	532		0.058756	CCTCTTTCAACACATCAATATTTATCTCTGCCTTTGTCAAACAATCTTCAGCACACGGTCTCACACAACTCAATTTAAGTTTCCTTTTACCAATCTTCATCAGCGACACAGCCGTTGCCCTTTTACTATCAATAGAGACTGATCGTGTTTGAACGTTATTTGCGTTCATATAATACAGCATCGCTTGACCATAATCATCATCTGCAAGTTTTCCCATAAAAGCAACCTTGCCACCCAAACTTGCAAGAGCAATGGCAACACTACCGGCACAACCGCCAGGAGCCCTAACAAATTTTTCAGGGCTCCAAAGCACATCCTTCATTCTTTCATGAAGTTCATGATCTATAAGCCTATTGGCAGGCCTACCTGAAGGCACAAAAGCATGTTGTGCAGCTCCAA…
ASHM01000645Z1	1	38338580	G	A	488		0.0759543	GGCTAGACTTCCTTTCAATCATCTCCCTCATGCCCGGTGGTTACCGTTCCTTCTTCTGCGATGCTTTCCCTTCCATTCACCCTCCTCTCAACAATCCTCTTCCTCTTGCTCTTCCTCCCAAAGTATTTTTCTTCTACGCCATTGATATATTTTTACATGGAGAACCACAACCTTTGTACTCACTTTATACCCCTCAACTCATATACACATCTGAATATACATCTCATCCTTTGGCCGATCCTCCTATTTTTAGATTTGCGTTGGATCATGGAAAGGCTAAGGTGAATTTTATTAAGGTAAAGAAAGAAGGTTGTTTGGAATATTTGAAACAAAAATTGACGTTCAGTTGTGTGGCTATCGACCCGATTGGAATAAAGCGTCGTGGGAGCTTGTTTACTT…
ASHM01000645Z2	1	38338593	T	G	501		0.0429078	GGCTAGACTTCCTTTCAATCATCTCCCTCATGCCCGGTGGTTACCGTTCCTTCTTCTGCGATGCTTTCCCTTCCATTCACCCTCCTCTCAACAATCCTCTTCCTCTTGCTCTTCCTCCCAAAGTATTTTTCTTCTACGCCATTGATATATTTTTACATGGAGAACCACAACCTTTGTACTCACTTTATACCCCTCAACTCATATACACATCTGAATATACATCTCATCCTTTGGCCGATCCTCCTATTTTTAGATTTGCGTTGGATCATGGAAAGGCTAAGGTGAATTTTATTAAGGTAAAGAAAGAAGGTTGTTTGGAATATTTGAAACAAAAATTGACGTTCAGTTGTGTGGCTATCGACCCGATTGGAATAAAGCGTCGTGGGAGCTTGTTTACTT…
ASHM01000662Z2	1	5021095	C	T	87		0.150106	ATGGACGCAACAACATCGGTGGCAAGTGCATTTCTCTCTGCAACCGTTGAATCCTTATTGCAGAAACTCGCTTCATCAGAACTCATCGATTACGTCAAATACAGCCATTTGAATATCTTAAAACTCACTGTATTGGAAACAAAGCTTCTCACTCTTCACTCAGTTCTTCACGATGCTGAACACAAGCAGTTTTTCAATCCTGAAGTTAAAAACTGGCTTGATGAGTTGTATGATGTAATCTCTACTGCCGAAGATTTGTTGGATGAAATCGGTTACAGTTATCTTCAATGTAAGGTTGAGAATACTCAATCTCAACATGATTTCGAGTATAATTCCGATATCGCGATGATTTGTCAAAAGCTGCAAGGGTTTGCTGAACAGATAGAGATCCTTGGTTTG…
ASHM01000662Z3	1	5021108	T	C	100		0.0418801	ATGGACGCAACAACATCGGTGGCAAGTGCATTTCTCTCTGCAACCGTTGAATCCTTATTGCAGAAACTCGCTTCATCAGAACTCATCGATTACGTCAAATACAGCCATTTGAATATCTTAAAACTCACTGTATTGGAAACAAAGCTTCTCACTCTTCACTCAGTTCTTCACGATGCTGAACACAAGCAGTTTTTCAATCCTGAAGTTAAAAACTGGCTTGATGAGTTGTATGATGTAATCTCTACTGCCGAAGATTTGTTGGATGAAATCGGTTACAGTTATCTTCAATGTAAGGTTGAGAATACTCAATCTCAACATGATTTCGAGTATAATTCCGATATCGCGATGATTTGTCAAAAGCTGCAAGGGTTTGCTGAACAGATAGAGATCCTTGGTTTG…
ASHM01000662Z4	1	5022691	T	C	1683		0.0594172	ATGGACGCAACAACATCGGTGGCAAGTGCATTTCTCTCTGCAACCGTTGAATCCTTATTGCAGAAACTCGCTTCATCAGAACTCATCGATTACGTCAAATACAGCCATTTGAATATCTTAAAACTCACTGTATTGGAAACAAAGCTTCTCACTCTTCACTCAGTTCTTCACGATGCTGAACACAAGCAGTTTTTCAATCCTGAAGTTAAAAACTGGCTTGATGAGTTGTATGATGTAATCTCTACTGCCGAAGATTTGTTGGATGAAATCGGTTACAGTTATCTTCAATGTAAGGTTGAGAATACTCAATCTCAACATGATTTCGAGTATAATTCCGATATCGCGATGATTTGTCAAAAGCTGCAAGGGTTTGCTGAACAGATAGAGATCCTTGGTTTG…
ASHM01000662Z5	1	5022702	C	T	1694		0.00312026	ATGGACGCAACAACATCGGTGGCAAGTGCATTTCTCTCTGCAACCGTTGAATCCTTATTGCAGAAACTCGCTTCATCAGAACTCATCGATTACGTCAAATACAGCCATTTGAATATCTTAAAACTCACTGTATTGGAAACAAAGCTTCTCACTCTTCACTCAGTTCTTCACGATGCTGAACACAAGCAGTTTTTCAATCCTGAAGTTAAAAACTGGCTTGATGAGTTGTATGATGTAATCTCTACTGCCGAAGATTTGTTGGATGAAATCGGTTACAGTTATCTTCAATGTAAGGTTGAGAATACTCAATCTCAACATGATTTCGAGTATAATTCCGATATCGCGATGATTTGTCAAAAGCTGCAAGGGTTTGCTGAACAGATAGAGATCCTTGGTTTG…
ASHM01000662Z6	1	5022705	C	T	1697		0.0812793	ATGGACGCAACAACATCGGTGGCAAGTGCATTTCTCTCTGCAACCGTTGAATCCTTATTGCAGAAACTCGCTTCATCAGAACTCATCGATTACGTCAAATACAGCCATTTGAATATCTTAAAACTCACTGTATTGGAAACAAAGCTTCTCACTCTTCACTCAGTTCTTCACGATGCTGAACACAAGCAGTTTTTCAATCCTGAAGTTAAAAACTGGCTTGATGAGTTGTATGATGTAATCTCTACTGCCGAAGATTTGTTGGATGAAATCGGTTACAGTTATCTTCAATGTAAGGTTGAGAATACTCAATCTCAACATGATTTCGAGTATAATTCCGATATCGCGATGATTTGTCAAAAGCTGCAAGGGTTTGCTGAACAGATAGAGATCCTTGGTTTG…
ASHM01000662Z7	1	5022713	G	A	1705		0.0170328	ATGGACGCAACAACATCGGTGGCAAGTGCATTTCTCTCTGCAACCGTTGAATCCTTATTGCAGAAACTCGCTTCATCAGAACTCATCGATTACGTCAAATACAGCCATTTGAATATCTTAAAACTCACTGTATTGGAAACAAAGCTTCTCACTCTTCACTCAGTTCTTCACGATGCTGAACACAAGCAGTTTTTCAATCCTGAAGTTAAAAACTGGCTTGATGAGTTGTATGATGTAATCTCTACTGCCGAAGATTTGTTGGATGAAATCGGTTACAGTTATCTTCAATGTAAGGTTGAGAATACTCAATCTCAACATGATTTCGAGTATAATTCCGATATCGCGATGATTTGTCAAAAGCTGCAAGGGTTTGCTGAACAGATAGAGATCCTTGGTTTG…
ASHM01000662Z8	1	5024223	A	G	3215		0.0732155	ATGGACGCAACAACATCGGTGGCAAGTGCATTTCTCTCTGCAACCGTTGAATCCTTATTGCAGAAACTCGCTTCATCAGAACTCATCGATTACGTCAAATACAGCCATTTGAATATCTTAAAACTCACTGTATTGGAAACAAAGCTTCTCACTCTTCACTCAGTTCTTCACGATGCTGAACACAAGCAGTTTTTCAATCCTGAAGTTAAAAACTGGCTTGATGAGTTGTATGATGTAATCTCTACTGCCGAAGATTTGTTGGATGAAATCGGTTACAGTTATCTTCAATGTAAGGTTGAGAATACTCAATCTCAACATGATTTCGAGTATAATTCCGATATCGCGATGATTTGTCAAAAGCTGCAAGGGTTTGCTGAACAGATAGAGATCCTTGGTTTG…
ASHM01000718Z	1	33019247	G	C	334		0.344458	TTATTTCATGAGATCAAGAAATACAAAAGCATTCCACAAACTATGCAACAACATTGATGGCAAGAGGTTCCTAGACCGTACAAAGATAGCACCCATAACCAAGCCAAGCAATACAAGGGGAAGCATCCTTTGAATGTTAAAATGTGCGAAGGCAAATGCTACTGAGCTAACTAATACTGCACTCCACACAGGCATGTACCTGGTTAAAGATGGGAGAAGGAAACCACGAAAGACAATCTCCTCCCATATTGGGGCGCAAACTGTAACTACCACTGCATAGAGGGCCATTGCCACAGGGTCTCTTGCTACAATGGATTGCTCTACACTTGAGACGGTAACTGGAGCATATTGAAGAACAGGCCACAAATTTAGGTTCATTTGTGACAGATGATTGATGAG…
ASHM01001084Z1	2	47167591	G	A	173		0.0323483	AGGTTAAGGCCAAAACCATCAGTGAAATCCATAAGGAGGCAGAAAATAATCTTGGGTTGCGTCCAGGTGCCACTGCAGGTATGAGAAACAACCGTGTTTCTGGTGTTCAAGGTAATGCGGCTGTTGGGGGCTTTCCCATTACCCGACCTGGTACAGGAGGTTTAATGCCTGGGATGCCGGGTACTAGGAAGATGCCTGGGATGCCTGGTATTGATAATGATAACTGGGAGGTGCCTAGAACTAGATCTATGCCAAGAGGAGACATGTCCGTCACACAAGTTGGAGGACGTGGGCAGTCTCCTTTCCTTTCCAAGCCATCAGCTCTAAACTCAAAGTTACTGCCTCAAGGTAGTAGTGGTCTTATAAGTGGGAAGAATAGTGCCCTGGTGCACGGAGGTG…
ASHM01001084Z2	2	47167624	T	G	206		0.0325422	AGGTTAAGGCCAAAACCATCAGTGAAATCCATAAGGAGGCAGAAAATAATCTTGGGTTGCGTCCAGGTGCCACTGCAGGTATGAGAAACAACCGTGTTTCTGGTGTTCAAGGTAATGCGGCTGTTGGGGGCTTTCCCATTACCCGACCTGGTACAGGAGGTTTAATGCCTGGGATGCCGGGTACTAGGAAGATGCCTGGGATGCCTGGTATTGATAATGATAACTGGGAGGTGCCTAGAACTAGATCTATGCCAAGAGGAGACATGTCCGTCACACAAGTTGGAGGACGTGGGCAGTCTCCTTTCCTTTCCAAGCCATCAGCTCTAAACTCAAAGTTACTGCCTCAAGGTAGTAGTGGTCTTATAAGTGGGAAGAATAGTGCCCTGGTGCACGGAGGTG…
ASHM01001145Z	4	31514325	G	A	552		0.0880128	CAGGAACTGGAGGTTCTGTGGAGCTAAAATGCCCACAAAATGAACAGATGTTGAGTGAATTCAATGGGGCACTCCCGTTGGTGACTGTTCCTCCTGCTGAGTTTAGCAAAGAAAATGGTGTTGTCTGGGCTTGCTCCCCTGATCGTCTTGAATTGCCTTCAAAGCCATTCCATCTTTCAAACTGCTCAGATTCACCATGTGTATCAGAATCTGGTTCTGATATTTTCAGTAAGCGGGAAGTCATTCAGAAACTGCGGCAACAATTGAAGAGAAGAGATGACATGATACTAGAGATGCAAGATCAAATGGCCGAATTGCAAAATTCATTCAATGCTCAGGTGGGACTTTCTTCTCATTTGCAATTGCAGCTTGAAGCTGCAAACAGAGACTTATTTGACT…
ASHM01001210Z1	1	27115761	C	T	363		0.101086	TCAATCAACCATGGGGAAATGGAGTGGAGCTGCTTTGAGGGCATCATCTTGGTCGGGGTTTTCCATAGACATTTTAGCTAATTCTTCGAGCAACTTCGGGGGAACAGGTGGCATATAATGACCATAATTCTTCGATTTGGTGGGGTTGCTGCTCTATTTTCTGTCCTTGTAATCTATGAACATCCTTCCAAATTGATTAGACCTAAGCCATGGCCCCAAAACATTTTGATTTGTAGATTCTGCATCAGTTTTGGTGTCGCGCAGTTTACAATTGGTTTCGATGTGACCAATCAAGCCACAAGTGAAGCAGAAATGAGGAAGCTTCTCGTATCAAAAATCAATCCAGTGTACTCCATCCTCGACGCTACGAATGTGTATCCCTGCTTTGATAGGTTTATT…
ASHM01001210Z2	1	27115767	G	A	369		0.031019	TCAATCAACCATGGGGAAATGGAGTGGAGCTGCTTTGAGGGCATCATCTTGGTCGGGGTTTTCCATAGACATTTTAGCTAATTCTTCGAGCAACTTCGGGGGAACAGGTGGCATATAATGACCATAATTCTTCGATTTGGTGGGGTTGCTGCTCTATTTTCTGTCCTTGTAATCTATGAACATCCTTCCAAATTGATTAGACCTAAGCCATGGCCCCAAAACATTTTGATTTGTAGATTCTGCATCAGTTTTGGTGTCGCGCAGTTTACAATTGGTTTCGATGTGACCAATCAAGCCACAAGTGAAGCAGAAATGAGGAAGCTTCTCGTATCAAAAATCAATCCAGTGTACTCCATCCTCGACGCTACGAATGTGTATCCCTGCTTTGATAGGTTTATT…
ASHM01001456Z	6	708253	C	T	1252		0.0621743	CTACTCAGTCAAACTTACACTAGTTATGTAAACCTGCGATTGAATAACTACCTTCCCAATTCTAAAACCAGGAAAAACAGTGAACCCCACCTTTGCTCTTTCCATATTTGGCCATGTTAACCTCTTTGTCACATCATCCATGTATACCATGGAGAACTCCACACCTCTTTCCACTTGAAAGATCTCAACTGCAGGATCAAAGGCATGAGACAACTTATGTAGTGTCCATATGGAACTAGCCATCCCAACAAACGCCTCGTAGAACATACTCAACGACCTCCACGAATTCAACACCGCTTCATTTTGATCCAAATCAACAAAAATCGACGACTCCATCGAAGGGTGAATAAGCCCCTCATACTTCATTTCACAAAACCTCGAAAACTCACAACCCGGATG…
ASHM01001784Z	6	9471225	C	T	1420		0.0492172	TCAGCTACCTTCATTTTCTCTTTTAACAGGATCTGAGCTCACAACTGGAAGATTTCTTCGGTACTGCTGAGACGTCAATCTCCTTTCCAATGGTGTTTTTCTCTTGCTCACAACAAATCTATTCACCCCTTTACGCAAAGGCATTATTGAAGGAAAATCTTCGTCTGGAATCTGACTGAGCTCAGAGATATCCTTAATCTGCGCAACGCGACGGAACCACCTTTCTGCCTTTGCCTCCTCTGACATGTCCAAAGGATCTGGTTCCCTGACTGCCGACCCCTCTAAACTCTTCCCTTCCCACTCTGTTCCAACACTCTGGTTCTCAGATGTTGAACCTGTGGATGAACTCTCTTTCAAATTTGGTACATGATCTTGATTGAAACCCTGACTTGAATTTCC…
ASHM01001842Z	3	18831724	C	A	497		0.0217271	ATACTTGTTAGTTGCTGCGCCATTCCAGGATATGCACAATCCCATGATGAACAGAACCAGACCGTGCATGACAGCTGTAGATGGATCATCAGGCAATCCCAACAACAGAATTGCTGCTAGAGGAACAGCTGAACCCGAGCTTATTTGTGACAACATTATTCTTCCTGAATTTGGAAACCTTTGAGATAAATTATCCCCCATCCATCCTCCAAACAGACCCCCAAATGAAACAGCCACTATAAATAGAGACCAAAGCAATGCTGTTGTTGTGTGCGAGAAGCCTATTAGTTCTAACCAAAGAGTGGCAAAGGACAATGCAGACCAGGGAAATGATCCAGAGACTCCCTGAGCCACAAGTATTTGAAATGATGGAATTTTTATAACTGACTTTGCTTCTTT…
ASHM01002083Z3	2	17675752	G	A	881		0.0313963	ATGGCGTCTGAAGGGAGCAGTAGCGGATTTGTGCAACCATCAATTCCAAAGCTTGATGGTCACTATGATCATTGGAGCATGTTGATGGAGAATTTCTTGAGATCAAAGGAATATTGGGGATTAATTGAAGAAGGAATTCCAGAAGTAAGGGATGAAGCAGCCTTGAATGAGGCACAATTAAAGGCAAGAAATGACTTGAAGCTGAAGGATCTAAAGGCAAAGAACTACCTGTATCAAGCAATTGATCGAGTTGTTCTTGAGACTATTCTTAAGAAGAATACTTCAAAAGACATATGGGACTCTTTAAAGAAGAAGTATCAAGGCACTAGTAGAGTTAAACGTGCTCAACTACAAGCTCTTCGCAAAGAGTTTGAAATTTTGCACATGAAGGCTGGAGAA…
ASHM01002083Z4	2	17677361	T	C	2890		0.198354	ATGGCGTCTGAAGGGAGCAGTAGCGGATTTGTGCAACCATCAATTCCAAAGCTTGATGGTCACTATGATCATTGGAGCATGTTGATGGAGAATTTCTTGAGATCAAAGGAATATTGGGGATTAATTGAAGAAGGAATTCCAGAAGTAAGGGATGAAGCAGCCTTGAATGAGGCACAATTAAAGGCAAGAAATGACTTGAAGCTGAAGGATCTAAAGGCAAAGAACTACCTGTATCAAGCAATTGATCGAGTTGTTCTTGAGACTATTCTTAAGAAGAATACTTCAAAAGACATATGGGACTCTTTAAAGAAGAAGTATCAAGGCACTAGTAGAGTTAAACGTGCTCAACTACAAGCTCTTCGCAAAGAGTTTGAAATTTTGCACATGAAGGCTGGAGAA…
ASHM01002083Z5	2	17677374	G	A	2903		0.026806	ATGGCGTCTGAAGGGAGCAGTAGCGGATTTGTGCAACCATCAATTCCAAAGCTTGATGGTCACTATGATCATTGGAGCATGTTGATGGAGAATTTCTTGAGATCAAAGGAATATTGGGGATTAATTGAAGAAGGAATTCCAGAAGTAAGGGATGAAGCAGCCTTGAATGAGGCACAATTAAAGGCAAGAAATGACTTGAAGCTGAAGGATCTAAAGGCAAAGAACTACCTGTATCAAGCAATTGATCGAGTTGTTCTTGAGACTATTCTTAAGAAGAATACTTCAAAAGACATATGGGACTCTTTAAAGAAGAAGTATCAAGGCACTAGTAGAGTTAAACGTGCTCAACTACAAGCTCTTCGCAAAGAGTTTGAAATTTTGCACATGAAGGCTGGAGAA…
ASHM01002565Z1	7	31969884	C	T	2830		0.00624052	ATGACAAAGGTGGCATTATTTGATACGAAAAATATTAAATTTGTAAAACGCTTAGGTGGTGGCCCCAAAGAGAATTCAGCTTGTTCTCTTTTCAGTGCTACTGACATTACAATGAGGTGGGAGCCTGATGTTCATCTATCACTAATTGAACTTGTTCTCCAGCTGAAACTAGTTGCACACAATAAGAAGCTTGAGGAACGTGGTAATGAACACGTGGAAGGTTCATCTAATGTAAGAGACACTAATTGCAAAAATGAAGCTACCACGGAATCAAGGAATCTTGAAAAGAAGAAAGGTTCTATTTTTGCTGTTGATGTTGAAACGTTGAATATATCGGCTGAGCTAGGAGATGGAGTTGATGCTATGGTTCAGGTTCAGTCAATTTTCTCTGAGAATGCT…
ASHM01002565Z2	7	31969890	G	A	2836		0.0378819	ATGACAAAGGTGGCATTATTTGATACGAAAAATATTAAATTTGTAAAACGCTTAGGTGGTGGCCCCAAAGAGAATTCAGCTTGTTCTCTTTTCAGTGCTACTGACATTACAATGAGGTGGGAGCCTGATGTTCATCTATCACTAATTGAACTTGTTCTCCAGCTGAAACTAGTTGCACACAATAAGAAGCTTGAGGAACGTGGTAATGAACACGTGGAAGGTTCATCTAATGTAAGAGACACTAATTGCAAAAATGAAGCTACCACGGAATCAAGGAATCTTGAAAAGAAGAAAGGTTCTATTTTTGCTGTTGATGTTGAAACGTTGAATATATCGGCTGAGCTAGGAGATGGAGTTGATGCTATGGTTCAGGTTCAGTCAATTTTCTCTGAGAATGCT…
ASHM01002757Z1	1	14995660	G	A	171		0.221484	ACCTGAGAGCCACCATGGCCATCATAGACTCCAAAGAAATGAGTCATTTGTGGCCTAAAAGACCGGTTTATTCCGTCATGTACTCGATCACCGATTAGCATTTGAATGGGAATGTTCAAAAATCGAGGAACAGTTGCAACTGCGTCTTCCATTTCAGGTCTTCTTCCGCATAGCGATATGAATCCCCATAACGGGGTATAATCCAATTCAAAAACACTCCGGACAACTGTTACACTTGTTCCCTCTTCCTGAGGCAGCTGATGAACAACAACTGTAGAAGGCTTTGGGTCTGATTCAACTCCAATTTCTTGGTCCAAACTCTCTGCCACATCAAGGGGTTCACTCATAATATCTGTGTCAACATTCGACTCCCCCAAATCAGCAGCTGGAGCAACAATA…
ASHM01002757Z2	1	14995950	A	T	761		0.0471	ACCTGAGAGCCACCATGGCCATCATAGACTCCAAAGAAATGAGTCATTTGTGGCCTAAAAGACCGGTTTATTCCGTCATGTACTCGATCACCGATTAGCATTTGAATGGGAATGTTCAAAAATCGAGGAACAGTTGCAACTGCGTCTTCCATTTCAGGTCTTCTTCCGCATAGCGATATGAATCCCCATAACGGGGTATAATCCAATTCAAAAACACTCCGGACAACTGTTACACTTGTTCCCTCTTCCTGAGGCAGCTGATGAACAACAACTGTAGAAGGCTTTGGGTCTGATTCAACTCCAATTTCTTGGTCCAAACTCTCTGCCACATCAAGGGGTTCACTCATAATATCTGTGTCAACATTCGACTCCCCCAAATCAGCAGCTGGAGCAACAATA…
ASHM01003059Z1	5	10898474	T	C	105		0.0594647	TTAGCTCCAAATAAATCGAGGATTAGTGATGCGAAATCTCTGTCCCCTTCGCTTTTTGCACGTCTTTCCCCAACTTATTAGGCCCTTTTTCTCAATTCCCAATTTAGAGATATTAGTTAGAGGTTTCAAGTTCAACAGCAAGTCTGAGTCTTTAGTGTTAGAAGCTGAAGAACAGGATCTTCTCCTGCCCCTACTCGGCACTTTTCCACTTGCATTTCTTAGAGAACCCATCTCGGAGTGAGTATCGGCAGTTACAAGGCTTTCAATAATCTGAAGATCCTCAGTCACCTCATACCTTGACAAAGAAGCAATGCTTGGGAGGATTTCACTCTGAAAATCCTTTCGCCACCTTCCTCTATATGTCCGGACACTCTTCCTTGGTTGAGTTGGTGAAGCTGA…
ASHM01003059Z2	5	10898488	A	G	119		0.0264162	TTAGCTCCAAATAAATCGAGGATTAGTGATGCGAAATCTCTGTCCCCTTCGCTTTTTGCACGTCTTTCCCCAACTTATTAGGCCCTTTTTCTCAATTCCCAATTTAGAGATATTAGTTAGAGGTTTCAAGTTCAACAGCAAGTCTGAGTCTTTAGTGTTAGAAGCTGAAGAACAGGATCTTCTCCTGCCCCTACTCGGCACTTTTCCACTTGCATTTCTTAGAGAACCCATCTCGGAGTGAGTATCGGCAGTTACAAGGCTTTCAATAATCTGAAGATCCTCAGTCACCTCATACCTTGACAAAGAAGCAATGCTTGGGAGGATTTCACTCTGAAAATCCTTTCGCCACCTTCCTCTATATGTCCGGACACTCTTCCTTGGTTGAGTTGGTGAAGCTGA…
ASHM01003059Z3	5	10898490	A	C	121		0.164904	TTAGCTCCAAATAAATCGAGGATTAGTGATGCGAAATCTCTGTCCCCTTCGCTTTTTGCACGTCTTTCCCCAACTTATTAGGCCCTTTTTCTCAATTCCCAATTTAGAGATATTAGTTAGAGGTTTCAAGTTCAACAGCAAGTCTGAGTCTTTAGTGTTAGAAGCTGAAGAACAGGATCTTCTCCTGCCCCTACTCGGCACTTTTCCACTTGCATTTCTTAGAGAACCCATCTCGGAGTGAGTATCGGCAGTTACAAGGCTTTCAATAATCTGAAGATCCTCAGTCACCTCATACCTTGACAAAGAAGCAATGCTTGGGAGGATTTCACTCTGAAAATCCTTTCGCCACCTTCCTCTATATGTCCGGACACTCTTCCTTGGTTGAGTTGGTGAAGCTGA…
ASHM01003059Z4	5	10898491	G	T	122		0.164904	TTAGCTCCAAATAAATCGAGGATTAGTGATGCGAAATCTCTGTCCCCTTCGCTTTTTGCACGTCTTTCCCCAACTTATTAGGCCCTTTTTCTCAATTCCCAATTTAGAGATATTAGTTAGAGGTTTCAAGTTCAACAGCAAGTCTGAGTCTTTAGTGTTAGAAGCTGAAGAACAGGATCTTCTCCTGCCCCTACTCGGCACTTTTCCACTTGCATTTCTTAGAGAACCCATCTCGGAGTGAGTATCGGCAGTTACAAGGCTTTCAATAATCTGAAGATCCTCAGTCACCTCATACCTTGACAAAGAAGCAATGCTTGGGAGGATTTCACTCTGAAAATCCTTTCGCCACCTTCCTCTATATGTCCGGACACTCTTCCTTGGTTGAGTTGGTGAAGCTGA…
ASHM01003059Z5	5	10898977	G	A	608		0.0300611	TTAGCTCCAAATAAATCGAGGATTAGTGATGCGAAATCTCTGTCCCCTTCGCTTTTTGCACGTCTTTCCCCAACTTATTAGGCCCTTTTTCTCAATTCCCAATTTAGAGATATTAGTTAGAGGTTTCAAGTTCAACAGCAAGTCTGAGTCTTTAGTGTTAGAAGCTGAAGAACAGGATCTTCTCCTGCCCCTACTCGGCACTTTTCCACTTGCATTTCTTAGAGAACCCATCTCGGAGTGAGTATCGGCAGTTACAAGGCTTTCAATAATCTGAAGATCCTCAGTCACCTCATACCTTGACAAAGAAGCAATGCTTGGGAGGATTTCACTCTGAAAATCCTTTCGCCACCTTCCTCTATATGTCCGGACACTCTTCCTTGGTTGAGTTGGTGAAGCTGA…
ASHM01003059Z7	5	10899628	T	C	1259		0.0580395	TTAGCTCCAAATAAATCGAGGATTAGTGATGCGAAATCTCTGTCCCCTTCGCTTTTTGCACGTCTTTCCCCAACTTATTAGGCCCTTTTTCTCAATTCCCAATTTAGAGATATTAGTTAGAGGTTTCAAGTTCAACAGCAAGTCTGAGTCTTTAGTGTTAGAAGCTGAAGAACAGGATCTTCTCCTGCCCCTACTCGGCACTTTTCCACTTGCATTTCTTAGAGAACCCATCTCGGAGTGAGTATCGGCAGTTACAAGGCTTTCAATAATCTGAAGATCCTCAGTCACCTCATACCTTGACAAAGAAGCAATGCTTGGGAGGATTTCACTCTGAAAATCCTTTCGCCACCTTCCTCTATATGTCCGGACACTCTTCCTTGGTTGAGTTGGTGAAGCTGA…
ASHM01003152Z	6	21837982	C	T	602		0.0978917	ATGATTTGTTGTTCTTGCATTTTGGGACCTCAAATGAAGTTTTAGATCACCTTAGCGGTGTTGGTTCGGAACTGGTTGGTAGAAGACACCTGTGTTCTATTCCCGCAACCACTGCATCTGACATTACAGCATCTGCTATTATTCTTTCGAGTAAAATTGCACCTGGCGTCTCGGTAGGAGAAGATTCTCTCATATATGATTCATCTATTTCTGGTGGAATACATATTGGCTCATTATGTATAGTGGTTGGAGCCAACATATCTCTAGATGATGACTATTTATGTGCTGAAGATTCAATGAAGTTCATGCTTCCAGATCGCCATTGTCTTTGGGAGGTTCCCTTGGTTGGAAGGAGTGATCGAGTTCTGGTATATTGTGGCCTTCATGATAACCCCAAAA…
ASHM01003202Z	6	19635084	C	T	1006		0.0799603	TCAGTTTTGCTGAGCCACAAGATGATCGAGCTGCATCTGTTCAAGCCATGTTCCCAATACAGCATGATCAACGGACTCCATTTGTGCGCTCATATTCAATCCCTCACCGGACGATCCAGTTGGCGCAGCATTTGAGATAGAAGTTGCCAATTTCTCTTTAATCTCAGTTGGAGATTCTTTCACAAGTGACTGCACCCATGATAAATCAGGCTCCTCACCGTTGTTCCCAAGCTCAAACGAAGATGATCTGCGGAGCTTGCCTACTTCATCTGCATTGTGAGCCCAATCCAATTTACCATTGGGGGATTCCCATTTCGACCAAGAATTGACTGAGCCAGCAGCTGCAAGCATAGAGTTAGAGCCGTGCTCGCGGAAGCTTAGGCTGCGAAACTGTTGCTG…
ASHM01003274Z1	5	17521439	G	A	61		0.0808448	CTCAATAGCATCGTCTTTATCTTTTAGGCTTTGATCTTTCTCATGACTAGATTTCCTCAGGGCCATGACCTCTTTTTGCAGAAGTTCATATAAAATACCCGGAACACTATCCTCTGTATCCCCTGTTGGAAAGTCATTTGCCTTATCATCTAAGTTAACATCTGCTTCTCTCTCTTTGGTTTCTTCAAGAGATTGATTAAATGAATAACTTTGAGGTGCTCCATTCAGCTGCATTTTACTCCTCTCCAGTGACCTTGTGCCGCCATCAAAAGATTTAGATGTTCCTTTGGCATTCTTCAATACTGTACTAGACGATATGGATGACCTTAATTGAAAGGATGGTAACCTCCTATGCAAAAACCCGTTAGAGGTTGGTTTTGAGAAATTATCAGCTCCGCC…
ASHM01003274Z2	5	17521441	C	T	63		0.145266	CTCAATAGCATCGTCTTTATCTTTTAGGCTTTGATCTTTCTCATGACTAGATTTCCTCAGGGCCATGACCTCTTTTTGCAGAAGTTCATATAAAATACCCGGAACACTATCCTCTGTATCCCCTGTTGGAAAGTCATTTGCCTTATCATCTAAGTTAACATCTGCTTCTCTCTCTTTGGTTTCTTCAAGAGATTGATTAAATGAATAACTTTGAGGTGCTCCATTCAGCTGCATTTTACTCCTCTCCAGTGACCTTGTGCCGCCATCAAAAGATTTAGATGTTCCTTTGGCATTCTTCAATACTGTACTAGACGATATGGATGACCTTAATTGAAAGGATGGTAACCTCCTATGCAAAAACCCGTTAGAGGTTGGTTTTGAGAAATTATCAGCTCCGCC…
ASHM01003274Z3	5	17521463	T	C	85		0.0319539	CTCAATAGCATCGTCTTTATCTTTTAGGCTTTGATCTTTCTCATGACTAGATTTCCTCAGGGCCATGACCTCTTTTTGCAGAAGTTCATATAAAATACCCGGAACACTATCCTCTGTATCCCCTGTTGGAAAGTCATTTGCCTTATCATCTAAGTTAACATCTGCTTCTCTCTCTTTGGTTTCTTCAAGAGATTGATTAAATGAATAACTTTGAGGTGCTCCATTCAGCTGCATTTTACTCCTCTCCAGTGACCTTGTGCCGCCATCAAAAGATTTAGATGTTCCTTTGGCATTCTTCAATACTGTACTAGACGATATGGATGACCTTAATTGAAAGGATGGTAACCTCCTATGCAAAAACCCGTTAGAGGTTGGTTTTGAGAAATTATCAGCTCCGCC…
ASHM01003274Z4	5	17521837	C	T	459		0.0232733	CTCAATAGCATCGTCTTTATCTTTTAGGCTTTGATCTTTCTCATGACTAGATTTCCTCAGGGCCATGACCTCTTTTTGCAGAAGTTCATATAAAATACCCGGAACACTATCCTCTGTATCCCCTGTTGGAAAGTCATTTGCCTTATCATCTAAGTTAACATCTGCTTCTCTCTCTTTGGTTTCTTCAAGAGATTGATTAAATGAATAACTTTGAGGTGCTCCATTCAGCTGCATTTTACTCCTCTCCAGTGACCTTGTGCCGCCATCAAAAGATTTAGATGTTCCTTTGGCATTCTTCAATACTGTACTAGACGATATGGATGACCTTAATTGAAAGGATGGTAACCTCCTATGCAAAAACCCGTTAGAGGTTGGTTTTGAGAAATTATCAGCTCCGCC…
ASHM01003303Z	2	23481138	C	T	643		0.0235817	ATGAAAAGAAAAAAGGGTTCAATTTCCCCTACAAGGGTTAGCCAAAGATGCAATAAAGCAAAAGGGAAAGTTGATGAAGACGAAGAAAGCCATGAACTTTGCCCTTACTTTGCTAATATACCATCTCACCTCACTGTTCAAATTTTGCTTCAACTTCCGATTAAGTCTCTTCTCATTTGTAAATGTGTCTGCAAAATCTGGAAAACACTAATTTCAGAACCACAGTTTGCTAAATTGCACTTTGAGAAAACACCTGTTAGTTTCATGATTCGGACAAAAGACCATAGACGAGTGTCAAGAACCTTATACCTTCTTGAGTGCGACCCTGAAAAGTTTGAGATTGGAAGTGACAATCGTGTGAAGCTTCAGCCTATTTTCAAGCTTCCTCTTCGTGCTAGT…
ASHM01003424Z1	6	7420835	G	A	57		0.00876853	GTTTTCGACCCATCTACTCCTGCTGGGAGGATTTCTGTATCACCTGCATTTGATACGCCTTACGAGGATACAACTGATCACTGTGAGGTACATATGATGGGAAAGGACAAAGTGTCCCGATTGATGAGTACCACTCAGAATCAAGAATGTCCGGTGAACCACTCTTTACCAAAAGACGACAATGAAACGAAAACCATGGATTCGTCTTCCCATGAGGATCCTCAGAAGGT
ASHM01003424Z2	6	7420841	C	T	63		0.0582556	GTTTTCGACCCATCTACTCCTGCTGGGAGGATTTCTGTATCACCTGCATTTGATACGCCTTACGAGGATACAACTGATCACTGTGAGGTACATATGATGGGAAAGGACAAAGTGTCCCGATTGATGAGTACCACTCAGAATCAAGAATGTCCGGTGAACCACTCTTTACCAAAAGACGACAATGAAACGAAAACCATGGATTCGTCTTCCCATGAGGATCCTCAGAAGGT
ASHM01003440Z	2	31776981	T	C	108		0.00767198	ATGGGTCGAATTCTCGATATGCTTCCTCAACTTCTCACGTGTGAACCACACAATGACATTTACCCTATTCTTGATTTTCTTCTCGATGAAGTTGAAATTCCTTACCATGATGTACAAAAATCAATCTTGCGGTGTCCTAGATTGTTGGTTAGTAGTGTTGAGAATCGATTAAGACCTGCACTTTGTTTTTTGAGGGAATTAGGGTTTGTTGCGCCACATTCTCTCACGTGCCAAACTACATTGCTTTTGGTTTCAAGTGTTGAGGATACCCTTATGCCTAAAGTTGAGTTTTTGATGAGTTTGGGGTTCACACGTGCGGAGGTTTCGAAAATGGTTTTGAGGTCACATGGGTTGTTGACTTATAGTGTGGCTAATAATTTGGTTCCAAAACTTGATTTT…
ASHM01004119Z	1	25109163	T	C	192		0.338289	GCACTTCCGAAAACATTTTCTAACAATGTAAAGAAGAAGTTGCCAGAAAATGTGACCCTTAAGGGTCCAAGTGGAGTGCTGTGGAATATAGGGCTTTCTATTAGAGATGATACTGTTTACTTTGAAGACGGTTGGCAACGATTCGTGAAAGATCATTCTTTGAAAGAGAATGATTTTCTTCTCTTCAAGTATAACGGAGAATCACTGTTTGAGGTTTTCATTTTTGAGGGAGAAAGTAATTGTGAGAAGGCAGCTGCATATTTTGTTGGAAAATGTGATAATGTTAAAGCTGATCAAGGAGGTAGCAAGGCGAAGGATACAAACACTTCTGCTGAAGAAGTCATTACTGCTTCTGATGGTGGTTCTTCTGAGAAATTTCGGCGTCTTAATAGTACTGGA…
ASHM01004281Z1	6	1343619	C	T	540		0.0382823	CTCATTTTCCTCACTCTCATCTTCCTCTTCTTCTTTTGCATCATCATCATCATCATCAGAATCAACATCAACAAGTTCTTCGTCATCACTTTCACCAGATTCATCTGAAAACTTTTCAACAACAAAGTTTTCATCTTTATCAGCAATCTCACCACTTCCTCCACTTTCATCACATTTCACTTCCTTTATAACATCAACACCACCCTCAAACATCTTCTCACCAAATTCCTCCAACCCTTCTTCATCTTCATCATCAACATCATCATCATGGATGGGAATAACCTCATCATTCTCAAGATCCACAAAAGCTTCTCCCTTTACCCTCGTTTTTCTAGACCCAGTAACAGATCCCAAAACCATTTCATCTTCATCACTCTTTCTCCTCGTTGAAGATAAACC…
ASHM01004281Z3	6	1343964	C	T	886		0.0289216	CTCATTTTCCTCACTCTCATCTTCCTCTTCTTCTTTTGCATCATCATCATCATCATCAGAATCAACATCAACAAGTTCTTCGTCATCACTTTCACCAGATTCATCTGAAAACTTTTCAACAACAAAGTTTTCATCTTTATCAGCAATCTCACCACTTCCTCCACTTTCATCACATTTCACTTCCTTTATAACATCAACACCACCCTCAAACATCTTCTCACCAAATTCCTCCAACCCTTCTTCATCTTCATCATCAACATCATCATCATGGATGGGAATAACCTCATCATTCTCAAGATCCACAAAAGCTTCTCCCTTTACCCTCGTTTTTCTAGACCCAGTAACAGATCCCAAAACCATTTCATCTTCATCACTCTTTCTCCTCGTTGAAGATAAACC…
ASHM01004281Z4	6	1343975	A	G	897		0.0516763	CTCATTTTCCTCACTCTCATCTTCCTCTTCTTCTTTTGCATCATCATCATCATCATCAGAATCAACATCAACAAGTTCTTCGTCATCACTTTCACCAGATTCATCTGAAAACTTTTCAACAACAAAGTTTTCATCTTTATCAGCAATCTCACCACTTCCTCCACTTTCATCACATTTCACTTCCTTTATAACATCAACACCACCCTCAAACATCTTCTCACCAAATTCCTCCAACCCTTCTTCATCTTCATCATCAACATCATCATCATGGATGGGAATAACCTCATCATTCTCAAGATCCACAAAAGCTTCTCCCTTTACCCTCGTTTTTCTAGACCCAGTAACAGATCCCAAAACCATTTCATCTTCATCACTCTTTCTCCTCGTTGAAGATAAACC…
ASHM01004361Z1	7	2804755	C	T	319		0.096607	ACCATCACTATGTTTCACAACCAACTCAATTTCATCCAAGGAGAAAGGGGATGTAAGTTCGAAATTTTCATCCTCCGATAGCATAGGGAAGACAACCCCATCAAGCTTTGGCCTAGCTCTTGGAGTATCCGAAACATGATTTGCAAAGAAAGAGGAAACCACCGCCTTAATTTGATCCGGAGATTCTAACCAAACATCATCCACACGAATAGCCGAAATAGAATTCAACTTAGATCTAGCTTTAATACAACCATGAAAGAATTTTGTATTACAATCTCCCTCCTTTAGCCACTTAGAACGAGATATTTGGAAAATAAACGCTTCCTTGCTCTTAAGAAATTTCCATAACTCCCCAAACTTCTCATTCCTACTAGACACTTCTTGACGAGACAACCCCAT…
ASHM01004361Z2	7	2804756	G	A	340		0.0634895	ACCATCACTATGTTTCACAACCAACTCAATTTCATCCAAGGAGAAAGGGGATGTAAGTTCGAAATTTTCATCCTCCGATAGCATAGGGAAGACAACCCCATCAAGCTTTGGCCTAGCTCTTGGAGTATCCGAAACATGATTTGCAAAGAAAGAGGAAACCACCGCCTTAATTTGATCCGGAGATTCTAACCAAACATCATCCACACGAATAGCCGAAATAGAATTCAACTTAGATCTAGCTTTAATACAACCATGAAAGAATTTTGTATTACAATCTCCCTCCTTTAGCCACTTAGAACGAGATATTTGGAAAATAAACGCTTCCTTGCTCTTAAGAAATTTCCATAACTCCCCAAACTTCTCATTCCTACTAGACACTTCTTGACGAGACAACCCCAT…
ASHM01004361Z3	7	2804772	G	A	356		0.109468	ACCATCACTATGTTTCACAACCAACTCAATTTCATCCAAGGAGAAAGGGGATGTAAGTTCGAAATTTTCATCCTCCGATAGCATAGGGAAGACAACCCCATCAAGCTTTGGCCTAGCTCTTGGAGTATCCGAAACATGATTTGCAAAGAAAGAGGAAACCACCGCCTTAATTTGATCCGGAGATTCTAACCAAACATCATCCACACGAATAGCCGAAATAGAATTCAACTTAGATCTAGCTTTAATACAACCATGAAAGAATTTTGTATTACAATCTCCCTCCTTTAGCCACTTAGAACGAGATATTTGGAAAATAAACGCTTCCTTGCTCTTAAGAAATTTCCATAACTCCCCAAACTTCTCATTCCTACTAGACACTTCTTGACGAGACAACCCCAT…
ASHM01004434Z2	1	17224297	C	A	316		0.00624052	TACTTCCTGAAGCAGAGCACCATTCTCCGTATCGAAAACACGAATAAGCGTTCCTCTAGTACTAGCAGTGGCAAGAAACTTTCCATCAATCGTGAGACCAAAACAAGCCAAACTCGAATCATGAGCCCAAACATAACTAACCTTCTTCTCCGCATAATAATGATCCACACGAACCTGACCTTTCTGCAATCCAGGACACACCATCACCATCGAATCAGCGAGCTGAGAAACAACACAAAGCCCCTTAGGGTTCGAAAAAGTCTCCACCTGACTAATAACCTTGAAATCCTTGAAATTGTAAACATAAACCTTAAACTCCAATACAACTACAATCATATCTCGCCGGAGACGAACACCGCGAACAGAGGTTCGGAATGTTAACGTACCGAATGACTCGCC…
ASHM01004434Z3	1	17224300	C	T	319		0.0195608	TACTTCCTGAAGCAGAGCACCATTCTCCGTATCGAAAACACGAATAAGCGTTCCTCTAGTACTAGCAGTGGCAAGAAACTTTCCATCAATCGTGAGACCAAAACAAGCCAAACTCGAATCATGAGCCCAAACATAACTAACCTTCTTCTCCGCATAATAATGATCCACACGAACCTGACCTTTCTGCAATCCAGGACACACCATCACCATCGAATCAGCGAGCTGAGAAACAACACAAAGCCCCTTAGGGTTCGAAAAAGTCTCCACCTGACTAATAACCTTGAAATCCTTGAAATTGTAAACATAAACCTTAAACTCCAATACAACTACAATCATATCTCGCCGGAGACGAACACCGCGAACAGAGGTTCGGAATGTTAACGTACCGAATGACTCGCC…
ASHM01004434Z5	1	17224612	A	T	631		0.0324175	TACTTCCTGAAGCAGAGCACCATTCTCCGTATCGAAAACACGAATAAGCGTTCCTCTAGTACTAGCAGTGGCAAGAAACTTTCCATCAATCGTGAGACCAAAACAAGCCAAACTCGAATCATGAGCCCAAACATAACTAACCTTCTTCTCCGCATAATAATGATCCACACGAACCTGACCTTTCTGCAATCCAGGACACACCATCACCATCGAATCAGCGAGCTGAGAAACAACACAAAGCCCCTTAGGGTTCGAAAAAGTCTCCACCTGACTAATAACCTTGAAATCCTTGAAATTGTAAACATAAACCTTAAACTCCAATACAACTACAATCATATCTCGCCGGAGACGAACACCGCGAACAGAGGTTCGGAATGTTAACGTACCGAATGACTCGCC…
ASHM01004434Z6	1	17224615	G	T	634		0.0379985	TACTTCCTGAAGCAGAGCACCATTCTCCGTATCGAAAACACGAATAAGCGTTCCTCTAGTACTAGCAGTGGCAAGAAACTTTCCATCAATCGTGAGACCAAAACAAGCCAAACTCGAATCATGAGCCCAAACATAACTAACCTTCTTCTCCGCATAATAATGATCCACACGAACCTGACCTTTCTGCAATCCAGGACACACCATCACCATCGAATCAGCGAGCTGAGAAACAACACAAAGCCCCTTAGGGTTCGAAAAAGTCTCCACCTGACTAATAACCTTGAAATCCTTGAAATTGTAAACATAAACCTTAAACTCCAATACAACTACAATCATATCTCGCCGGAGACGAACACCGCGAACAGAGGTTCGGAATGTTAACGTACCGAATGACTCGCC…
ASHM01004434Z7	1	17224616	A	G	635		0.0355378	TACTTCCTGAAGCAGAGCACCATTCTCCGTATCGAAAACACGAATAAGCGTTCCTCTAGTACTAGCAGTGGCAAGAAACTTTCCATCAATCGTGAGACCAAAACAAGCCAAACTCGAATCATGAGCCCAAACATAACTAACCTTCTTCTCCGCATAATAATGATCCACACGAACCTGACCTTTCTGCAATCCAGGACACACCATCACCATCGAATCAGCGAGCTGAGAAACAACACAAAGCCCCTTAGGGTTCGAAAAAGTCTCCACCTGACTAATAACCTTGAAATCCTTGAAATTGTAAACATAAACCTTAAACTCCAATACAACTACAATCATATCTCGCCGGAGACGAACACCGCGAACAGAGGTTCGGAATGTTAACGTACCGAATGACTCGCC…
ASHM01004531Z1	6	15663020	G	A	268		0.333926	TCATATTGGGACTACAGAATTATAATGCTCACCAAGCCCAAAAGCATGCCTGTGGTAAGAAAGCATGATACTGGAACCAGAAGAGCCAATACCATCAGCTGATTTATACTCCTTCCCCATCTCCACATCAGGGAAGGATCCTGAATATATCATAATGTGCTTCTTCAGGCAGTGAGTTAAGGCACCAAGCTCTAGTTGTCCTCCCCATATTGCTGTGGACTCTACTTCTTTGCAATAATTTTCAAACTTCTGAGCAATTGATTCATCGGAATCACCTTCAATCAAATTCTCTGACAGACAAAATGGGAGGAAATCAGATGTGTTCTTTCTCATGTAAGCAGCTGTCATTTGTCGAAGTTCTTGGTATGTATATGGAGATTTGAGCCCAGAGAGGTGGGC…
ASHM01004531Z2	6	15663467	G	C	715		0.356943	TCATATTGGGACTACAGAATTATAATGCTCACCAAGCCCAAAAGCATGCCTGTGGTAAGAAAGCATGATACTGGAACCAGAAGAGCCAATACCATCAGCTGATTTATACTCCTTCCCCATCTCCACATCAGGGAAGGATCCTGAATATATCATAATGTGCTTCTTCAGGCAGTGAGTTAAGGCACCAAGCTCTAGTTGTCCTCCCCATATTGCTGTGGACTCTACTTCTTTGCAATAATTTTCAAACTTCTGAGCAATTGATTCATCGGAATCACCTTCAATCAAATTCTCTGACAGACAAAATGGGAGGAAATCAGATGTGTTCTTTCTCATGTAAGCAGCTGTCATTTGTCGAAGTTCTTGGTATGTATATGGAGATTTGAGCCCAGAGAGGTGGGC…
ASHM01004635Z	3	35434508	C	T	51		0.118954	TGGCAACAAAAGTGGTCCTGTTTGGCTTCACTCTTGATTTCAGAATCTCGCTGAGCATCATAACTGCTTCTTTCCCATAGCCATAGTGAGCCAGTGCTGATATCATAGTGTTCCACAACACTACATGTTGCATATTTCTGACGATTACAAAGACTTGCATGGCAGTCTCCATGCTTCCACATTTTGCATACATGTCAACAATAGCACTAACAACAACAGGATTAGTTCTAATGTTATTCCGCACCAAAAATGCATGTATCTGCTTACCATACTTCAGTGAAGCGATAGTAGCACAAGCAAACAGGCAACTACTGAATGTGAATTCATCAGGCTTAACTTGATGCTTAATCATCTTTCTAAACACTCCAAGAGCTTTATGACCCAGACCATTTCTCGCAT…
ASHM01004641Z	4	14276924	C	G	1642		0.0490435	CCTTTCACTTGGGACCTGAAGTTGCTGTTTGAGCTCCACGAATTTTTCCTCGTGCAAGTCTGAAGTCTTCACATATTTTACACTATCCCGGATTTTTTTCACTACGTCTTGTATGGATCTCAGCAAATCATTTGCGATGCTGCTTAAAGTTCTGGCAATACAACTTCCAACCAGCAACTGACCATTGAGGATAAGTGGATTTTTTGCAGAGAGTAGTGATCTGAGATTTCCAAGAGCAACCTCACTCAGTGCATGATTACAAGTAATAGAAAACAACCTGCCGTCTAAATTCCAATCAGAAAGGCATGCAGAAACAGCATGGTTAATAGCAGACTCGGAATCAGGGTATGGTTCCATCACAACATTGAGAATTCTCTTCTGTAATTTCCAATCACTATC…
ASHM01004690Z	4	41149200	T	G	108		0.024278	AGGGGATTGTTGTGCAGGATCAAAGCATTCAATTGTTTTCTGGTTTTGTTATGTACCTTGTTTTGCCTTTCTGGATATGGGTTGTGCGTGACACATGCAAGGCCAAATTTGCCGGAATATGATGCCTGTGTGTCTTCGGGGAAAAATTGCGATTTGGGTTTTTCGGATACTGTTGTCGGTGGCGGTAATTTAGGTTCGGCATCAACTTCAATCCGCAACAGTTTTCAAAATGTGTGTCCGGACACACATTCGTTCTGTGTTCCTTTGACGATATATGGATTCAACGATGAAGAGAAAAGTCTTAAAGCAGCTTCTCTCGGAGTTTCTGGTAGACAGTGCGATGGTCCGTTTTGTGGATTAAGTCAAGATAGCGAGGTGACAAGTAGTGTGAAAGACTTA…
ASHM01004725Z1	2	22179477	A	G	350		0.0990029	TCATTCATTCACGTTGCTAATTCCTTTCTTGCCCCTACGAGAATACACAATCCACTCCTTGCACCCCTTTCTCCCATCATGCACCAAAGACTCACTAATTGGGCCTAATTCTTTCTCATTGGGCCTAACAATACTTCCCCCTATAAGATTAGCCTTGTCCTCAAGGCTAAATTTTGGAAACTGACTTTTGATGGTAATCACATCTTCCCATGTTGCTTCCTCTGCCAACTTCCCCTTCCATTGAATTAGAACCTGCAGAATGGTTTCTCCCTTGTTCTGAATACCACGAGTAGCCAACACCCTCTCTAGTTCAAACATTTCTGGCTGATCCCCTGTCATCCCATCTGGTAGTTCATCTTCACCTTGCTAATCCCCTACAGCTTTTTTTAACAGCAAGAC…
ASHM01005014Z1	3	22237384	T	A	405		0.289791	AGCTGTGATTGGGAGGAGAGAAGTTCAATGCTTTCTGATCCAGACTACTGTAGAAAGACTCATGGAGAAAATGAGAGCATTTGGAACCTTTCTGATTGTCATGTACTTGGTTGCAAGATCCATTCCCCTATTAGAGGTGCTTCAAGGGAAAGGCTATTTGAACTTCATGAAATTTTTAAGTCAGTACCTTCACCTTGTGGAGAACAGCAGAAGATTATTATTTCCAAGATAATACCTATGGACCACACCTGCAGATCCGGGATTTGGGAGATCTCTGATGATATTTTAACTAAAATTCTATCTTCCCTGGGCCCGATGGACCTCCTAAGGGTTTCTGTAACGTGTCATCATCTAAGATCCTTGGCCGCTTCAGTAATGCCCTGCACAAAGTTAAAACTA…
ASHM01005014Z2	3	22237402	T	G	423		0.328454	AGCTGTGATTGGGAGGAGAGAAGTTCAATGCTTTCTGATCCAGACTACTGTAGAAAGACTCATGGAGAAAATGAGAGCATTTGGAACCTTTCTGATTGTCATGTACTTGGTTGCAAGATCCATTCCCCTATTAGAGGTGCTTCAAGGGAAAGGCTATTTGAACTTCATGAAATTTTTAAGTCAGTACCTTCACCTTGTGGAGAACAGCAGAAGATTATTATTTCCAAGATAATACCTATGGACCACACCTGCAGATCCGGGATTTGGGAGATCTCTGATGATATTTTAACTAAAATTCTATCTTCCCTGGGCCCGATGGACCTCCTAAGGGTTTCTGTAACGTGTCATCATCTAAGATCCTTGGCCGCTTCAGTAATGCCCTGCACAAAGTTAAAACTA…
ASHM01005014Z3	3	22237773	C	A	794		0.109548	AGCTGTGATTGGGAGGAGAGAAGTTCAATGCTTTCTGATCCAGACTACTGTAGAAAGACTCATGGAGAAAATGAGAGCATTTGGAACCTTTCTGATTGTCATGTACTTGGTTGCAAGATCCATTCCCCTATTAGAGGTGCTTCAAGGGAAAGGCTATTTGAACTTCATGAAATTTTTAAGTCAGTACCTTCACCTTGTGGAGAACAGCAGAAGATTATTATTTCCAAGATAATACCTATGGACCACACCTGCAGATCCGGGATTTGGGAGATCTCTGATGATATTTTAACTAAAATTCTATCTTCCCTGGGCCCGATGGACCTCCTAAGGGTTTCTGTAACGTGTCATCATCTAAGATCCTTGGCCGCTTCAGTAATGCCCTGCACAAAGTTAAAACTA…
ASHM01005018Z1	2	20306805	C	T	449		0.107563	TTTCAAACCTCGAAGTTCCAATTCACGCGGTTCGTTTTCCTAAAGAGAGCGAGTGTAACAACGCGCCTCCTGATGAGTTACTGGCAAAATCAATTAACAGTTTATTAACCGTGGTAGCTCAAGATGTCAGGATTCAGTTAAAGATAGTTTCACGCGCGCGCCCGGTTGAGATTGCAGCAGTGTACTCACTCGCGGGTCGACCTGCACCACTCGGATCCGGTTCGATCCGAATAGGAGATTTATACGCTGAAGAAGAAAGAGAATTATTATTGGAGCTGAAAGTGCCAGCTGTTTCAGCTGGGTCCCATCATGTTTTAACTGTTTTATCTTCTTACCGTGACACAGTTACAAGTGAGATTCTGAATCCAGTTGAGCAGGCAATGCTAATTCCTCGGCCCC…
ASHM01005018Z2	2	20306826	C	G	470		0.0893237	TTTCAAACCTCGAAGTTCCAATTCACGCGGTTCGTTTTCCTAAAGAGAGCGAGTGTAACAACGCGCCTCCTGATGAGTTACTGGCAAAATCAATTAACAGTTTATTAACCGTGGTAGCTCAAGATGTCAGGATTCAGTTAAAGATAGTTTCACGCGCGCGCCCGGTTGAGATTGCAGCAGTGTACTCACTCGCGGGTCGACCTGCACCACTCGGATCCGGTTCGATCCGAATAGGAGATTTATACGCTGAAGAAGAAAGAGAATTATTATTGGAGCTGAAAGTGCCAGCTGTTTCAGCTGGGTCCCATCATGTTTTAACTGTTTTATCTTCTTACCGTGACACAGTTACAAGTGAGATTCTGAATCCAGTTGAGCAGGCAATGCTAATTCCTCGGCCCC…
ASHM01005018Z3	2	20306971	C	T	615		0.121096	TTTCAAACCTCGAAGTTCCAATTCACGCGGTTCGTTTTCCTAAAGAGAGCGAGTGTAACAACGCGCCTCCTGATGAGTTACTGGCAAAATCAATTAACAGTTTATTAACCGTGGTAGCTCAAGATGTCAGGATTCAGTTAAAGATAGTTTCACGCGCGCGCCCGGTTGAGATTGCAGCAGTGTACTCACTCGCGGGTCGACCTGCACCACTCGGATCCGGTTCGATCCGAATAGGAGATTTATACGCTGAAGAAGAAAGAGAATTATTATTGGAGCTGAAAGTGCCAGCTGTTTCAGCTGGGTCCCATCATGTTTTAACTGTTTTATCTTCTTACCGTGACACAGTTACAAGTGAGATTCTGAATCCAGTTGAGCAGGCAATGCTAATTCCTCGGCCCC…
ASHM01005018Z4	2	20306984	G	A	628		0.212408	TTTCAAACCTCGAAGTTCCAATTCACGCGGTTCGTTTTCCTAAAGAGAGCGAGTGTAACAACGCGCCTCCTGATGAGTTACTGGCAAAATCAATTAACAGTTTATTAACCGTGGTAGCTCAAGATGTCAGGATTCAGTTAAAGATAGTTTCACGCGCGCGCCCGGTTGAGATTGCAGCAGTGTACTCACTCGCGGGTCGACCTGCACCACTCGGATCCGGTTCGATCCGAATAGGAGATTTATACGCTGAAGAAGAAAGAGAATTATTATTGGAGCTGAAAGTGCCAGCTGTTTCAGCTGGGTCCCATCATGTTTTAACTGTTTTATCTTCTTACCGTGACACAGTTACAAGTGAGATTCTGAATCCAGTTGAGCAGGCAATGCTAATTCCTCGGCCCC…
ASHM01005057Z	2	46650853	C	T	815		0.0640448	TACTTGCATGTACCAGTGAAGGGAGATGGTGCAGGAAGGTAAGGTGGTGTGGGGAAAGTGGGGGTAAACGGCGTGCCAGGATCGACTGGGGGGCTACTGCCTCCATAAGTTGGTGGTGAGTTGTAGTACCCTCCTGATGGTGTTGTCGGGGTTAAGGGTGTTGCTGGGGTTAAAGGGTCTGATGGTGGTGATGAGTCTTGTGGTGGTGAGTTGTAGTAACCTCCTGATGGTGTTGTCGGGGTTGAGGGTGTTGCCGGGGTTAAAGGGTCTGATGGTGGTGATGAGTCTTGCGGTGGTGAGTTGTAGTAACCTCCTGATGGTGTTGTCGGGGTAGAGGGTGTTGTTGGGGTTAAAGGGTCGGATGGTGGTGATGAGTCTTGTGGTGGTGAGTTGTATCCT…
ASHM01005154Z	2	16623172	A	T	223		0.0195608	CTAACACCATATCCTATACTCAAAAAAGAAACAACTGATTGACTATGATTATTTGTAGAAGAATTAGTACAAGCTAAGGACAAAGAACGAGATCCATCGTTCGGAACACAACCACCGGAATTACCTGATGCAACATGGAAATTTGAAGGACAAGAACAACCAGGTGAAGATGATGATAAAGTGTTATCATTACATAAACCTAATCTTCCACAAGCTAATGGAATTTGACAAGCATCATTTGGTCCAACAAATTCCTGCTTCAAACTTTCTCCTGAAAGTTGGCTACTACTAATAGTAAATTGGCCATTGTAAGCCAATTTGGCGATACGAAAATTAGTTACCGATAAACCAAGTTGATAAACAAGTACTGTTTCATTATGTCCAAAGATATAAAAACCT…
ASHM01005200Z1	3	2210378	G	A	321		0.0408103	TTTCTGAACTGTTTCTGAAACCAATTTCTTCATAGCCTTCAAGGATGGACTTTGGCTGTCATCAATTTCAGAAGACCGTAAACTACTAGTGACTTCAATATCCATTTTCGAGTCAACGGTGATGCTGTCAGATTGAATAGAAGTCTCATCCCCTTGGTAAAAACTTCTAGAATCATTGCTTATCTCACTCAGTTGCTCTTCGCTGTGCTGTGAGTTGACAGTTTTGTGTCGTACTTTTCCACTTGGAGAAACTGATTCGGCTGCCTTTTTACCGGATTGCCTTCTTGGTTTGTTTGAATCTGATGGTGATGTAGGCAGACGAGATCGCTTCTCTAACTCTAACTTCTTCTGTTGCAATCTTGGACTCACTGATCCTGAACTCTTCACTGAACTTTGGCT…
ASHM01005200Z2	3	2211231	G	A	1174		0.0170328	TTTCTGAACTGTTTCTGAAACCAATTTCTTCATAGCCTTCAAGGATGGACTTTGGCTGTCATCAATTTCAGAAGACCGTAAACTACTAGTGACTTCAATATCCATTTTCGAGTCAACGGTGATGCTGTCAGATTGAATAGAAGTCTCATCCCCTTGGTAAAAACTTCTAGAATCATTGCTTATCTCACTCAGTTGCTCTTCGCTGTGCTGTGAGTTGACAGTTTTGTGTCGTACTTTTCCACTTGGAGAAACTGATTCGGCTGCCTTTTTACCGGATTGCCTTCTTGGTTTGTTTGAATCTGATGGTGATGTAGGCAGACGAGATCGCTTCTCTAACTCTAACTTCTTCTGTTGCAATCTTGGACTCACTGATCCTGAACTCTTCACTGAACTTTGGCT…
ASHM01005624Z1	1	15003765	T	C	1058		0.158741	ATGATGATGAAACCAAAGTTTGATTCTGAAAATAAAGATAATGCTTATGATGTTGGTGAAATTGAAACTGAAACTGATTGGAAAAATGGTCAACAAGAATTACTTCATGATATTCAAGAATTAAGCAATGCACTTTACTTGCAAAATACCCCTTTTAAGCCTTCCACACTTTCCTCACTCCATAATAGATCTAAGTCTGCTGAAAAAACCCGTTTGTCGAAATCTCAACTTAACTCAACGCCGAGATTTGTAAGTGAGGATATGTTGATAAGGGACAAGAAGTTGTTGTCTTTAGGATGGAATTGGAAGAAGCCCTTGAAAGCTTTGACTCATATCGGTTGTCAAAAGTTTGATTGTCGCTTTAAGCTTCATGTCCATTCAATTGAGGGACTACCTTTG…
ASHM01005624Z2	1	15003769	C	T	1062		0.260159	ATGATGATGAAACCAAAGTTTGATTCTGAAAATAAAGATAATGCTTATGATGTTGGTGAAATTGAAACTGAAACTGATTGGAAAAATGGTCAACAAGAATTACTTCATGATATTCAAGAATTAAGCAATGCACTTTACTTGCAAAATACCCCTTTTAAGCCTTCCACACTTTCCTCACTCCATAATAGATCTAAGTCTGCTGAAAAAACCCGTTTGTCGAAATCTCAACTTAACTCAACGCCGAGATTTGTAAGTGAGGATATGTTGATAAGGGACAAGAAGTTGTTGTCTTTAGGATGGAATTGGAAGAAGCCCTTGAAAGCTTTGACTCATATCGGTTGTCAAAAGTTTGATTGTCGCTTTAAGCTTCATGTCCATTCAATTGAGGGACTACCTTTG…
ASHM01005624Z3	1	15003771	T	C	1064		0.0139125	ATGATGATGAAACCAAAGTTTGATTCTGAAAATAAAGATAATGCTTATGATGTTGGTGAAATTGAAACTGAAACTGATTGGAAAAATGGTCAACAAGAATTACTTCATGATATTCAAGAATTAAGCAATGCACTTTACTTGCAAAATACCCCTTTTAAGCCTTCCACACTTTCCTCACTCCATAATAGATCTAAGTCTGCTGAAAAAACCCGTTTGTCGAAATCTCAACTTAACTCAACGCCGAGATTTGTAAGTGAGGATATGTTGATAAGGGACAAGAAGTTGTTGTCTTTAGGATGGAATTGGAAGAAGCCCTTGAAAGCTTTGACTCATATCGGTTGTCAAAAGTTTGATTGTCGCTTTAAGCTTCATGTCCATTCAATTGAGGGACTACCTTTG…
ASHM01005624Z5	1	15004675	T	C	1968		0.0391746	ATGATGATGAAACCAAAGTTTGATTCTGAAAATAAAGATAATGCTTATGATGTTGGTGAAATTGAAACTGAAACTGATTGGAAAAATGGTCAACAAGAATTACTTCATGATATTCAAGAATTAAGCAATGCACTTTACTTGCAAAATACCCCTTTTAAGCCTTCCACACTTTCCTCACTCCATAATAGATCTAAGTCTGCTGAAAAAACCCGTTTGTCGAAATCTCAACTTAACTCAACGCCGAGATTTGTAAGTGAGGATATGTTGATAAGGGACAAGAAGTTGTTGTCTTTAGGATGGAATTGGAAGAAGCCCTTGAAAGCTTTGACTCATATCGGTTGTCAAAAGTTTGATTGTCGCTTTAAGCTTCATGTCCATTCAATTGAGGGACTACCTTTG…
ASHM01006045Z3	5	13313617	C	T	907		0.0289784	CCCATGATTTATGTTTCAAGGATGATTCTGGAAGATTGGTGAAGGACATGTCAGAACCACGGCTACCACTTAAACTTTCTGTAAATGACATATCTTGGTCTTTCTTCTGCTCCGATCTTGGATTGAGGTTAACTATATTGAAGTTGGTTACTTGATCATTTGACTTTGGTGCAGTAATGGAAGAGGTTTCAACTCCACTTGTCAATTGATTCAATTCCTTCAACTTCTGTTCTAGAAGAATACCTAAGGCGTCACCACCAATTACATTGTATCCTATTGGAGACCTTGTATTGTCTGCGTCTAGCAACACTCTTTTGATGCGTTGATCTAATGAAAGTTCATTAGTATTCTTTCCATCTTGTCGAGGTGTCTCAGAACCTGGATTGCTGCTGCTCCTTG…
ASHM01006113Z	3	30818384	C	T	488		0.196373	AGGTTTGTTGCCTGATAAACACTTCCAAATGATCCTCGTCCAATAAGTTTTCCTTTCTGCCATTGACCCTTCATTGAATGAAAAATTTCTGTTGAGTGACTTAACGTGACATTTGATTGATGCTGTGCAGGTGATTGTTGTCGCGGCGGTGAAGCTCTCGGTGGAAGGGGCAATGGATGTGCATCAACATGGTTATATTCAGGAGACACTCTGGAGCAATGTTTAGAGTGGTGAGAAGGAGCTCCCCCTTGAATAGTGTGACGGTGAATAGGACTGTGGTTCCCCAAGCTACGACGAGGAGACAAGTCTGGACTACGAGCAGTTTTAGCAGGCAATCTCAAAATGTCATTAAAATCTTGAGGAAAATTGATGGAAGGATCAAATAAATCTACATTGCTT…
ASHM01006133Z1	7	9461800	G	A	512		0.0525033	CCTCCTTGGGACCGACTCTAACGACCTTTTCTTCAACATCCAATAGAGGAACATTTAAACTATTTAGATGTGAAATAGCGTTAAAGGACGATATTGGAGACACAACCAAGTCATCTGTCACCATGTATATTGATGGACCTTTCACATATTCTCCCGAACTTGATGACTTTGAAGATGAGAACTTAGGATCAACCAAATTTAAAGGTACATAACTGTCAGAAGAATAACCATAACACTTGCGTGTCGAAGTAGTAGTAGAAGTAGTAGTAGTAGTAGTAGTAGTAGTAAAAACTTCACGATACCGTGAATTAGATAAGAAAGAATGATAATAATAGACAGGTAAGGAGACTGCACAGATTGGCAATATCTGGTTGCTGAGCTCAAATTGCGCGGCAATGG…
ASHM01006133Z2	7	9461824	T	C	536		0.132981	CCTCCTTGGGACCGACTCTAACGACCTTTTCTTCAACATCCAATAGAGGAACATTTAAACTATTTAGATGTGAAATAGCGTTAAAGGACGATATTGGAGACACAACCAAGTCATCTGTCACCATGTATATTGATGGACCTTTCACATATTCTCCCGAACTTGATGACTTTGAAGATGAGAACTTAGGATCAACCAAATTTAAAGGTACATAACTGTCAGAAGAATAACCATAACACTTGCGTGTCGAAGTAGTAGTAGAAGTAGTAGTAGTAGTAGTAGTAGTAGTAAAAACTTCACGATACCGTGAATTAGATAAGAAAGAATGATAATAATAGACAGGTAAGGAGACTGCACAGATTGGCAATATCTGGTTGCTGAGCTCAAATTGCGCGGCAATGG…
ASHM01006557Z1	1	13222565	A	T	639		0.0995703	ATGAAGACTTCAAACTATGGTGTAACATTCTTATCTCGTGAAGTTGCTAATTCCATACCCTTTTCATCAAACAAAGTGGAAATGGAAAACATCCTTAACCATTTTTCCATCAAACAAGGATCAAAGGAATGTGAATTTGTGAAAAACACTATTGGTTATTGTGAAGGGCAAGACATGAAAGGTGAGGTAAAGACATGTGTAACATCATTGGAATCTATGGTTGATTTCGCTACTTCGAAACTCGGAAACAACGTTGAAGCTGTTTCAACAGAAGTGAACAAAGAAACAAATTTACAAGAATATGTAATAGCAAAAGGAGTTAAGAAATTGGGAGAGGATAACAAAGTTGTTGTGTGTCATAAAGTGAATTATCCTTATGCAGTTTTTTACTGTCATAAA…
ASHM01006557Z2	1	13222574	G	A	648		0.0107922	ATGAAGACTTCAAACTATGGTGTAACATTCTTATCTCGTGAAGTTGCTAATTCCATACCCTTTTCATCAAACAAAGTGGAAATGGAAAACATCCTTAACCATTTTTCCATCAAACAAGGATCAAAGGAATGTGAATTTGTGAAAAACACTATTGGTTATTGTGAAGGGCAAGACATGAAAGGTGAGGTAAAGACATGTGTAACATCATTGGAATCTATGGTTGATTTCGCTACTTCGAAACTCGGAAACAACGTTGAAGCTGTTTCAACAGAAGTGAACAAAGAAACAAATTTACAAGAATATGTAATAGCAAAAGGAGTTAAGAAATTGGGAGAGGATAACAAAGTTGTTGTGTGTCATAAAGTGAATTATCCTTATGCAGTTTTTTACTGTCATAAA…
ASHM01006557Z3	1	13222584	G	C	658		0.00654896	ATGAAGACTTCAAACTATGGTGTAACATTCTTATCTCGTGAAGTTGCTAATTCCATACCCTTTTCATCAAACAAAGTGGAAATGGAAAACATCCTTAACCATTTTTCCATCAAACAAGGATCAAAGGAATGTGAATTTGTGAAAAACACTATTGGTTATTGTGAAGGGCAAGACATGAAAGGTGAGGTAAAGACATGTGTAACATCATTGGAATCTATGGTTGATTTCGCTACTTCGAAACTCGGAAACAACGTTGAAGCTGTTTCAACAGAAGTGAACAAAGAAACAAATTTACAAGAATATGTAATAGCAAAAGGAGTTAAGAAATTGGGAGAGGATAACAAAGTTGTTGTGTGTCATAAAGTGAATTATCCTTATGCAGTTTTTTACTGTCATAAA…
ASHM01006625Z1	2	40048713	T	C	83		0.350496	AGGCAACTATAGCACATGCTTTAGAGAAAACCAAATATGAAGATTCAGATGTCAAGTGGAAAGAGTTGGACCCTAAATATCATTTCTCATGCCAATTCATGGCTGATACAGTTGCAATGAATTCATCTGATTTCATCATAACCAGCACATACCAAGAAATTGCTGGAAG
ASHM01006625Z2	2	40048722	C	T	92		0.0718473	AGGCAACTATAGCACATGCTTTAGAGAAAACCAAATATGAAGATTCAGATGTCAAGTGGAAAGAGTTGGACCCTAAATATCATTTCTCATGCCAATTCATGGCTGATACAGTTGCAATGAATTCATCTGATTTCATCATAACCAGCACATACCAAGAAATTGCTGGAAG
ASHM01006677Z1	1	24784124	A	C	44		0.0469629	GGGACTAATGAGGATCAGGTAGGGAACCATAGGGAGAATAATGACCGGGTGGTGGTTTCAGATGAATCCCAGAAAACAGCCGACGTGTCTCGAACTTACCAACGCGAGATTGGTAAGGAGTCCGAGGAGACAGGTGGGTTTAATTCGTGGAAGACGAGGGCTAAAAAGGCTTGGTTAAGAAAATTGAATTCAATGAAATCCAAGATGGAGGAACTCCAAGGAGAATTTGATAACAAGAAGCATGAAGGCGGTGTTCCATTATCAGGTTGTAGGATTCAGAGAGTTAAGGTCCGTCATTGCAAGAAACAAAGAAAGGAACTTTCGGCTCTTTATATAGGACAAGATATTAAAGCGCATGAAGGACCAATTTTCACAATGAAATTTAGTCCTGACGGACAG…
ASHM01006677Z2	1	24784129	G	T	49		0.318043	GGGACTAATGAGGATCAGGTAGGGAACCATAGGGAGAATAATGACCGGGTGGTGGTTTCAGATGAATCCCAGAAAACAGCCGACGTGTCTCGAACTTACCAACGCGAGATTGGTAAGGAGTCCGAGGAGACAGGTGGGTTTAATTCGTGGAAGACGAGGGCTAAAAAGGCTTGGTTAAGAAAATTGAATTCAATGAAATCCAAGATGGAGGAACTCCAAGGAGAATTTGATAACAAGAAGCATGAAGGCGGTGTTCCATTATCAGGTTGTAGGATTCAGAGAGTTAAGGTCCGTCATTGCAAGAAACAAAGAAAGGAACTTTCGGCTCTTTATATAGGACAAGATATTAAAGCGCATGAAGGACCAATTTTCACAATGAAATTTAGTCCTGACGGACAG…
ASHM01006677Z3	1	24784329	C	T	249		0.125912	GGGACTAATGAGGATCAGGTAGGGAACCATAGGGAGAATAATGACCGGGTGGTGGTTTCAGATGAATCCCAGAAAACAGCCGACGTGTCTCGAACTTACCAACGCGAGATTGGTAAGGAGTCCGAGGAGACAGGTGGGTTTAATTCGTGGAAGACGAGGGCTAAAAAGGCTTGGTTAAGAAAATTGAATTCAATGAAATCCAAGATGGAGGAACTCCAAGGAGAATTTGATAACAAGAAGCATGAAGGCGGTGTTCCATTATCAGGTTGTAGGATTCAGAGAGTTAAGGTCCGTCATTGCAAGAAACAAAGAAAGGAACTTTCGGCTCTTTATATAGGACAAGATATTAAAGCGCATGAAGGACCAATTTTCACAATGAAATTTAGTCCTGACGGACAG…
ASHM01006677Z4	1	24784330	G	A	250		0.0655009	GGGACTAATGAGGATCAGGTAGGGAACCATAGGGAGAATAATGACCGGGTGGTGGTTTCAGATGAATCCCAGAAAACAGCCGACGTGTCTCGAACTTACCAACGCGAGATTGGTAAGGAGTCCGAGGAGACAGGTGGGTTTAATTCGTGGAAGACGAGGGCTAAAAAGGCTTGGTTAAGAAAATTGAATTCAATGAAATCCAAGATGGAGGAACTCCAAGGAGAATTTGATAACAAGAAGCATGAAGGCGGTGTTCCATTATCAGGTTGTAGGATTCAGAGAGTTAAGGTCCGTCATTGCAAGAAACAAAGAAAGGAACTTTCGGCTCTTTATATAGGACAAGATATTAAAGCGCATGAAGGACCAATTTTCACAATGAAATTTAGTCCTGACGGACAG…
ASHM01006677Z5	1	24784554	T	C	474		0.182625	GGGACTAATGAGGATCAGGTAGGGAACCATAGGGAGAATAATGACCGGGTGGTGGTTTCAGATGAATCCCAGAAAACAGCCGACGTGTCTCGAACTTACCAACGCGAGATTGGTAAGGAGTCCGAGGAGACAGGTGGGTTTAATTCGTGGAAGACGAGGGCTAAAAAGGCTTGGTTAAGAAAATTGAATTCAATGAAATCCAAGATGGAGGAACTCCAAGGAGAATTTGATAACAAGAAGCATGAAGGCGGTGTTCCATTATCAGGTTGTAGGATTCAGAGAGTTAAGGTCCGTCATTGCAAGAAACAAAGAAAGGAACTTTCGGCTCTTTATATAGGACAAGATATTAAAGCGCATGAAGGACCAATTTTCACAATGAAATTTAGTCCTGACGGACAG…
ASHM01006704Z1	1	28586244	A	G	94		0.100018	AGGTCTTCCTACTGTTGTTGCTAGAAATACAATGTTAGGTTCTAATAGTGAATTGGTGGTTCTTCCATTGGTGGCTAGATTTGTACAAACTGTAGATGCTGCTTTAAATGCATCGAAATCCGAAGGTGCTGATTTTCTTATATATGGTGCTGGTGATTTGAAACGTTTAAATCAGGAAATTGGTAATGTAGTTGAGAATGTGAAGATACCTATTTTTGCCTCTTGTGTGGGGGAAAACATGTCATATGCTGAAGCTTCGAGTTTACTTGCTTCTGGTGCTAGTGGTTTTGTTACTGATTTGGAAAGTTTTGGGCTGTTTGATGATGATTTTCTTTACAAACTATTTGATGGTGGAATTGCAAATGACGAGAGAATGCTAGATAATCGTGGTAGTAAAAT…
ASHM01006704Z2	1	28586663	C	T	113		0.0206573	AGGTCTTCCTACTGTTGTTGCTAGAAATACAATGTTAGGTTCTAATAGTGAATTGGTGGTTCTTCCATTGGTGGCTAGATTTGTACAAACTGTAGATGCTGCTTTAAATGCATCGAAATCCGAAGGTGCTGATTTTCTTATATATGGTGCTGGTGATTTGAAACGTTTAAATCAGGAAATTGGTAATGTAGTTGAGAATGTGAAGATACCTATTTTTGCCTCTTGTGTGGGGGAAAACATGTCATATGCTGAAGCTTCGAGTTTACTTGCTTCTGGTGCTAGTGGTTTTGTTACTGATTTGGAAAGTTTTGGGCTGTTTGATGATGATTTTCTTTACAAACTATTTGATGGTGGAATTGCAAATGACGAGAGAATGCTAGATAATCGTGGTAGTAAAAT…
ASHM01006730Z1	4	36045747	C	T	212		0.0700371	CAGAAAAGTTAGTGTGATGGATGTTTCAAAGAAATATGGGCTGGAGTACCGTCTGATCCATGCCATCACGAGGGGGCATTCCTGGTATGGTGAATGGGGTTATCAATTTGGCTCTGGTAGCTATGGTCTCACACAGGAAGCATATAAGATTGCTGTTGAAAGCCTGTCTAACTTACCCTTATCCATCTTCCTCTCCCATGACCAAAAGCCCCACTCTCGTGTGCAGGGCATCATTTCACATTACCAGTCTTTGTCAGAACATCAGCTTGTAAATATAAGAGACCTCTTCTGTCTTCTGATGAGTTTGATTCATGATGTTGCCAAGACTTCATCAANNNNNNNNNNNNNNNNNNNNNAAGAAGCGCAGCTTTGATGCCACCGGAGCGTCATGTTCTTGGG…
ASHM01006730Z2	4	36045752	T	C	217		0.021481	CAGAAAAGTTAGTGTGATGGATGTTTCAAAGAAATATGGGCTGGAGTACCGTCTGATCCATGCCATCACGAGGGGGCATTCCTGGTATGGTGAATGGGGTTATCAATTTGGCTCTGGTAGCTATGGTCTCACACAGGAAGCATATAAGATTGCTGTTGAAAGCCTGTCTAACTTACCCTTATCCATCTTCCTCTCCCATGACCAAAAGCCCCACTCTCGTGTGCAGGGCATCATTTCACATTACCAGTCTTTGTCAGAACATCAGCTTGTAAATATAAGAGACCTCTTCTGTCTTCTGATGAGTTTGATTCATGATGTTGCCAAGACTTCATCAANNNNNNNNNNNNNNNNNNNNNAAGAAGCGCAGCTTTGATGCCACCGGAGCGTCATGTTCTTGGG…
ASHM01006730Z3	4	36045757	T	G	222		0.0346615	CAGAAAAGTTAGTGTGATGGATGTTTCAAAGAAATATGGGCTGGAGTACCGTCTGATCCATGCCATCACGAGGGGGCATTCCTGGTATGGTGAATGGGGTTATCAATTTGGCTCTGGTAGCTATGGTCTCACACAGGAAGCATATAAGATTGCTGTTGAAAGCCTGTCTAACTTACCCTTATCCATCTTCCTCTCCCATGACCAAAAGCCCCACTCTCGTGTGCAGGGCATCATTTCACATTACCAGTCTTTGTCAGAACATCAGCTTGTAAATATAAGAGACCTCTTCTGTCTTCTGATGAGTTTGATTCATGATGTTGCCAAGACTTCATCAANNNNNNNNNNNNNNNNNNNNNAAGAAGCGCAGCTTTGATGCCACCGGAGCGTCATGTTCTTGGG…
ASHM01006964Z1	6	18684007	A	G	625		0.257003	CTTGGCTGTATCTTCAATCCGACTTTGGTTATTGGTTTCCAAAGTTATAGCTTTCTGATGTGATGCACTGACCTGTTCTTTTTGGGTAGAATGATTTCCACTTTCTGTATCATGCCTAGGGTGTGAGATTTCCTTTAATGTTTTGTTTTCAAGGGCATTCTCAAATTTCTCATCCAATAAATTAGAATTATTTGTGAGCTTTATATCATTTAATGCGGACTTCTTGTCTTCTTCCAATTCCAACTTCTTTATTTCCTTTTCCAGGGAATTATCAGAGTCCCACAACTCTCCTGAACCTTCTATTCTGTTGCTAGTCCTAGCAACAGATCTTAATGGAAATGTCTCTACTATCAAGTTTTTTGTCAGAACATTTACTTTGGCCAATGGCACTGTGGTAGC…
ASHM01006964Z2	6	18684008	T	A	626		0.257003	CTTGGCTGTATCTTCAATCCGACTTTGGTTATTGGTTTCCAAAGTTATAGCTTTCTGATGTGATGCACTGACCTGTTCTTTTTGGGTAGAATGATTTCCACTTTCTGTATCATGCCTAGGGTGTGAGATTTCCTTTAATGTTTTGTTTTCAAGGGCATTCTCAAATTTCTCATCCAATAAATTAGAATTATTTGTGAGCTTTATATCATTTAATGCGGACTTCTTGTCTTCTTCCAATTCCAACTTCTTTATTTCCTTTTCCAGGGAATTATCAGAGTCCCACAACTCTCCTGAACCTTCTATTCTGTTGCTAGTCCTAGCAACAGATCTTAATGGAAATGTCTCTACTATCAAGTTTTTTGTCAGAACATTTACTTTGGCCAATGGCACTGTGGTAGC…
ASHM01006964Z3	6	18684014	T	A	632		0.0958991	CTTGGCTGTATCTTCAATCCGACTTTGGTTATTGGTTTCCAAAGTTATAGCTTTCTGATGTGATGCACTGACCTGTTCTTTTTGGGTAGAATGATTTCCACTTTCTGTATCATGCCTAGGGTGTGAGATTTCCTTTAATGTTTTGTTTTCAAGGGCATTCTCAAATTTCTCATCCAATAAATTAGAATTATTTGTGAGCTTTATATCATTTAATGCGGACTTCTTGTCTTCTTCCAATTCCAACTTCTTTATTTCCTTTTCCAGGGAATTATCAGAGTCCCACAACTCTCCTGAACCTTCTATTCTGTTGCTAGTCCTAGCAACAGATCTTAATGGAAATGTCTCTACTATCAAGTTTTTTGTCAGAACATTTACTTTGGCCAATGGCACTGTGGTAGC…
ASHM01007112Z	5	1536448	G	A	1350		0.00936078	GAACAGTTGGAATACTTGGAGGAGAGGAGGATCAAGGATCTTGTGAAGAAGCACTCTGAATTCATTAGCTATCCAATTTACCTCTGGACTGAGAAGACTACTGAGAAAGAGATCAGTGACGATGAAGATGATGAGTCCAAGAAGGAGGAGGACGGGGCTGTTGAGGAAGTTGATGAGGACAAGGAGAAAGATCCCAAGAAGACAAAGAAGATTAAGGAGGTTTCTCATGAGTGGGAACTCATCAACAAGCAGAAGCCAATCTGGCTACGCAAGCCAGAAGAGATAACAAAGGATGAATATGCTGCTTTCTACAAGAGCCTCACTAATGACTGGGAAGAACACTTGGCTGTGAAGCATTTCTCTGTAGAGGGACAACTTGAATTCAAGGCCCTTCTCTTT…
ASHM01007574Z1	3	34937410	T	A	514		0.0183608	TCATGTCAGTAGTTTAGCAAGTTCATCAACTCCTAATGTTCCTTGTGGTACAAGATTCCTAAATCCCTCATCAAAATTTTCCTTTCTTCCAATTCTAGGACTCCTCTCCTTTTTGCCTTTCACGGTAACAGTGGTAGTTTCTCTTGTCTCCAAAGTCGGAGCTTCTTGCTTGTCACGTTTTTGAACCACAACCGCAGCCTTTCTGTGTTTCATAAAAACAGGTCCAGGTGGAGCTGATTTGGCAAAGGAAACTGTGGTTCGATAAATATTGTCTGCATCCAAAGAATCTTTATCTAAAACAAGTGCACTGCCTTGCTCAACAGCTTGCTCCAATAGTAATGAAATTCCTTTCATACAAGGGGCAGCTGACCTTGGTAGTGGACTGACACCAGGTGCTCC…
ASHM01007574Z2	3	34937415	C	T	519		0.317964	TCATGTCAGTAGTTTAGCAAGTTCATCAACTCCTAATGTTCCTTGTGGTACAAGATTCCTAAATCCCTCATCAAAATTTTCCTTTCTTCCAATTCTAGGACTCCTCTCCTTTTTGCCTTTCACGGTAACAGTGGTAGTTTCTCTTGTCTCCAAAGTCGGAGCTTCTTGCTTGTCACGTTTTTGAACCACAACCGCAGCCTTTCTGTGTTTCATAAAAACAGGTCCAGGTGGAGCTGATTTGGCAAAGGAAACTGTGGTTCGATAAATATTGTCTGCATCCAAAGAATCTTTATCTAAAACAAGTGCACTGCCTTGCTCAACAGCTTGCTCCAATAGTAATGAAATTCCTTTCATACAAGGGGCAGCTGACCTTGGTAGTGGACTGACACCAGGTGCTCC…
ASHM01007574Z3	3	34937430	C	T	534		0.247168	TCATGTCAGTAGTTTAGCAAGTTCATCAACTCCTAATGTTCCTTGTGGTACAAGATTCCTAAATCCCTCATCAAAATTTTCCTTTCTTCCAATTCTAGGACTCCTCTCCTTTTTGCCTTTCACGGTAACAGTGGTAGTTTCTCTTGTCTCCAAAGTCGGAGCTTCTTGCTTGTCACGTTTTTGAACCACAACCGCAGCCTTTCTGTGTTTCATAAAAACAGGTCCAGGTGGAGCTGATTTGGCAAAGGAAACTGTGGTTCGATAAATATTGTCTGCATCCAAAGAATCTTTATCTAAAACAAGTGCACTGCCTTGCTCAACAGCTTGCTCCAATAGTAATGAAATTCCTTTCATACAAGGGGCAGCTGACCTTGGTAGTGGACTGACACCAGGTGCTCC…
ASHM01007574Z4	3	34937431	C	T	535		0.0351621	TCATGTCAGTAGTTTAGCAAGTTCATCAACTCCTAATGTTCCTTGTGGTACAAGATTCCTAAATCCCTCATCAAAATTTTCCTTTCTTCCAATTCTAGGACTCCTCTCCTTTTTGCCTTTCACGGTAACAGTGGTAGTTTCTCTTGTCTCCAAAGTCGGAGCTTCTTGCTTGTCACGTTTTTGAACCACAACCGCAGCCTTTCTGTGTTTCATAAAAACAGGTCCAGGTGGAGCTGATTTGGCAAAGGAAACTGTGGTTCGATAAATATTGTCTGCATCCAAAGAATCTTTATCTAAAACAAGTGCACTGCCTTGCTCAACAGCTTGCTCCAATAGTAATGAAATTCCTTTCATACAAGGGGCAGCTGACCTTGGTAGTGGACTGACACCAGGTGCTCC…
ASHM01008221Z1	1	34584867	C	T	132		0.203082	ATGGGTTCCTTCCATTTTCTGTTTTTACTTCCCATATTCTTTTCCCTCTTTGTTCATTGCTCTCCATCTCCCATCATACAAGCTGCTATTGATAAAGGGACACATGCTTACTATAACTGCACAAGGAACAGCACTTCTGTAACCTATAACGCTTACCGTTCCAACATCAAAACACTCCTTGATTTGCTCTCCTCCAAAAGTAGTAACAATGCTAGATACTACAACGCCACAGTTGTAAGCGATAACACTGTTGACACCGTCTACGGTCTCTTCCTTTGTAGTAGATACCTTGACCCAAAAATCTGTCAATCGTGCGTGATAGAAGCAGCCAAACTCATATCATCTCTGTGCACCACAGCAAAAGAAGCCATAGTTTGGTACACAGTATGCTATGTGCGA…
ASHM01008221Z2	1	34584885	C	T	150		0.127983	ATGGGTTCCTTCCATTTTCTGTTTTTACTTCCCATATTCTTTTCCCTCTTTGTTCATTGCTCTCCATCTCCCATCATACAAGCTGCTATTGATAAAGGGACACATGCTTACTATAACTGCACAAGGAACAGCACTTCTGTAACCTATAACGCTTACCGTTCCAACATCAAAACACTCCTTGATTTGCTCTCCTCCAAAAGTAGTAACAATGCTAGATACTACAACGCCACAGTTGTAAGCGATAACACTGTTGACACCGTCTACGGTCTCTTCCTTTGTAGTAGATACCTTGACCCAAAAATCTGTCAATCGTGCGTGATAGAAGCAGCCAAACTCATATCATCTCTGTGCACCACAGCAAAAGAAGCCATAGTTTGGTACACAGTATGCTATGTGCGA…
ASHM01008221Z3	1	34585505	G	A	770		0.0206573	ATGGGTTCCTTCCATTTTCTGTTTTTACTTCCCATATTCTTTTCCCTCTTTGTTCATTGCTCTCCATCTCCCATCATACAAGCTGCTATTGATAAAGGGACACATGCTTACTATAACTGCACAAGGAACAGCACTTCTGTAACCTATAACGCTTACCGTTCCAACATCAAAACACTCCTTGATTTGCTCTCCTCCAAAAGTAGTAACAATGCTAGATACTACAACGCCACAGTTGTAAGCGATAACACTGTTGACACCGTCTACGGTCTCTTCCTTTGTAGTAGATACCTTGACCCAAAAATCTGTCAATCGTGCGTGATAGAAGCAGCCAAACTCATATCATCTCTGTGCACCACAGCAAAAGAAGCCATAGTTTGGTACACAGTATGCTATGTGCGA…
ASHM01008221Z4	1	34585506	C	A	771		0.197033	ATGGGTTCCTTCCATTTTCTGTTTTTACTTCCCATATTCTTTTCCCTCTTTGTTCATTGCTCTCCATCTCCCATCATACAAGCTGCTATTGATAAAGGGACACATGCTTACTATAACTGCACAAGGAACAGCACTTCTGTAACCTATAACGCTTACCGTTCCAACATCAAAACACTCCTTGATTTGCTCTCCTCCAAAAGTAGTAACAATGCTAGATACTACAACGCCACAGTTGTAAGCGATAACACTGTTGACACCGTCTACGGTCTCTTCCTTTGTAGTAGATACCTTGACCCAAAAATCTGTCAATCGTGCGTGATAGAAGCAGCCAAACTCATATCATCTCTGTGCACCACAGCAAAAGAAGCCATAGTTTGGTACACAGTATGCTATGTGCGA…
ASHM01008221Z5	1	34585521	G	T	786		0.00767198	ATGGGTTCCTTCCATTTTCTGTTTTTACTTCCCATATTCTTTTCCCTCTTTGTTCATTGCTCTCCATCTCCCATCATACAAGCTGCTATTGATAAAGGGACACATGCTTACTATAACTGCACAAGGAACAGCACTTCTGTAACCTATAACGCTTACCGTTCCAACATCAAAACACTCCTTGATTTGCTCTCCTCCAAAAGTAGTAACAATGCTAGATACTACAACGCCACAGTTGTAAGCGATAACACTGTTGACACCGTCTACGGTCTCTTCCTTTGTAGTAGATACCTTGACCCAAAAATCTGTCAATCGTGCGTGATAGAAGCAGCCAAACTCATATCATCTCTGTGCACCACAGCAAAAGAAGCCATAGTTTGGTACACAGTATGCTATGTGCGA…
ASHM01008221Z6	1	34585525	T	A	790		0.0299263	ATGGGTTCCTTCCATTTTCTGTTTTTACTTCCCATATTCTTTTCCCTCTTTGTTCATTGCTCTCCATCTCCCATCATACAAGCTGCTATTGATAAAGGGACACATGCTTACTATAACTGCACAAGGAACAGCACTTCTGTAACCTATAACGCTTACCGTTCCAACATCAAAACACTCCTTGATTTGCTCTCCTCCAAAAGTAGTAACAATGCTAGATACTACAACGCCACAGTTGTAAGCGATAACACTGTTGACACCGTCTACGGTCTCTTCCTTTGTAGTAGATACCTTGACCCAAAAATCTGTCAATCGTGCGTGATAGAAGCAGCCAAACTCATATCATCTCTGTGCACCACAGCAAAAGAAGCCATAGTTTGGTACACAGTATGCTATGTGCGA…
ASHM01008341Z1	6	17444976	G	A	332		0.0186297	TCAATATCCTTCAACACTAGCCCTCCTAGAGGCGGAAGATGACTTACGGCTCTCTTGCCTATCGAGTTCTTCCATAGAAGAACAAACTCGAGGTGGAAGGACAGGCACACCGGACCATCTTGGAGGCGAAACAGATAGCGGAGCTACGGACGGCTGTGATGGAGAAAAACTCAACCTTGGCGCAGGGCAGACGATACCATTAAGACTTGGTGATCTTGACATTTCTTTTCCGGATAATGGTGCTGGTTCTTGGAGTGGGAACCTGCAAGAGTATTTCAAATCCTGTATCGTTTTGAGATGCTCAACAACGATTCTCATGGTGGGTCTATCCGATGGCTCCTTTTGTAGGCATCTTTGTGCAATGTCAGCTATTGTTCTTGCAGCTTTGGAAGGAAATCG…
ASHM01008341Z2	6	17444977	A	T	333		0.0963375	TCAATATCCTTCAACACTAGCCCTCCTAGAGGCGGAAGATGACTTACGGCTCTCTTGCCTATCGAGTTCTTCCATAGAAGAACAAACTCGAGGTGGAAGGACAGGCACACCGGACCATCTTGGAGGCGAAACAGATAGCGGAGCTACGGACGGCTGTGATGGAGAAAAACTCAACCTTGGCGCAGGGCAGACGATACCATTAAGACTTGGTGATCTTGACATTTCTTTTCCGGATAATGGTGCTGGTTCTTGGAGTGGGAACCTGCAAGAGTATTTCAAATCCTGTATCGTTTTGAGATGCTCAACAACGATTCTCATGGTGGGTCTATCCGATGGCTCCTTTTGTAGGCATCTTTGTGCAATGTCAGCTATTGTTCTTGCAGCTTTGGAAGGAAATCG…
ASHM01008439Z1	2	43190215	G	A	760		0.341267	ATGGCACAACCACCTTCTTCTTCCATTCTACACATAACCATCATCACACTAACATGCCACTTCTTCCTCCTCACTCACGCCACAAAAAATCCAGATTTCCATCCATTACTTGCATTCAAAATCGCTTCCGACACATCTAACAAACTCACTTCATGGAACATTACCACAGACCTATGCACATGGTATGGTGTCTCCTGTCTTAGAAACCGTGTCTCCCGCCTTGTCCTCGAAGACCTCGACCTCCACGGCTCCGTTGAACCGTTAACATCTCTCACTCAGCTCCGTGTTCTTAGCCTTAAACATAACAGTTTTAACGGTCCTATTCCGAATCTCTCCAACCTCACTTCATTAAGACTTCTTTTCCTTTCTTACAACAACTTCTCCGGTGAGTTCCCGGAA…
ASHM01008439Z2	2	43190221	G	A	766		0.015693	ATGGCACAACCACCTTCTTCTTCCATTCTACACATAACCATCATCACACTAACATGCCACTTCTTCCTCCTCACTCACGCCACAAAAAATCCAGATTTCCATCCATTACTTGCATTCAAAATCGCTTCCGACACATCTAACAAACTCACTTCATGGAACATTACCACAGACCTATGCACATGGTATGGTGTCTCCTGTCTTAGAAACCGTGTCTCCCGCCTTGTCCTCGAAGACCTCGACCTCCACGGCTCCGTTGAACCGTTAACATCTCTCACTCAGCTCCGTGTTCTTAGCCTTAAACATAACAGTTTTAACGGTCCTATTCCGAATCTCTCCAACCTCACTTCATTAAGACTTCTTTTCCTTTCTTACAACAACTTCTCCGGTGAGTTCCCGGAA…
ASHM01008541Z1	3	35957617	G	A	1037		0.0314496	TCATATAATCACTTTGTTATCATTAATTATGCAAGGAATATGTGCAATCTTAGGCCACTCTTTCCCTCCATTGCTCTGACAGTTTGCTTGTAGTAAAAGGCATCGTTTGATAGTCAGCACTGAAAGAGAGGAAGGCAGTGCATCCGGTAACGATTCAAGCCGGCGACAATCTGAAATCTCAAGGTTTTCAAGAGATGTGAGATGCTGAAGCCACTTCCCTTTTAAGTCTTTTAGATAAAAAAGATGAGAGATGTGTATCGATACTAGAGAAATCGGAAGCAATGACCCTTCGGCTTTCATCAAGGAATTCATTAGACGATCACCTCGAATTCGCAATTCCACAAGACAAGTAAGGGATTGTAAACCCCACTTAGTGATAGATGAAGTAGACAAACTCCC…
ASHM01008541Z2	3	35957636	T	C	1056		0.00624052	TCATATAATCACTTTGTTATCATTAATTATGCAAGGAATATGTGCAATCTTAGGCCACTCTTTCCCTCCATTGCTCTGACAGTTTGCTTGTAGTAAAAGGCATCGTTTGATAGTCAGCACTGAAAGAGAGGAAGGCAGTGCATCCGGTAACGATTCAAGCCGGCGACAATCTGAAATCTCAAGGTTTTCAAGAGATGTGAGATGCTGAAGCCACTTCCCTTTTAAGTCTTTTAGATAAAAAAGATGAGAGATGTGTATCGATACTAGAGAAATCGGAAGCAATGACCCTTCGGCTTTCATCAAGGAATTCATTAGACGATCACCTCGAATTCGCAATTCCACAAGACAAGTAAGGGATTGTAAACCCCACTTAGTGATAGATGAAGTAGACAAACTCCC…
ASHM01008754Z1	6	2326191	C	T	342		0.195369	GCTAAGGTCAAGAAGTTGAATACCTGAGCATTTCCCAAGAGTTGAAGGAATTAATCCAGAGAAAGAGTTTTTGCTTAAAATAACTCGAAGAAGCGAAGTTAATTCACCAATACTCATCGGAACCTCACCAGAAAAATTATTCATTGAAACATCCAAAACCTCTAGCATTGTAAGAGAAGACAAAAAACCATGCAAATCACCAGAAAGAGAGTTATTACTTAGATTCAACATTTGAAGCTCTTTACATTTTCCAATCTCTAATGGTACCGAACCACTTAGACGATTTTCAGACAAATCAAGGAAACTAAGGCTATTAAGAAAACCTATTTCTCTTGGTATCTCACCACTAATTTTATTATCTAAAAGCCGAAGTCGAATAAGAGAACTACAGTTACCAAT…
ASHM01008754Z3	6	2327222	C	T	1373		0.109937	GCTAAGGTCAAGAAGTTGAATACCTGAGCATTTCCCAAGAGTTGAAGGAATTAATCCAGAGAAAGAGTTTTTGCTTAAAATAACTCGAAGAAGCGAAGTTAATTCACCAATACTCATCGGAACCTCACCAGAAAAATTATTCATTGAAACATCCAAAACCTCTAGCATTGTAAGAGAAGACAAAAAACCATGCAAATCACCAGAAAGAGAGTTATTACTTAGATTCAACATTTGAAGCTCTTTACATTTTCCAATCTCTAATGGTACCGAACCACTTAGACGATTTTCAGACAAATCAAGGAAACTAAGGCTATTAAGAAAACCTATTTCTCTTGGTATCTCACCACTAATTTTATTATCTAAAAGCCGAAGTCGAATAAGAGAACTACAGTTACCAAT…
ASHM01008866Z	3	22222902	C	A	181		0.0965629	TCAAGAATTGATTAATTGCAGCTCTGTCTCGTGAACAGGACTGAAAAAATGCCAACTTGAATCATGAAATGCTTTATAATAATCATCAGAAATTGTTTCGATTTTGAATTCGCTTGTGAAACTTCTGGCAGCCAAGATATGCCCTATTGAGTTCGGAATAGATGTGTACTTGCATAATCCCAAATGCTCCTCGTATGCTTCAAAACTGTTCCCAAATAATACCATGTTTTTTAAGAGATTCAGTTTCCAATTTGCCCGCAAAAGGTTGATATATAACTCTGCTTCGCAGTGAGGCATGAAGAACATTGTCGGCTTTAGAGCTTCTCGCTTCCCATGCTCGTTTATGGACATGACAGTACAACCGAGAGCTTCTAAAACCCGAGACTCAGTAGCAGAGAG…
ASHM01008983Z1	2	5669955	G	A	207		0.0388783	GGACATTTATCATCGAAAAGTGATGTCTACAGCTTTGGAGTAGTACTACTCGAAATGCTCACCGGTCGACGAGCTATTGACAAGAAAAGACCAAAAGGAGAGCATAATCTGGTGGAGTGGGCTAGACCGGTACTTGGAGACAGGAGGTCGTTCTACCGAATAATCGATCCCCGTCTTGAAGGTCACTTTTCAGTTAAAGGATCACAGAAAGCAGCCCAGCTGGCTTCTCAGTGCCTTAGCCGCGATCCAAAATCTAGACCTTTGATGAGCGAAATAGTTCAAGCTTTAAAGCCTTTGCCAAACCTTAAGGATATGGCCATATCATCTCATCAATTCAAGATTGCGCGTGTTGATCGGACCATGTCCATGCCAAATTCTAAAAACGGTATTAGAACTGAT…
ASHM01008983Z2	2	5669964	C	A	216		0.0732684	GGACATTTATCATCGAAAAGTGATGTCTACAGCTTTGGAGTAGTACTACTCGAAATGCTCACCGGTCGACGAGCTATTGACAAGAAAAGACCAAAAGGAGAGCATAATCTGGTGGAGTGGGCTAGACCGGTACTTGGAGACAGGAGGTCGTTCTACCGAATAATCGATCCCCGTCTTGAAGGTCACTTTTCAGTTAAAGGATCACAGAAAGCAGCCCAGCTGGCTTCTCAGTGCCTTAGCCGCGATCCAAAATCTAGACCTTTGATGAGCGAAATAGTTCAAGCTTTAAAGCCTTTGCCAAACCTTAAGGATATGGCCATATCATCTCATCAATTCAAGATTGCGCGTGTTGATCGGACCATGTCCATGCCAAATTCTAAAAACGGTATTAGAACTGAT…
ASHM01008983Z3	2	5670105	G	T	357		0.0474634	GGACATTTATCATCGAAAAGTGATGTCTACAGCTTTGGAGTAGTACTACTCGAAATGCTCACCGGTCGACGAGCTATTGACAAGAAAAGACCAAAAGGAGAGCATAATCTGGTGGAGTGGGCTAGACCGGTACTTGGAGACAGGAGGTCGTTCTACCGAATAATCGATCCCCGTCTTGAAGGTCACTTTTCAGTTAAAGGATCACAGAAAGCAGCCCAGCTGGCTTCTCAGTGCCTTAGCCGCGATCCAAAATCTAGACCTTTGATGAGCGAAATAGTTCAAGCTTTAAAGCCTTTGCCAAACCTTAAGGATATGGCCATATCATCTCATCAATTCAAGATTGCGCGTGTTGATCGGACCATGTCCATGCCAAATTCTAAAAACGGTATTAGAACTGAT…
ASHM01009114Z1	7	11620961	A	C	126		0.193854	CTACCACTGCGAGACGGGATCTCTCGCCAATGCCACAAAAGACTCAAGAGCTCGAGAAGCAGAGATGGCTTTAGACCCGAGCATAACGAGCAAGGCCTTATGAGATACAACCATCCCGACCAAGTAAACAAGGCCAAAGCACAACAGTCGGCGAACCCAAAAGAACAAGTGCCATTCTAAC
ASHM01009114Z2	7	11620969	C	G	134		0.0365056	CTACCACTGCGAGACGGGATCTCTCGCCAATGCCACAAAAGACTCAAGAGCTCGAGAAGCAGAGATGGCTTTAGACCCGAGCATAACGAGCAAGGCCTTATGAGATACAACCATCCCGACCAAGTAAACAAGGCCAAAGCACAACAGTCGGCGAACCCAAAAGAACAAGTGCCATTCTAAC
ASHM01009114Z3	7	11620987	C	G	152		0.0283293	CTACCACTGCGAGACGGGATCTCTCGCCAATGCCACAAAAGACTCAAGAGCTCGAGAAGCAGAGATGGCTTTAGACCCGAGCATAACGAGCAAGGCCTTATGAGATACAACCATCCCGACCAAGTAAACAAGGCCAAAGCACAACAGTCGGCGAACCCAAAAGAACAAGTGCCATTCTAAC
ASHM01009187Z	6	9122465	C	T	416		0.0200651	GCTTTCAGTATCACAATCTGAAAGCAACAATCACTCTAGTAGACCAGCAAGAAGCAGTTCAGTGACTCGCCCTTCGGTCTCCACTTCACACTCACAATATAACAACAACTATTCTTCAAACAGATCCAACTCCGCAAATATCCTTAACACAAGCTCAGCCTCAGTTTCATCTTACATTAGGCCATCTTCTCCTGTTACCCGCTCGACATCTTCGGCAAGGCCTTCCACTCCTACTTCCCGTCAAACTGCATCAAGGTCCTCGACACCCTCTAGAATACGTTCAGTTTCCACCAGCTCTGCTGTGGAAAAACCTAAACCAACGTCACAAAGCTCAAGGCCATCCACTCCTAGTTCTAGGCCTCAGGTTCCTGCAAACTTACATTCCCCATCTGCACCATC…
ASHM01009293Z1	7	24766382	A	C	385		0.030702	CAGACCATTTTAGCCCTATTAGCAATGTGAAACTACAGCGCCTAAAGCGGTTGCCGGAGCCAGTTTCATGTAGGAGCCACGACGAGGCTTCTTCCTCTTCAAGCATGAATGAAAGAGAGGGTAGAAACTCTCACGAAGATGAGGTCTCTCCAAGTCAACATACCGGTTCCTCGGATGTGTCTCCAGAGTCTAGAGATGGAAATAGTGATTCTCAAAGTTTATCATTGACAGAATACAAAATCTACAAAACCGATGGATCGGCAGATGCTTCGACTCAAACGGAAGAATATACTAGCAGATCTTCAACACAGAAAACTTGTACTAAGGGTGTATCGACTGAGGATAGCTCATTAGGATCTGAATGCGATGAAATATGTGAAACTCAAGTGCCACAAGTGA…
ASHM01009293Z3	7	24766758	G	A	761		0.179433	CAGACCATTTTAGCCCTATTAGCAATGTGAAACTACAGCGCCTAAAGCGGTTGCCGGAGCCAGTTTCATGTAGGAGCCACGACGAGGCTTCTTCCTCTTCAAGCATGAATGAAAGAGAGGGTAGAAACTCTCACGAAGATGAGGTCTCTCCAAGTCAACATACCGGTTCCTCGGATGTGTCTCCAGAGTCTAGAGATGGAAATAGTGATTCTCAAAGTTTATCATTGACAGAATACAAAATCTACAAAACCGATGGATCGGCAGATGCTTCGACTCAAACGGAAGAATATACTAGCAGATCTTCAACACAGAAAACTTGTACTAAGGGTGTATCGACTGAGGATAGCTCATTAGGATCTGAATGCGATGAAATATGTGAAACTCAAGTGCCACAAGTGA…
ASHM01009293Z4	7	24766761	C	T	764		0.0248703	CAGACCATTTTAGCCCTATTAGCAATGTGAAACTACAGCGCCTAAAGCGGTTGCCGGAGCCAGTTTCATGTAGGAGCCACGACGAGGCTTCTTCCTCTTCAAGCATGAATGAAAGAGAGGGTAGAAACTCTCACGAAGATGAGGTCTCTCCAAGTCAACATACCGGTTCCTCGGATGTGTCTCCAGAGTCTAGAGATGGAAATAGTGATTCTCAAAGTTTATCATTGACAGAATACAAAATCTACAAAACCGATGGATCGGCAGATGCTTCGACTCAAACGGAAGAATATACTAGCAGATCTTCAACACAGAAAACTTGTACTAAGGGTGTATCGACTGAGGATAGCTCATTAGGATCTGAATGCGATGAAATATGTGAAACTCAAGTGCCACAAGTGA…
ASHM01009360Z1	6	8622371	C	T	777		0.0212496	TTAGTTGCTTTCATCATGCCCCTCTTTGTCCCCGTCAGGACCCTTCTCCTCCTCGACGTCTTGCTCCTCGCCATCCTCATCTTCACCATCATCTTCGTCATCCTGCTCTTCCTCCTCCAAGGCCATTTGCCTATATTTCTCCGGAATAACGATCTGCCCCTTTTCAACCTTTTTGAGCTTGTGAATCCCCTCGGTGATCAGACCACGCTTGGAATTCACAATCTTGAGCTGGGCCACAGCGTTTTTCCAGCCATAAACCATACTTTCAACCATCTTCCCACTAAGTCTCCTAATCTCCTCGACAAGATTGGCTCGACTGGTAAACCTGAGGGTGTCTTCGGTTTCATCAGCAACAGGGGCCACCTTGCCCTTCAGATCAATTATCTCTTCCTCCAGCTT…
ASHM01009360Z2	6	8622377	G	A	783		0.0684386	TTAGTTGCTTTCATCATGCCCCTCTTTGTCCCCGTCAGGACCCTTCTCCTCCTCGACGTCTTGCTCCTCGCCATCCTCATCTTCACCATCATCTTCGTCATCCTGCTCTTCCTCCTCCAAGGCCATTTGCCTATATTTCTCCGGAATAACGATCTGCCCCTTTTCAACCTTTTTGAGCTTGTGAATCCCCTCGGTGATCAGACCACGCTTGGAATTCACAATCTTGAGCTGGGCCACAGCGTTTTTCCAGCCATAAACCATACTTTCAACCATCTTCCCACTAAGTCTCCTAATCTCCTCGACAAGATTGGCTCGACTGGTAAACCTGAGGGTGTCTTCGGTTTCATCAGCAACAGGGGCCACCTTGCCCTTCAGATCAATTATCTCTTCCTCCAGCTT…
ASHM01009453Z1	5	15906450	A	T	284		0.0314496	ATGGCAAGGTCAATAGTAGATTTCACAGTACAAAAAATCAGTGATTTGCTCATTGATGAAGCTGTGTTCTTATATGGTGTTAAAGACAAAGTGCAGAATCTTAAAACTGAGTTAAGAATGATGGAATCTTACTTACAAGATGCAGATAGAAAGCAAGAAGAAAATGAATCTCTCAAGAATTGGATTTCAGAAATAAGAGAAGCAGCTTATGATTCTGATGATGTAATTGAAGCATATGTCTTAAAAAGTGCTTCAAGAAGAAACAACATGACAGGTACCTTAAACAGAATAAAAAGTTATGTTTCAATTATCAATAGGTTAATAGAAATTCATCGGGTCGGTTATCAGGTTAATGAGATTATTTCTAGGATAACTAGTCTCACAAGAAATTTAGAAACT…
ASHM01009453Z3	5	15906462	G	T	296		0.334495	ATGGCAAGGTCAATAGTAGATTTCACAGTACAAAAAATCAGTGATTTGCTCATTGATGAAGCTGTGTTCTTATATGGTGTTAAAGACAAAGTGCAGAATCTTAAAACTGAGTTAAGAATGATGGAATCTTACTTACAAGATGCAGATAGAAAGCAAGAAGAAAATGAATCTCTCAAGAATTGGATTTCAGAAATAAGAGAAGCAGCTTATGATTCTGATGATGTAATTGAAGCATATGTCTTAAAAAGTGCTTCAAGAAGAAACAACATGACAGGTACCTTAAACAGAATAAAAAGTTATGTTTCAATTATCAATAGGTTAATAGAAATTCATCGGGTCGGTTATCAGGTTAATGAGATTATTTCTAGGATAACTAGTCTCACAAGAAATTTAGAAACT…
ASHM01009625Z1	6	3253640	C	T	41		0.0428909	CTAAAGCTTGAAGTAATGCTGAGATTGATAGAAAGTCTTCCTTCTGCCGGATGTTGAAGGGGCAAACATGGTTGTCCTCACGCCAAGGAAAGAAGAAAGCTTGAAGTAGACAATCTTATTGTTTGATTCCTCGGTGACACCAAACTTGACAGTTACACCTTCTGTTAAACGATGAATCTTGCAAACATCGCGTCATTGACCAGAAATTTTGCAACTCATATGAGGATTGTTGTCGAATTGAAAATGACATTTGTTCCATGTATTTCCAAGCCAATAAATCAAGGTTAGTTGAGTCTCCTCGTTCGAAAGTGCGTTCTGGAAAAATCCCCTCCAGAAGAGTGTC
ASHM01009625Z2	6	3253643	C	T	44		0.0391461	CTAAAGCTTGAAGTAATGCTGAGATTGATAGAAAGTCTTCCTTCTGCCGGATGTTGAAGGGGCAAACATGGTTGTCCTCACGCCAAGGAAAGAAGAAAGCTTGAAGTAGACAATCTTATTGTTTGATTCCTCGGTGACACCAAACTTGACAGTTACACCTTCTGTTAAACGATGAATCTTGCAAACATCGCGTCATTGACCAGAAATTTTGCAACTCATATGAGGATTGTTGTCGAATTGAAAATGACATTTGTTCCATGTATTTCCAAGCCAATAAATCAAGGTTAGTTGAGTCTCCTCGTTCGAAAGTGCGTTCTGGAAAAATCCCCTCCAGAAGAGTGTC
ASHM01009625Z3	6	3253644	T	C	45		0.0702103	CTAAAGCTTGAAGTAATGCTGAGATTGATAGAAAGTCTTCCTTCTGCCGGATGTTGAAGGGGCAAACATGGTTGTCCTCACGCCAAGGAAAGAAGAAAGCTTGAAGTAGACAATCTTATTGTTTGATTCCTCGGTGACACCAAACTTGACAGTTACACCTTCTGTTAAACGATGAATCTTGCAAACATCGCGTCATTGACCAGAAATTTTGCAACTCATATGAGGATTGTTGTCGAATTGAAAATGACATTTGTTCCATGTATTTCCAAGCCAATAAATCAAGGTTAGTTGAGTCTCCTCGTTCGAAAGTGCGTTCTGGAAAAATCCCCTCCAGAAGAGTGTC
ASHM01009625Z4	6	3253652	G	T	53		0.0636533	CTAAAGCTTGAAGTAATGCTGAGATTGATAGAAAGTCTTCCTTCTGCCGGATGTTGAAGGGGCAAACATGGTTGTCCTCACGCCAAGGAAAGAAGAAAGCTTGAAGTAGACAATCTTATTGTTTGATTCCTCGGTGACACCAAACTTGACAGTTACACCTTCTGTTAAACGATGAATCTTGCAAACATCGCGTCATTGACCAGAAATTTTGCAACTCATATGAGGATTGTTGTCGAATTGAAAATGACATTTGTTCCATGTATTTCCAAGCCAATAAATCAAGGTTAGTTGAGTCTCCTCGTTCGAAAGTGCGTTCTGGAAAAATCCCCTCCAGAAGAGTGTC
ASHM01009625Z5	6	3253685	A	T	76		0.140099	CTAAAGCTTGAAGTAATGCTGAGATTGATAGAAAGTCTTCCTTCTGCCGGATGTTGAAGGGGCAAACATGGTTGTCCTCACGCCAAGGAAAGAAGAAAGCTTGAAGTAGACAATCTTATTGTTTGATTCCTCGGTGACACCAAACTTGACAGTTACACCTTCTGTTAAACGATGAATCTTGCAAACATCGCGTCATTGACCAGAAATTTTGCAACTCATATGAGGATTGTTGTCGAATTGAAAATGACATTTGTTCCATGTATTTCCAAGCCAATAAATCAAGGTTAGTTGAGTCTCCTCGTTCGAAAGTGCGTTCTGGAAAAATCCCCTCCAGAAGAGTGTC
ASHM01009625Z6	6	3253790	C	T	181		0.0382823	CTAAAGCTTGAAGTAATGCTGAGATTGATAGAAAGTCTTCCTTCTGCCGGATGTTGAAGGGGCAAACATGGTTGTCCTCACGCCAAGGAAAGAAGAAAGCTTGAAGTAGACAATCTTATTGTTTGATTCCTCGGTGACACCAAACTTGACAGTTACACCTTCTGTTAAACGATGAATCTTGCAAACATCGCGTCATTGACCAGAAATTTTGCAACTCATATGAGGATTGTTGTCGAATTGAAAATGACATTTGTTCCATGTATTTCCAAGCCAATAAATCAAGGTTAGTTGAGTCTCCTCGTTCGAAAGTGCGTTCTGGAAAAATCCCCTCCAGAAGAGTGTC
ASHM01009625Z7	6	3253798	A	G	199		0.142086	CTAAAGCTTGAAGTAATGCTGAGATTGATAGAAAGTCTTCCTTCTGCCGGATGTTGAAGGGGCAAACATGGTTGTCCTCACGCCAAGGAAAGAAGAAAGCTTGAAGTAGACAATCTTATTGTTTGATTCCTCGGTGACACCAAACTTGACAGTTACACCTTCTGTTAAACGATGAATCTTGCAAACATCGCGTCATTGACCAGAAATTTTGCAACTCATATGAGGATTGTTGTCGAATTGAAAATGACATTTGTTCCATGTATTTCCAAGCCAATAAATCAAGGTTAGTTGAGTCTCCTCGTTCGAAAGTGCGTTCTGGAAAAATCCCCTCCAGAAGAGTGTC
ASHM01009696Z1	3	5175927	C	T	78		0.0150091	TTAACACGCCCCCGCAAGATAGGGGTACCGTCCGCTACGCCTATTTTGAGACGAAGATCTTGATGTCGCTGCCTTGACAAGGGTTTCGTGAGACAGTCTGCAAGTTGATCTTTGGTAGAGACATGTTGGACCCGTAGTCTTTTATTGCGGACATGATCTCTAACAAAGTGGATGTCTATGGCAATGTGTTTCATGCGGCTATGCAACACTGGATTGACAGTGAGGTACGTTGCTCCCAAATTGTCACAATAGATGGCAGGAGTAGTTGGCAGACATACATGTAGTTCGGACAAAAGTGATGATAGCCATAGAACTTCTGCAGATGCAGATGCGAGAGCTTTATATTCAGCCTCTGTGGAGGAGCGTGCCACAACTTTTTGTTTGAAGGACTTCCAAGAA…
ASHM01009696Z2	3	5175941	G	A	92		0.345999	TTAACACGCCCCCGCAAGATAGGGGTACCGTCCGCTACGCCTATTTTGAGACGAAGATCTTGATGTCGCTGCCTTGACAAGGGTTTCGTGAGACAGTCTGCAAGTTGATCTTTGGTAGAGACATGTTGGACCCGTAGTCTTTTATTGCGGACATGATCTCTAACAAAGTGGATGTCTATGGCAATGTGTTTCATGCGGCTATGCAACACTGGATTGACAGTGAGGTACGTTGCTCCCAAATTGTCACAATAGATGGCAGGAGTAGTTGGCAGACATACATGTAGTTCGGACAAAAGTGATGATAGCCATAGAACTTCTGCAGATGCAGATGCGAGAGCTTTATATTCAGCCTCTGTGGAGGAGCGTGCCACAACTTTTTGTTTGAAGGACTTCCAAGAA…
ASHM01009696Z3	3	5175945	G	A	96		0.0514473	TTAACACGCCCCCGCAAGATAGGGGTACCGTCCGCTACGCCTATTTTGAGACGAAGATCTTGATGTCGCTGCCTTGACAAGGGTTTCGTGAGACAGTCTGCAAGTTGATCTTTGGTAGAGACATGTTGGACCCGTAGTCTTTTATTGCGGACATGATCTCTAACAAAGTGGATGTCTATGGCAATGTGTTTCATGCGGCTATGCAACACTGGATTGACAGTGAGGTACGTTGCTCCCAAATTGTCACAATAGATGGCAGGAGTAGTTGGCAGACATACATGTAGTTCGGACAAAAGTGATGATAGCCATAGAACTTCTGCAGATGCAGATGCGAGAGCTTTATATTCAGCCTCTGTGGAGGAGCGTGCCACAACTTTTTGTTTGAAGGACTTCCAAGAA…
ASHM01009696Z4	3	5177093	G	A	1244		0.0246013	TTAACACGCCCCCGCAAGATAGGGGTACCGTCCGCTACGCCTATTTTGAGACGAAGATCTTGATGTCGCTGCCTTGACAAGGGTTTCGTGAGACAGTCTGCAAGTTGATCTTTGGTAGAGACATGTTGGACCCGTAGTCTTTTATTGCGGACATGATCTCTAACAAAGTGGATGTCTATGGCAATGTGTTTCATGCGGCTATGCAACACTGGATTGACAGTGAGGTACGTTGCTCCCAAATTGTCACAATAGATGGCAGGAGTAGTTGGCAGACATACATGTAGTTCGGACAAAAGTGATGATAGCCATAGAACTTCTGCAGATGCAGATGCGAGAGCTTTATATTCAGCCTCTGTGGAGGAGCGTGCCACAACTTTTTGTTTGAAGGACTTCCAAGAA…
ASHM01011519Z1	6	818871	C	A	603		0.0489866	ATGACTGCTGAAACTATGGCTCAAGACGAACCCCAAAAAGTTGAGGTTGTCGTTGAAGAAGGTAAAGTTGTTGATGTTGAAGAAAAGGTTGAAACAAAGGAATCAGTGGAAGAATCAAAACCTGCAAAGACAGTTGAGAAATGTTCATCTTACAAGGAAGAAAGTAACTTCCTTTCTGATCTTAAGGAGTTTGAGAAAAAGGCTTTAATTGAACTTAAGACAAAGCTTGAGGAAGCAATTTTAGGGAACACCCTTTTTGAGAAAAAAGAAGAAGAGGTAAAAAAGGTTGAAGCTTTACCAGAAGGTGGTGAAGAGGGTGAGAAAGTTGTGAAGGAAGAAGAAGAAGAGGAGAAGAAGGTTGAAGAGGAGAAGAAGGAGGAGGAGAAAGATTTGTTGTTG…
ASHM01011519Z2	6	818880	C	T	612		0.0830172	ATGACTGCTGAAACTATGGCTCAAGACGAACCCCAAAAAGTTGAGGTTGTCGTTGAAGAAGGTAAAGTTGTTGATGTTGAAGAAAAGGTTGAAACAAAGGAATCAGTGGAAGAATCAAAACCTGCAAAGACAGTTGAGAAATGTTCATCTTACAAGGAAGAAAGTAACTTCCTTTCTGATCTTAAGGAGTTTGAGAAAAAGGCTTTAATTGAACTTAAGACAAAGCTTGAGGAAGCAATTTTAGGGAACACCCTTTTTGAGAAAAAAGAAGAAGAGGTAAAAAAGGTTGAAGCTTTACCAGAAGGTGGTGAAGAGGGTGAGAAAGTTGTGAAGGAAGAAGAAGAAGAGGAGAAGAAGGTTGAAGAGGAGAAGAAGGAGGAGGAGAAAGATTTGTTGTTG…
ASHM01011519Z3	6	818889	C	T	621		0.157416	ATGACTGCTGAAACTATGGCTCAAGACGAACCCCAAAAAGTTGAGGTTGTCGTTGAAGAAGGTAAAGTTGTTGATGTTGAAGAAAAGGTTGAAACAAAGGAATCAGTGGAAGAATCAAAACCTGCAAAGACAGTTGAGAAATGTTCATCTTACAAGGAAGAAAGTAACTTCCTTTCTGATCTTAAGGAGTTTGAGAAAAAGGCTTTAATTGAACTTAAGACAAAGCTTGAGGAAGCAATTTTAGGGAACACCCTTTTTGAGAAAAAAGAAGAAGAGGTAAAAAAGGTTGAAGCTTTACCAGAAGGTGGTGAAGAGGGTGAGAAAGTTGTGAAGGAAGAAGAAGAAGAGGAGAAGAAGGTTGAAGAGGAGAAGAAGGAGGAGGAGAAAGATTTGTTGTTG…
ASHM01011605Z1	2	46743379	T	C	1047		0.0531996	ATGTTAACTCATTGTTCAGCACTTTCTCAATCACCCCCACCACCATCACCACCACTACCACCACCCATATCCAAATTCATCTCTAACCACCCATGTCTCACCATGCTCCAAAATCACTGCACAACCATCAAACACTTCCACCAAATTTACCCTCACATCATCAAAACTGGTCTTGCTCATGACCCAATTGCTTCCACACGTGTCCTCACTTTCTGTGCCTCACCATCTGGCAACATTAACTATGCATACAAAGTGTTTGCTAGAATGCCAAGCCCAAATCTTTATTCTTGGAACACAATTATCAGAGCTTTTTCTAGAACCTCAACTCCACAATTTGCTATATCACTTTTTGTTGACATGTTGTATTCTGAAATTCAACCTCAATATTTGACTTATCCT…
ASHM01011605Z2	2	46743388	T	C	1056		0.120326	ATGTTAACTCATTGTTCAGCACTTTCTCAATCACCCCCACCACCATCACCACCACTACCACCACCCATATCCAAATTCATCTCTAACCACCCATGTCTCACCATGCTCCAAAATCACTGCACAACCATCAAACACTTCCACCAAATTTACCCTCACATCATCAAAACTGGTCTTGCTCATGACCCAATTGCTTCCACACGTGTCCTCACTTTCTGTGCCTCACCATCTGGCAACATTAACTATGCATACAAAGTGTTTGCTAGAATGCCAAGCCCAAATCTTTATTCTTGGAACACAATTATCAGAGCTTTTTCTAGAACCTCAACTCCACAATTTGCTATATCACTTTTTGTTGACATGTTGTATTCTGAAATTCAACCTCAATATTTGACTTATCCT…
ASHM01011605Z3	2	46743389	T	A	1057		0.00312026	ATGTTAACTCATTGTTCAGCACTTTCTCAATCACCCCCACCACCATCACCACCACTACCACCACCCATATCCAAATTCATCTCTAACCACCCATGTCTCACCATGCTCCAAAATCACTGCACAACCATCAAACACTTCCACCAAATTTACCCTCACATCATCAAAACTGGTCTTGCTCATGACCCAATTGCTTCCACACGTGTCCTCACTTTCTGTGCCTCACCATCTGGCAACATTAACTATGCATACAAAGTGTTTGCTAGAATGCCAAGCCCAAATCTTTATTCTTGGAACACAATTATCAGAGCTTTTTCTAGAACCTCAACTCCACAATTTGCTATATCACTTTTTGTTGACATGTTGTATTCTGAAATTCAACCTCAATATTTGACTTATCCT…
ASHM01011605Z4	2	46743398	C	G	1066		0.0500793	ATGTTAACTCATTGTTCAGCACTTTCTCAATCACCCCCACCACCATCACCACCACTACCACCACCCATATCCAAATTCATCTCTAACCACCCATGTCTCACCATGCTCCAAAATCACTGCACAACCATCAAACACTTCCACCAAATTTACCCTCACATCATCAAAACTGGTCTTGCTCATGACCCAATTGCTTCCACACGTGTCCTCACTTTCTGTGCCTCACCATCTGGCAACATTAACTATGCATACAAAGTGTTTGCTAGAATGCCAAGCCCAAATCTTTATTCTTGGAACACAATTATCAGAGCTTTTTCTAGAACCTCAACTCCACAATTTGCTATATCACTTTTTGTTGACATGTTGTATTCTGAAATTCAACCTCAATATTTGACTTATCCT…
ASHM01011605Z5	2	46743406	A	C	1074		0.038374	ATGTTAACTCATTGTTCAGCACTTTCTCAATCACCCCCACCACCATCACCACCACTACCACCACCCATATCCAAATTCATCTCTAACCACCCATGTCTCACCATGCTCCAAAATCACTGCACAACCATCAAACACTTCCACCAAATTTACCCTCACATCATCAAAACTGGTCTTGCTCATGACCCAATTGCTTCCACACGTGTCCTCACTTTCTGTGCCTCACCATCTGGCAACATTAACTATGCATACAAAGTGTTTGCTAGAATGCCAAGCCCAAATCTTTATTCTTGGAACACAATTATCAGAGCTTTTTCTAGAACCTCAACTCCACAATTTGCTATATCACTTTTTGTTGACATGTTGTATTCTGAAATTCAACCTCAATATTTGACTTATCCT…
ASHM01011605Z6	2	46743410	T	G	1078		0.0500793	ATGTTAACTCATTGTTCAGCACTTTCTCAATCACCCCCACCACCATCACCACCACTACCACCACCCATATCCAAATTCATCTCTAACCACCCATGTCTCACCATGCTCCAAAATCACTGCACAACCATCAAACACTTCCACCAAATTTACCCTCACATCATCAAAACTGGTCTTGCTCATGACCCAATTGCTTCCACACGTGTCCTCACTTTCTGTGCCTCACCATCTGGCAACATTAACTATGCATACAAAGTGTTTGCTAGAATGCCAAGCCCAAATCTTTATTCTTGGAACACAATTATCAGAGCTTTTTCTAGAACCTCAACTCCACAATTTGCTATATCACTTTTTGTTGACATGTTGTATTCTGAAATTCAACCTCAATATTTGACTTATCCT…
ASHM01011810Z	2	29492458	G	A	47		0.030353	ATGCAACAGCGTCGTATGGTTGATGAAGTAATGGCCACAAAGAACCGAAACAATGAAATATCATTAAAACATGAACAAGAATTGTCAGAGAAAGATGATTTGTTGGCTGAGTACAGGAGGAAACTTCAAGAATCGGAGGTCGAATTGGAGAAGCGAAAAGAATCCGAAGCAAATTTGTTTGATACTTTGGTTATGCAAACAAAACAGCTAGAGCATAACACAATTTTACTTGAAGAATCAAGGCATGAAATTGCTAGTCTTGAAGAAAAATTGAAGACACTTCAATTAAGTGCATATCAAACCAACGGTTTAGAGGATATGAAAGTAACCGAAAAAGGGTTACCGAAAATTAAGGTACATGAAACTCAAGAGGGTGTGGAGGAGGGAAAATTATACTTG…
ASHM01013246Z1	1	31300997	A	G	142		0.104408	TCATCTAACGCTAATTAAGCTATAAGCACCCAAGAGTAACATCCTAGCAGGAAAAAAAAGTAACACAAACAAATGCATATGTTGAGATGCAACTAGTCTACTAAACCTTTTCAAAGACTCTTTGCCTGTCTTCATCATGCTAGTGAACGGCGACTGGCGTTGGCCGATATTGACTGCTATTACAGACTTGCCAACAACAATGTTAGTATCAACTCGTCGTGGTAATACAAGAGGCCACCATACTTTGCGCCTTTTCTCGCGCATTGATTTTCGGATTTGGTTAAGTTCTTGGCGAATCACGCTTCTTACTGTCTTTAAGTAAGAGCTCATGTCATGATCTCTTTGTATGTTTCCTCCAGATCCATATGCGGATCTGTCGCTTAATATTTCGAGTGGATG…
ASHM01013246Z2	1	31301003	C	G	148		0.0218418	TCATCTAACGCTAATTAAGCTATAAGCACCCAAGAGTAACATCCTAGCAGGAAAAAAAAGTAACACAAACAAATGCATATGTTGAGATGCAACTAGTCTACTAAACCTTTTCAAAGACTCTTTGCCTGTCTTCATCATGCTAGTGAACGGCGACTGGCGTTGGCCGATATTGACTGCTATTACAGACTTGCCAACAACAATGTTAGTATCAACTCGTCGTGGTAATACAAGAGGCCACCATACTTTGCGCCTTTTCTCGCGCATTGATTTTCGGATTTGGTTAAGTTCTTGGCGAATCACGCTTCTTACTGTCTTTAAGTAAGAGCTCATGTCATGATCTCTTTGTATGTTTCCTCCAGATCCATATGCGGATCTGTCGCTTAATATTTCGAGTGGATG…
ASHM01013246Z3	1	31301006	C	T	151		0.207928	TCATCTAACGCTAATTAAGCTATAAGCACCCAAGAGTAACATCCTAGCAGGAAAAAAAAGTAACACAAACAAATGCATATGTTGAGATGCAACTAGTCTACTAAACCTTTTCAAAGACTCTTTGCCTGTCTTCATCATGCTAGTGAACGGCGACTGGCGTTGGCCGATATTGACTGCTATTACAGACTTGCCAACAACAATGTTAGTATCAACTCGTCGTGGTAATACAAGAGGCCACCATACTTTGCGCCTTTTCTCGCGCATTGATTTTCGGATTTGGTTAAGTTCTTGGCGAATCACGCTTCTTACTGTCTTTAAGTAAGAGCTCATGTCATGATCTCTTTGTATGTTTCCTCCAGATCCATATGCGGATCTGTCGCTTAATATTTCGAGTGGATG…
ASHM01013422Z2	1	34498240	G	A	193		0.139684	ATGGAGCAGCAAGAAGAGATTGTTCCGAATATCACTGATGATGATGAAGCCTATGCTCAAGAGTTACAGTTTCAACAAACCCTTGCCGACTCACTCATCACCTCCACGCCGCCGCCGCCACCACCACCGCAACCGTCGCCGTCGTTACTCTGCGTCGCATCTTCTTCATCAAAACCTGTGGATATTGCAATTGTCCTCAACGTAGAGAAGATAAAACTCGAGACCAATGAAGAATCAAATGAATCGTCCTCTTCTTCAATCATCATTTGCGAGATTTGTGCAGAAACAAAAAAGACTGAAGAAATGTTTAACAATCAAAGTTGTTCACATTCATTTTGTTCTGAATGTGTTATCAAACAAGTGGAAACAAAAATCAATGAAAAAATAGCAAATGTTTCT…
ASHM01013422Z3	1	34498246	A	G	199		0.0713576	ATGGAGCAGCAAGAAGAGATTGTTCCGAATATCACTGATGATGATGAAGCCTATGCTCAAGAGTTACAGTTTCAACAAACCCTTGCCGACTCACTCATCACCTCCACGCCGCCGCCGCCACCACCACCGCAACCGTCGCCGTCGTTACTCTGCGTCGCATCTTCTTCATCAAAACCTGTGGATATTGCAATTGTCCTCAACGTAGAGAAGATAAAACTCGAGACCAATGAAGAATCAAATGAATCGTCCTCTTCTTCAATCATCATTTGCGAGATTTGTGCAGAAACAAAAAAGACTGAAGAAATGTTTAACAATCAAAGTTGTTCACATTCATTTTGTTCTGAATGTGTTATCAAACAAGTGGAAACAAAAATCAATGAAAAAATAGCAAATGTTTCT…
ASHM01013646Z1	3	13802691	C	T	118		0.0145616	TTAACATCGAAGGCTTTTCATTATGCTGACTAGTGTATTGATCACAGTTTCGGTATTGGCATATGATCCGTCAAGGTTAATTGCATGATACTCCAACCCTTTCCACCGTGCAATGTACGCAAAATGTGGACGTCTGAACTGGCTGCTAATAATCTCTAGAATCACAGTTTTAGGCAATGCAGATACTATGTGAGTAAGACCAGCACCATGAGCACCAATGATCACCGACGCATCTTGGATGGCTCGTACCTGCTCCTTCATCGACATGTGTGCGAATAATCCGTTGACAAGGTTGATTTTACATCCTTTATAATTAGATGCCCAACTGTTCAAGGATTCAAACACTTCTGCCTCGTTAGTTAGTCTCGATTCAACTTTACCACCATGACGTGGATGAGC…
ASHM01013646Z2	3	13803126	C	G	553		0.0237776	TTAACATCGAAGGCTTTTCATTATGCTGACTAGTGTATTGATCACAGTTTCGGTATTGGCATATGATCCGTCAAGGTTAATTGCATGATACTCCAACCCTTTCCACCGTGCAATGTACGCAAAATGTGGACGTCTGAACTGGCTGCTAATAATCTCTAGAATCACAGTTTTAGGCAATGCAGATACTATGTGAGTAAGACCAGCACCATGAGCACCAATGATCACCGACGCATCTTGGATGGCTCGTACCTGCTCCTTCATCGACATGTGTGCGAATAATCCGTTGACAAGGTTGATTTTACATCCTTTATAATTAGATGCCCAACTGTTCAAGGATTCAAACACTTCTGCCTCGTTAGTTAGTCTCGATTCAACTTTACCACCATGACGTGGATGAGC…
ASHM01013646Z3	3	13803132	C	T	559		0.0133203	TTAACATCGAAGGCTTTTCATTATGCTGACTAGTGTATTGATCACAGTTTCGGTATTGGCATATGATCCGTCAAGGTTAATTGCATGATACTCCAACCCTTTCCACCGTGCAATGTACGCAAAATGTGGACGTCTGAACTGGCTGCTAATAATCTCTAGAATCACAGTTTTAGGCAATGCAGATACTATGTGAGTAAGACCAGCACCATGAGCACCAATGATCACCGACGCATCTTGGATGGCTCGTACCTGCTCCTTCATCGACATGTGTGCGAATAATCCGTTGACAAGGTTGATTTTACATCCTTTATAATTAGATGCCCAACTGTTCAAGGATTCAAACACTTCTGCCTCGTTAGTTAGTCTCGATTCAACTTTACCACCATGACGTGGATGAGC…
ASHM01013646Z4		13803142	G	A	569		0.0762685	TTAACATCGAAGGCTTTTCATTATGCTGACTAGTGTATTGATCACAGTTTCGGTATTGGCATATGATCCGTCAAGGTTAATTGCATGATACTCCAACCCTTTCCACCGTGCAATGTACGCAAAATGTGGACGTCTGAACTGGCTGCTAATAATCTCTAGAATCACAGTTTTAGGCAATGCAGATACTATGTGAGTAAGACCAGCACCATGAGCACCAATGATCACCGACGCATCTTGGATGGCTCGTACCTGCTCCTTCATCGACATGTGTGCGAATAATCCGTTGACAAGGTTGATTTTACATCCTTTATAATTAGATGCCCAACTGTTCAAGGATTCAAACACTTCTGCCTCGTTAGTTAGTCTCGATTCAACTTTACCACCATGACGTGGATGAGC…
ASHM01013697Z1	7	17195587	G	A	534		0.0864155	ATGGAGTTCTATGATGAGAATTTCATGGAGGAATTAATGGCACTAAGAAGAGAAACATATGAAATTACAAATCCAAGTCAAGAAGAAAATCAATTCTTCTCATCAACAACTAATAGCTTGAGTTTTGATAACTGTTTTGATCAAAACTCTTTATCTTATCTACCAAACTCTTCTTGTAGTCAACAACTTCCCCAAAGCTACAACAACAATGATCACTACAATAACACTTTCAATGAAATCTATGGTTCTTTACTCGATGAATCTTCGACACCGCAGATTCTTGATTCATACTATAATAGTACTGTCGACGCGCCATTTATTTCTCAAGAAGATTTTCCTTTGTCCATGATGGGAGAAGAAGAAGATCAAAGTTTGCTTGGTGAAGAGCTTCAGAATTTG…
ASHM01013697Z2	7	17195600	C	A	547		0.0206573	ATGGAGTTCTATGATGAGAATTTCATGGAGGAATTAATGGCACTAAGAAGAGAAACATATGAAATTACAAATCCAAGTCAAGAAGAAAATCAATTCTTCTCATCAACAACTAATAGCTTGAGTTTTGATAACTGTTTTGATCAAAACTCTTTATCTTATCTACCAAACTCTTCTTGTAGTCAACAACTTCCCCAAAGCTACAACAACAATGATCACTACAATAACACTTTCAATGAAATCTATGGTTCTTTACTCGATGAATCTTCGACACCGCAGATTCTTGATTCATACTATAATAGTACTGTCGACGCGCCATTTATTTCTCAAGAAGATTTTCCTTTGTCCATGATGGGAGAAGAAGAAGATCAAAGTTTGCTTGGTGAAGAGCTTCAGAATTTG…
ASHM01014056Z1	5	7337698	C	T	269		0.0566586	ATGATGAAAAGTCCTAAGTTGGAAGAGGAAAGGAGGCTTGAAGAGGAGCTCTTGATACCAATCCTAATGGGAGAGCATGTGATAAAGTTGGCGGAGGAAGCAAAATCATCCAAGGTAGAATGTCGAGAACTGGCTAAGAAGGTGGAGGTACTCTGCAACAGTCTCCGAGGTGTCGTCCGAGTGGTTTCAGGGAACCACCAATCGTTGAACGAGAGACCGATCCGTCGCATGGTGAAGGAACTATTGAAGAATTTGGAAAAAACGCTCGCGCTTGTGCGAAGATGTAAGCATCAAGTTGGTGTCGGTGTACTAAAACATGTGTTAACGATAAGGAGTACCGGTGATTTTCGAAAAGTCTGGAATCTTCTGGAATCTTCGAACGGCGATATGATGTGGTTG…
ASHM01014056Z2	5	7337705	G	A	276		0.0200612	ATGATGAAAAGTCCTAAGTTGGAAGAGGAAAGGAGGCTTGAAGAGGAGCTCTTGATACCAATCCTAATGGGAGAGCATGTGATAAAGTTGGCGGAGGAAGCAAAATCATCCAAGGTAGAATGTCGAGAACTGGCTAAGAAGGTGGAGGTACTCTGCAACAGTCTCCGAGGTGTCGTCCGAGTGGTTTCAGGGAACCACCAATCGTTGAACGAGAGACCGATCCGTCGCATGGTGAAGGAACTATTGAAGAATTTGGAAAAAACGCTCGCGCTTGTGCGAAGATGTAAGCATCAAGTTGGTGTCGGTGTACTAAAACATGTGTTAACGATAAGGAGTACCGGTGATTTTCGAAAAGTCTGGAATCTTCTGGAATCTTCGAACGGCGATATGATGTGGTTG…
ASHM01014218Z	3	34608382	A	C	1237		0.353255	CATACCTGTTTATTATATCTTGCCAATCACTTCCACCATCCTTGTGTAATTTTCGACGAAAGATGGTGTTTCCATTTCGATAAGTCTTATCTTCTAAAGCCAATTCCATTATCCTTGCAAGTTCATCAGCTTGTTGTTTGTTTCCCCTTTTACTTAAGCCATCAATCACGGGTATGAACGATGAAGGGTCAAAACCATATCCCTTATCAATCAATTTCTGAAGAAGGCAGTGGGCATCATCTAACCTATCATCCTTGCAAAGTTTGTCAATCAAATCTTTATACATGAAATTCTTTGATAAGAGAGATCTATCTAACGAAACTTCAAATAGCTCCTTTGCATCAGAGAGTTTCCCCCCGGCAAGTAATTCATTGAACATCAAACTGTACAAGGCTTCTT…
ASHM01014247Z1	2	21760601	T	G	184		0.353047	AGGTGGTAGTAGTTCAAATGTCGAGGTGGAAGAATCCACAGCGCAACCCTCTTCCAAAGGTGGCACAAAACGGGGGAAAGAGGCAGAGGGTGAGCAAAAGTCAAAAGCAGCTAAGGTCAAGGGAGATGTGTCTGTGAGCAGGGTAGCGGCAGGAAAAAATGCTGATGACTCAGGAGAGGCACATGATCTTGAGAATAGACTGGAGACCCAGAGCAAAGATCTATGGGCTCTGAAGGATGATCTTAAAAAGCATGTGACAACAACAGAGTTGCGTGAAATGCTGGATGCCAATGGTCAAGGTTCAACAGGATCAGAGCTTGATTTGCGTGATCACTG
ASHM01014811Z1	2	20944276	G	A	700		0.0570076	CTATAAATTCAGACAACCAAACCCAACAAACAAAATAGTTGAAAATAATGACGCCACGTGTCGAACACCGAAACTAGAATCTCTATCCCTTGAAGTAGCAGTAGTAGTCCCATTAAAATTAGGATTAGACCCATAAAGATTCTGAATCCCATCAATATCATCCTCTTCAAGTTCAACTTTCCTAGTTCTAGAACTTATTGTAGGATACATAATAGCCTCTTCAATAGATGAATGCCCTAACCCTAAAAGATGTCCTATTTCATGAACAGCAACAGATTCCAAATCAACGGCGTTACTTAAAGATGACTCCGTTACATCACCGTTAACTACCCAATCTTCAGCTTTATCTAAATGAAACCTTCCGTCAGTTGGTGAAAACGCATGTGCTAACGTTCCTAA…
ASHM01014811Z2	2	20944501	C	A	925		0.022681	CTATAAATTCAGACAACCAAACCCAACAAACAAAATAGTTGAAAATAATGACGCCACGTGTCGAACACCGAAACTAGAATCTCTATCCCTTGAAGTAGCAGTAGTAGTCCCATTAAAATTAGGATTAGACCCATAAAGATTCTGAATCCCATCAATATCATCCTCTTCAAGTTCAACTTTCCTAGTTCTAGAACTTATTGTAGGATACATAATAGCCTCTTCAATAGATGAATGCCCTAACCCTAAAAGATGTCCTATTTCATGAACAGCAACAGATTCCAAATCAACGGCGTTACTTAAAGATGACTCCGTTACATCACCGTTAACTACCCAATCTTCAGCTTTATCTAAATGAAACCTTCCGTCAGTTGGTGAAAACGCATGTGCTAACGTTCCTAA…
ASHM01014811Z3	2	20944531	G	A	955		0.0909882	CTATAAATTCAGACAACCAAACCCAACAAACAAAATAGTTGAAAATAATGACGCCACGTGTCGAACACCGAAACTAGAATCTCTATCCCTTGAAGTAGCAGTAGTAGTCCCATTAAAATTAGGATTAGACCCATAAAGATTCTGAATCCCATCAATATCATCCTCTTCAAGTTCAACTTTCCTAGTTCTAGAACTTATTGTAGGATACATAATAGCCTCTTCAATAGATGAATGCCCTAACCCTAAAAGATGTCCTATTTCATGAACAGCAACAGATTCCAAATCAACGGCGTTACTTAAAGATGACTCCGTTACATCACCGTTAACTACCCAATCTTCAGCTTTATCTAAATGAAACCTTCCGTCAGTTGGTGAAAACGCATGTGCTAACGTTCCTAA…
ASHM01014811Z4	2	20944537	C	T	961		0.0376901	CTATAAATTCAGACAACCAAACCCAACAAACAAAATAGTTGAAAATAATGACGCCACGTGTCGAACACCGAAACTAGAATCTCTATCCCTTGAAGTAGCAGTAGTAGTCCCATTAAAATTAGGATTAGACCCATAAAGATTCTGAATCCCATCAATATCATCCTCTTCAAGTTCAACTTTCCTAGTTCTAGAACTTATTGTAGGATACATAATAGCCTCTTCAATAGATGAATGCCCTAACCCTAAAAGATGTCCTATTTCATGAACAGCAACAGATTCCAAATCAACGGCGTTACTTAAAGATGACTCCGTTACATCACCGTTAACTACCCAATCTTCAGCTTTATCTAAATGAAACCTTCCGTCAGTTGGTGAAAACGCATGTGCTAACGTTCCTAA…
ASHM01014811Z5	2	20944540	G	A	964		0.0375983	CTATAAATTCAGACAACCAAACCCAACAAACAAAATAGTTGAAAATAATGACGCCACGTGTCGAACACCGAAACTAGAATCTCTATCCCTTGAAGTAGCAGTAGTAGTCCCATTAAAATTAGGATTAGACCCATAAAGATTCTGAATCCCATCAATATCATCCTCTTCAAGTTCAACTTTCCTAGTTCTAGAACTTATTGTAGGATACATAATAGCCTCTTCAATAGATGAATGCCCTAACCCTAAAAGATGTCCTATTTCATGAACAGCAACAGATTCCAAATCAACGGCGTTACTTAAAGATGACTCCGTTACATCACCGTTAACTACCCAATCTTCAGCTTTATCTAAATGAAACCTTCCGTCAGTTGGTGAAAACGCATGTGCTAACGTTCCTAA…
ASHM01014863Z2	1	32371902	G	A	635		0.078927	CCATTCTTGGGGCACCATCAATTTCAGCAACTTCCATACCAGTAACAATCATACCAGGAACAACCTCTCTAGTAAGACGAACAATAGCATCTTCAGCAGTATTCATATCAAGAGCTTTCATTCCAGGAACAAAATCAATCATACCAATACTCTTCAACCTCTTAACACCAGTAGCACCAAAAGGTCCATCATGTCCACAAGAACTAACAACAACTTTAGCTTCCATAACATTAGGATCCATACAAGACTGTGTATCATGATTCATCGAAACCAAAGCCCAATTTGTAACAACACCAGCAACTCTATTTTCTTTCACAATCAAATCTTCAGCAGCAACAGCATTGAACAATTTCACGTTAGGTTTTGCAAGAAGTTTGCTCATGATTGTTGAAGTGAAAA…
ASHM01015649Z	1	14771643	C	T	601		0.0499914	ATGGGAAGAAAACCATGGAAGCTTAGCCGCCTAAAAATGACAGACACGGAGTCAGATAGAATTAGTTGCTTACCGGATCATATAATAGATCAGATCCTCTCACGTTTGCCAATTAATGAAGCTGGGAGAACAAGTGTTTTATCTAGCGAATGGAGGACGAAGTGGTCAACACAATCAAATCTTGTGTTTGATAGACAATGTGTATCTGCTGCATCTTCAGAAGACCCTTCAGTTATCCAGATCAAATTTTTGAGAATTATTGATCATGTACTTTTATTTCATTCTGGGCCGATCAACAAGGTCAATATCTCCGACTCTGGTTGTAATCTCATTGATATAAACTATGTGGCTGATATTGATCGTTGGATTCTTCATCTAACCAAAAGGTCGATTAAAAAG…
ASHM01016008Z1	3	22200840	C	T	384		0.0289216	ACCTTCTCAGCAATTTGAAGCAATTCAGCTGCAGTTCCAACATCTGCAGCCAAACACAGATTACTCTCCTTCTTAGCCATTATCTCAAACAACCTCTTTCCTGTTGGATTCTTGGAAAGCTTAGCCCTCTCCCCAAATGACAAAGACTTGACCTTAGCAATTGGCTTCTCAACCTTTGCCACAGCTGCAACCTTCCGATTCTCATCTAAGAATCTTGTGACGACTCCAACCATCTCGTCATCAAGTCTTCCATGATCCCTCAAAATTTTCACCATTTCAGTCAATTTAATAATTGCATGCAGCTTGATGCCATTCTCCTCCAAATTTTCTCGCCCACCTTGCTCTCTATCAATCAAGACAACAGCATCAGTGATCTTCAACCCCACAGAACGTAGAGGC…
ASHM01016008Z2	3	22200858	A	T	402		0.0118888	ACCTTCTCAGCAATTTGAAGCAATTCAGCTGCAGTTCCAACATCTGCAGCCAAACACAGATTACTCTCCTTCTTAGCCATTATCTCAAACAACCTCTTTCCTGTTGGATTCTTGGAAAGCTTAGCCCTCTCCCCAAATGACAAAGACTTGACCTTAGCAATTGGCTTCTCAACCTTTGCCACAGCTGCAACCTTCCGATTCTCATCTAAGAATCTTGTGACGACTCCAACCATCTCGTCATCAAGTCTTCCATGATCCCTCAAAATTTTCACCATTTCAGTCAATTTAATAATTGCATGCAGCTTGATGCCATTCTCCTCCAAATTTTCTCGCCCACCTTGCTCTCTATCAATCAAGACAACAGCATCAGTGATCTTCAACCCCACAGAACGTAGAGGC…
ASHM01016008Z3	3	22200861	G	T	405		0.31932	ACCTTCTCAGCAATTTGAAGCAATTCAGCTGCAGTTCCAACATCTGCAGCCAAACACAGATTACTCTCCTTCTTAGCCATTATCTCAAACAACCTCTTTCCTGTTGGATTCTTGGAAAGCTTAGCCCTCTCCCCAAATGACAAAGACTTGACCTTAGCAATTGGCTTCTCAACCTTTGCCACAGCTGCAACCTTCCGATTCTCATCTAAGAATCTTGTGACGACTCCAACCATCTCGTCATCAAGTCTTCCATGATCCCTCAAAATTTTCACCATTTCAGTCAATTTAATAATTGCATGCAGCTTGATGCCATTCTCCTCCAAATTTTCTCGCCCACCTTGCTCTCTATCAATCAAGACAACAGCATCAGTGATCTTCAACCCCACAGAACGTAGAGGC…
ASHM01016315Z1	7	11978615	T	G	491		0.318352	TTGTGTTGCAGCAGTCTGGAATGCAAATTCCACCCGCTGCACCTTTGCAGGCATTTGTTGATCCTCGACAGGAAGTTCTGAACCATGCAGAATATGTCCAGATGCCTGCCCATATGGAATTCCCAAATCCTCAGTTTATAGGTAGGCCCGGGACTATCTACTCTCAACATCATTTTCATGATAACACTGCTCGTTATGCATCCCAACAGGCAATCCATGGAGTGCAGATGACAATGACTCAACCATCTTCCCATGCTGGTATAAGACCAAGTATTATACATCCACGAACAGTCATGCAAGGGCAACAAAACGGTTTTGAGCAATATTATGATGAAAATACTTCAGGGCTAAGGATGCAGCACCAACTTATTTCTGAGCAAAGTTACAAAGCATATCCAA…
ASHM01016315Z2	7	11978621	C	T	497		0.0279676	TTGTGTTGCAGCAGTCTGGAATGCAAATTCCACCCGCTGCACCTTTGCAGGCATTTGTTGATCCTCGACAGGAAGTTCTGAACCATGCAGAATATGTCCAGATGCCTGCCCATATGGAATTCCCAAATCCTCAGTTTATAGGTAGGCCCGGGACTATCTACTCTCAACATCATTTTCATGATAACACTGCTCGTTATGCATCCCAACAGGCAATCCATGGAGTGCAGATGACAATGACTCAACCATCTTCCCATGCTGGTATAAGACCAAGTATTATACATCCACGAACAGTCATGCAAGGGCAACAAAACGGTTTTGAGCAATATTATGATGAAAATACTTCAGGGCTAAGGATGCAGCACCAACTTATTTCTGAGCAAAGTTACAAAGCATATCCAA…
ASHM01016836Z1	2	45086450	C	T	442		0.115941	ACCTTTTGATGCAAGAATAGTTTGATCATGTGGAACAGATTTGGAAGGATCAACAGTGCCAAAATCAGTAGAAGCAGCTCTATTAACTGCATGTTTAAGATTCCCTTCAGAAACAGGTGAAGCACTTGAACTCCAAACAAACATGTGTAACTCTTTGTTATTAGGTCCATTACCACTTCCACCACCAACACTATCTTTCTTCTTTGTACCAGCACTTGTAGAACCAGAAATTATTGGATTTGGAGGAGGATAAGAACCACCATTATTAAACAACTCACCACTCATACTTCTCCCTCCTCTCTTTTTATGCATCTTCAACGTCTCATCTTCGAAATTCGAAGTCCTTGGCGTTACCCCTTTCGAAGATTGCATAGAATAAACATCACTACCAATACCATT…
ASHM01017046Z1	4	26570500	C	T	452		0.0363503	CAGGGACTGTCGACCAATGAGTCAATTGCTTCTTTCCTTCCGGGTAACAATTATCCTTCTTGGTTAGCCTATACATCTGAAGGACCATCAGTATATTTTCAAGTGCCCGAGGATAGTGATTGTGGAATGAAGGGAATAACTTTATGTGTTATTTATTCATCGACACTCGAAAACATGGCAACTGAATGTCTGGCTAGTGTTTTGGTCATTAATTACACAAAATTCACTATTCAGATATACAAGAGAGACACAGTAATCTCCTTTAATGATGAAGATTGGAAGAGTGTAGTATCAAATTTAGAGGTTGGTGACAATGTAGAGATTTTTGTTGCTTTTGGGCATGGATTGACCGTTAAGGAGACGGCTGTTTATCTAATATATGGTCAGTCAACTGCAATG…
ASHM01017046Z2	4	26570501	G	A	453		0.0170897	CAGGGACTGTCGACCAATGAGTCAATTGCTTCTTTCCTTCCGGGTAACAATTATCCTTCTTGGTTAGCCTATACATCTGAAGGACCATCAGTATATTTTCAAGTGCCCGAGGATAGTGATTGTGGAATGAAGGGAATAACTTTATGTGTTATTTATTCATCGACACTCGAAAACATGGCAACTGAATGTCTGGCTAGTGTTTTGGTCATTAATTACACAAAATTCACTATTCAGATATACAAGAGAGACACAGTAATCTCCTTTAATGATGAAGATTGGAAGAGTGTAGTATCAAATTTAGAGGTTGGTGACAATGTAGAGATTTTTGTTGCTTTTGGGCATGGATTGACCGTTAAGGAGACGGCTGTTTATCTAATATATGGTCAGTCAACTGCAATG…
ASHM01017389Z1	2	46784893	C	T	136		0.0268978	TCACATTTGAAATTCCTTCAGAGAAGTGAGGTCTATTGTATTACAAGGGGAACTATACAAAGTGTTAGATTTAGCATAATACATATCAAATCCCAACAAGTCCAGTATCATATAAATCTCCTCTTTTTCAGGATGCGATTTATCACTAGCAATAAATACACGAAGTTCTTGTCCAACTTCAATCCAGCTACATCCAGGAATCTTTTTTAGTCCCTTTTCTTTCATGAAGCCCCTTATGTTTGATACTTTATCCCATTTTCCTAAACTTGCATACACATTTGAAAGAGCTACATAATTCCCTGGATTATTTGGCTCCAATTTCAATAACCATTTTCCTATATAATCTGCAAGTTCAGTCTCATGGTTCTGTCCACAAGCAGCAAGTAGAGATCCTAATAT…
ASHM01017389Z2	2	46784894	G	A	137		0.0493319	TCACATTTGAAATTCCTTCAGAGAAGTGAGGTCTATTGTATTACAAGGGGAACTATACAAAGTGTTAGATTTAGCATAATACATATCAAATCCCAACAAGTCCAGTATCATATAAATCTCCTCTTTTTCAGGATGCGATTTATCACTAGCAATAAATACACGAAGTTCTTGTCCAACTTCAATCCAGCTACATCCAGGAATCTTTTTTAGTCCCTTTTCTTTCATGAAGCCCCTTATGTTTGATACTTTATCCCATTTTCCTAAACTTGCATACACATTTGAAAGAGCTACATAATTCCCTGGATTATTTGGCTCCAATTTCAATAACCATTTTCCTATATAATCTGCAAGTTCAGTCTCATGGTTCTGTCCACAAGCAGCAAGTAGAGATCCTAATAT…
ASHM01017389Z3	2	46784908	A	T	151		0.349747	TCACATTTGAAATTCCTTCAGAGAAGTGAGGTCTATTGTATTACAAGGGGAACTATACAAAGTGTTAGATTTAGCATAATACATATCAAATCCCAACAAGTCCAGTATCATATAAATCTCCTCTTTTTCAGGATGCGATTTATCACTAGCAATAAATACACGAAGTTCTTGTCCAACTTCAATCCAGCTACATCCAGGAATCTTTTTTAGTCCCTTTTCTTTCATGAAGCCCCTTATGTTTGATACTTTATCCCATTTTCCTAAACTTGCATACACATTTGAAAGAGCTACATAATTCCCTGGATTATTTGGCTCCAATTTCAATAACCATTTTCCTATATAATCTGCAAGTTCAGTCTCATGGTTCTGTCCACAAGCAGCAAGTAGAGATCCTAATAT…
ASHM01017389Z5	2	46785081	A	G	324		0.273625	TCACATTTGAAATTCCTTCAGAGAAGTGAGGTCTATTGTATTACAAGGGGAACTATACAAAGTGTTAGATTTAGCATAATACATATCAAATCCCAACAAGTCCAGTATCATATAAATCTCCTCTTTTTCAGGATGCGATTTATCACTAGCAATAAATACACGAAGTTCTTGTCCAACTTCAATCCAGCTACATCCAGGAATCTTTTTTAGTCCCTTTTCTTTCATGAAGCCCCTTATGTTTGATACTTTATCCCATTTTCCTAAACTTGCATACACATTTGAAAGAGCTACATAATTCCCTGGATTATTTGGCTCCAATTTCAATAACCATTTTCCTATATAATCTGCAAGTTCAGTCTCATGGTTCTGTCCACAAGCAGCAAGTAGAGATCCTAATAT…
ASHM01017389Z6	2	46785087	A	G	330		0.0257134	TCACATTTGAAATTCCTTCAGAGAAGTGAGGTCTATTGTATTACAAGGGGAACTATACAAAGTGTTAGATTTAGCATAATACATATCAAATCCCAACAAGTCCAGTATCATATAAATCTCCTCTTTTTCAGGATGCGATTTATCACTAGCAATAAATACACGAAGTTCTTGTCCAACTTCAATCCAGCTACATCCAGGAATCTTTTTTAGTCCCTTTTCTTTCATGAAGCCCCTTATGTTTGATACTTTATCCCATTTTCCTAAACTTGCATACACATTTGAAAGAGCTACATAATTCCCTGGATTATTTGGCTCCAATTTCAATAACCATTTTCCTATATAATCTGCAAGTTCAGTCTCATGGTTCTGTCCACAAGCAGCAAGTAGAGATCCTAATAT…
ASHM01017389Z7	2	46785931	G	A	1174		0.162974	TCACATTTGAAATTCCTTCAGAGAAGTGAGGTCTATTGTATTACAAGGGGAACTATACAAAGTGTTAGATTTAGCATAATACATATCAAATCCCAACAAGTCCAGTATCATATAAATCTCCTCTTTTTCAGGATGCGATTTATCACTAGCAATAAATACACGAAGTTCTTGTCCAACTTCAATCCAGCTACATCCAGGAATCTTTTTTAGTCCCTTTTCTTTCATGAAGCCCCTTATGTTTGATACTTTATCCCATTTTCCTAAACTTGCATACACATTTGAAAGAGCTACATAATTCCCTGGATTATTTGGCTCCAATTTCAATAACCATTTTCCTATATAATCTGCAAGTTCAGTCTCATGGTTCTGTCCACAAGCAGCAAGTAGAGATCCTAATAT…
ASHM01017475Z	3	26129531	T	C	555		0.0368509	GATATCTTTAGTGCTGGAAGTGGAACGGTAGCCAAAACCTTAGAGTGGGCAATGTCAGAACTTATCAGAAACCCAAGACTTATGGAAAAAACACAAATTGAAGTAAGAAATGTGTTTGATGCAAAAGGGCATGTGGATGAAACAAACCTTCATGAACTAAAATACTTAAAAGCAGTGATAAAAGAAACTTTGCGTTTACATGGTCCGGTTACATTGTTACTACCACGAGAATGCAGTGAAAATTGTGAAATTAATGGATATGAGATACCGGCTAAGACTAAGGTAATAGTAAACTCGTATGCGGTTGGAATGGATCCAAACTACTGGGATGAACCTGAGAAGTTTTATCCAGAAAGATTCATTGATAGCATAATTGATTACAAAGGTTTGGACTTTCAA…
ASHM01018646Z	4	19928439	T	C	1058		0.0198672	ATGTTGCATATGAGTCTTACAGAAGCTTCTAACTATCAGAGGAACCTATTTGTTCTTGATTCCGAAAGTAAACCTTTGGAACTGCCAAGTTCCACCGAAAACCTTGCACGGGATTTGATCATAACTGAGGATTTAAGGGATGCACCTGATGAAGCTCCTAAGGTACAAACTTTTGATTCTCCTAAGGACCAAACTTTTGATGCTCCTAAGGACCAAACTTTTGAAGCTCCCAAAGAAGTACATGTTGAAGCTCTGGAAGTGCCTCTTGAGATTCCCAAAGACGACTTAACAGGATTTCCCCCTGAAGCACCAACTGAAGCTCCCAATGAAATTTCCAAGGAAGCCGATACTGTATCCAATAGCCATGAAAGAAAAAGGCTAATCAAAATCAAGGTTAGA…
ASHM01019297Z1	6	16741496	T	A	461		0.28313	TGACATTCCGCAACACGGCCGGACCAATCAAACACCAAGCCGTTGCAGTAAGAAACGGAGCTGATCTATCCACATTCTACAGCTGCAGTTTCGAAGGTTATCAAGACACATTATACACACATTCAATGAGACAATTTTATCGCGAATGTGACATCTATGGCACAGTTGACTTCATATTTGGTAACGCTGCAGTTGTTTTCCAAAATTGCAACTTATATCCCCGTCTTCCTAGTACCGGACAATTCAACGCTATAACCGCTCAAGGACGAACTGATCCAAATCAAAACACAGGAACTTCTATACATAATACAACTATAAAAGCCGCTGATGATTTAGCTCCGATGATCGGTACAGTTAAAACATACCTTGGTAGGCCATGGAAAGAGTACTCAAGGACAG…
ASHM01019297Z2	6	16741508	A	G	473		0.0268978	TGACATTCCGCAACACGGCCGGACCAATCAAACACCAAGCCGTTGCAGTAAGAAACGGAGCTGATCTATCCACATTCTACAGCTGCAGTTTCGAAGGTTATCAAGACACATTATACACACATTCAATGAGACAATTTTATCGCGAATGTGACATCTATGGCACAGTTGACTTCATATTTGGTAACGCTGCAGTTGTTTTCCAAAATTGCAACTTATATCCCCGTCTTCCTAGTACCGGACAATTCAACGCTATAACCGCTCAAGGACGAACTGATCCAAATCAAAACACAGGAACTTCTATACATAATACAACTATAAAAGCCGCTGATGATTTAGCTCCGATGATCGGTACAGTTAAAACATACCTTGGTAGGCCATGGAAAGAGTACTCAAGGACAG…
ASHM01019297Z3	6	16741523	T	C	488		0.0237776	TGACATTCCGCAACACGGCCGGACCAATCAAACACCAAGCCGTTGCAGTAAGAAACGGAGCTGATCTATCCACATTCTACAGCTGCAGTTTCGAAGGTTATCAAGACACATTATACACACATTCAATGAGACAATTTTATCGCGAATGTGACATCTATGGCACAGTTGACTTCATATTTGGTAACGCTGCAGTTGTTTTCCAAAATTGCAACTTATATCCCCGTCTTCCTAGTACCGGACAATTCAACGCTATAACCGCTCAAGGACGAACTGATCCAAATCAAAACACAGGAACTTCTATACATAATACAACTATAAAAGCCGCTGATGATTTAGCTCCGATGATCGGTACAGTTAAAACATACCTTGGTAGGCCATGGAAAGAGTACTCAAGGACAG…
ASHM01019297Z4	6	16741656	C	T	621		0.0176819	TGACATTCCGCAACACGGCCGGACCAATCAAACACCAAGCCGTTGCAGTAAGAAACGGAGCTGATCTATCCACATTCTACAGCTGCAGTTTCGAAGGTTATCAAGACACATTATACACACATTCAATGAGACAATTTTATCGCGAATGTGACATCTATGGCACAGTTGACTTCATATTTGGTAACGCTGCAGTTGTTTTCCAAAATTGCAACTTATATCCCCGTCTTCCTAGTACCGGACAATTCAACGCTATAACCGCTCAAGGACGAACTGATCCAAATCAAAACACAGGAACTTCTATACATAATACAACTATAAAAGCCGCTGATGATTTAGCTCCGATGATCGGTACAGTTAAAACATACCTTGGTAGGCCATGGAAAGAGTACTCAAGGACAG…
ASHM01019442Z1	1	12346903	T	C	180		0.226833	CAGGTACCTGGGAAGTCTAAACAAGATTGCTTTGATAGAGTTCATGATGACTTCCACACACCTCCTCAATGTCAGCCTCGATCAAGGGCAAAGGCAATTAACTCATCACCCCTTCGTAAATTCTCAATATCTGCAAGTAAACTTCTCAAACCTACTGAAAAGAAGTCCAGAAAATCAAATATTCTCAAACCAAAAAACATCTTTAACCAGCAGTCTATCGAGAATCTGTTACAGCGTCATCTTAAAGTTGATCAAGATCATAAAGGGGACATATTTTCTATTCTTGAACCTAATATTGATTTTTCTATTTCTACTAATGCTATTCAGCCTAGTCAAAAACTTTGTACTCCAAAGCAGCAAAAAGAAAATCAAGGATTGCTACTAAGTTGCACCGAGAGA…
ASHM01019442Z3	1	12347420	C	G	697		0.0455276	CAGGTACCTGGGAAGTCTAAACAAGATTGCTTTGATAGAGTTCATGATGACTTCCACACACCTCCTCAATGTCAGCCTCGATCAAGGGCAAAGGCAATTAACTCATCACCCCTTCGTAAATTCTCAATATCTGCAAGTAAACTTCTCAAACCTACTGAAAAGAAGTCCAGAAAATCAAATATTCTCAAACCAAAAAACATCTTTAACCAGCAGTCTATCGAGAATCTGTTACAGCGTCATCTTAAAGTTGATCAAGATCATAAAGGGGACATATTTTCTATTCTTGAACCTAATATTGATTTTTCTATTTCTACTAATGCTATTCAGCCTAGTCAAAAACTTTGTACTCCAAAGCAGCAAAAAGAAAATCAAGGATTGCTACTAAGTTGCACCGAGAGA…
ASHM01019523Z	2	3357259	C	T	345		0.110652	ATGAAAAAGATTGGATTTTTCAACCTTAACAACATCATAAATGTTGCTACAAACATTGTCCCAAAAGAAAGAACAAAAACCTTAAACAGAAAACTTTATGTTATTCCTGTTAAACCAACCCCATTTCCAGAAATTGCTGAACCCCCTTTGAATTTTCCAATTGGGTCTCCTTCAAATCAACCAAATTCAAAACCTTTACCTCCTTTAGCTCAAATTGTTTCATCTCCACCACCAATTTCTTCTCCCAATTTTGCCCCTCAAGAACAACAACAACCATCACCATTACCACCACAGTTTCTTGCTCCTGCTAATTCACCTCAATATGGTTTCAATTTACCACCTTGCAATCCAATTCAACATGGTTCACCTTCAATTTCACCTTATCCACAAAATGTTCCT…
ASHM01019980Z	1	31125116	T	A	368		0.0408103	CATTTTGGTCCCTATCCTTGGTTCTTGACGAGTTATTGTACTTGTTTTCATTTGAGTAATCTTGTTTCTTATGATGAACTCTACGATCATGTGATCGACTATGACTTCTATGTCTTTCAGAGCTTGTTGAAGCACGATTTCTATGTCTTTCAGGGCTTGTTGAAGTACGACTCCTATGATTTCCTTGATCAGCACTCCGTTGATCTTCTCTGTAATGGTGGCTCTTGTGATGTCCTTGTTTATGTTGTTCATAATCTCTAGAAGTAGCATCATGTACAGCTTCGCTTTTGTCAGAATAATTTGTGTGAGATTGTTGCTCATGATAACCTGGGTTACTGATTGTCACTGCAGGTGAGTCATGACTAGCTTTTCCTGAATTATCGGCTTCCATGGGAATGG…
ASHM01020276Z1	2	19830790	C	T	67		0.0363078	TCAGAAATCCTTCAACACCTTGCGAACCTGCTCCAGGGTAACAAACAGAACAACAGTGAAAGGTCCCTGCCTTGAAATTGTAGGAATAAATCCTTTGTAAAGAGCCATAGGACCCTCAGCACGAATCGTTTTCATAGCACAATCCAATGCACCAGCATAAGGTGGTTCCTTACCAGCCTCCACCTTCATATTCATAACCCTAGTTTTAATAACATCCACCGGATTCGATGCAACAGCCGCCACAAACCCAGCCGCAAAACTAGCTGTCACATGAGTCCCAAGTCCATCTTTCATCACACCTTTCTCTAAAATCATCTCCTTAAACTGATCATAAGATGCCAACTGGGAAGCCGTGACCAGCATGGCGCGGTTAACAGTAAGTGATGACCCGCGCCATAG…
ASHM01020276Z2	2	19830793	C	T	70		0.228811	TCAGAAATCCTTCAACACCTTGCGAACCTGCTCCAGGGTAACAAACAGAACAACAGTGAAAGGTCCCTGCCTTGAAATTGTAGGAATAAATCCTTTGTAAAGAGCCATAGGACCCTCAGCACGAATCGTTTTCATAGCACAATCCAATGCACCAGCATAAGGTGGTTCCTTACCAGCCTCCACCTTCATATTCATAACCCTAGTTTTAATAACATCCACCGGATTCGATGCAACAGCCGCCACAAACCCAGCCGCAAAACTAGCTGTCACATGAGTCCCAAGTCCATCTTTCATCACACCTTTCTCTAAAATCATCTCCTTAAACTGATCATAAGATGCCAACTGGGAAGCCGTGACCAGCATGGCGCGGTTAACAGTAAGTGATGACCCGCGCCATAG…
ASHM01020276Z3	2	19831189	C	T	466		0.0243698	TCAGAAATCCTTCAACACCTTGCGAACCTGCTCCAGGGTAACAAACAGAACAACAGTGAAAGGTCCCTGCCTTGAAATTGTAGGAATAAATCCTTTGTAAAGAGCCATAGGACCCTCAGCACGAATCGTTTTCATAGCACAATCCAATGCACCAGCATAAGGTGGTTCCTTACCAGCCTCCACCTTCATATTCATAACCCTAGTTTTAATAACATCCACCGGATTCGATGCAACAGCCGCCACAAACCCAGCCGCAAAACTAGCTGTCACATGAGTCCCAAGTCCATCTTTCATCACACCTTTCTCTAAAATCATCTCCTTAAACTGATCATAAGATGCCAACTGGGAAGCCGTGACCAGCATGGCGCGGTTAACAGTAAGTGATGACCCGCGCCATAG…
ASHM01020276Z5	2	19831197	C	T	474		0.0902197	TCAGAAATCCTTCAACACCTTGCGAACCTGCTCCAGGGTAACAAACAGAACAACAGTGAAAGGTCCCTGCCTTGAAATTGTAGGAATAAATCCTTTGTAAAGAGCCATAGGACCCTCAGCACGAATCGTTTTCATAGCACAATCCAATGCACCAGCATAAGGTGGTTCCTTACCAGCCTCCACCTTCATATTCATAACCCTAGTTTTAATAACATCCACCGGATTCGATGCAACAGCCGCCACAAACCCAGCCGCAAAACTAGCTGTCACATGAGTCCCAAGTCCATCTTTCATCACACCTTTCTCTAAAATCATCTCCTTAAACTGATCATAAGATGCCAACTGGGAAGCCGTGACCAGCATGGCGCGGTTAACAGTAAGTGATGACCCGCGCCATAG…
ASHM01020276Z6	2	19831201	G	A	478		0.0118888	TCAGAAATCCTTCAACACCTTGCGAACCTGCTCCAGGGTAACAAACAGAACAACAGTGAAAGGTCCCTGCCTTGAAATTGTAGGAATAAATCCTTTGTAAAGAGCCATAGGACCCTCAGCACGAATCGTTTTCATAGCACAATCCAATGCACCAGCATAAGGTGGTTCCTTACCAGCCTCCACCTTCATATTCATAACCCTAGTTTTAATAACATCCACCGGATTCGATGCAACAGCCGCCACAAACCCAGCCGCAAAACTAGCTGTCACATGAGTCCCAAGTCCATCTTTCATCACACCTTTCTCTAAAATCATCTCCTTAAACTGATCATAAGATGCCAACTGGGAAGCCGTGACCAGCATGGCGCGGTTAACAGTAAGTGATGACCCGCGCCATAG…
ASHM01020276Z7	2	19831492	A	T	769		0.316481	TCAGAAATCCTTCAACACCTTGCGAACCTGCTCCAGGGTAACAAACAGAACAACAGTGAAAGGTCCCTGCCTTGAAATTGTAGGAATAAATCCTTTGTAAAGAGCCATAGGACCCTCAGCACGAATCGTTTTCATAGCACAATCCAATGCACCAGCATAAGGTGGTTCCTTACCAGCCTCCACCTTCATATTCATAACCCTAGTTTTAATAACATCCACCGGATTCGATGCAACAGCCGCCACAAACCCAGCCGCAAAACTAGCTGTCACATGAGTCCCAAGTCCATCTTTCATCACACCTTTCTCTAAAATCATCTCCTTAAACTGATCATAAGATGCCAACTGGGAAGCCGTGACCAGCATGGCGCGGTTAACAGTAAGTGATGACCCGCGCCATAG…
ASHM01020426Z2	1	4833082	G	A	103		0.142952	ATGGATCAAGAAGAGAGCAAGATCGACACTGAGCATAACATAGATCAAGAAGAGCGCATAGTCGACACTGAGCATAATACGGATGAAGAAGAGAACAAGCTGGGCTCTGGGAAAAACATCGATCAAGAAGTGAGCAAGATGGGAACTGAGCATAACATGGATCAAGAAGAGTGCGGAGTGGGCACTGAGCATAATACGGACCAAGAAGAGAGCAAGATAATCACTGTGGATAGTATGGATCAAGACGAGAGCAAGATGGGCACTGAGGATAACATGGACCAAGAAAAGAGCAGGGTGGACACTGAGCATAATATGGACCAAGACGAGAGCAAGATAGGCACTGTGGATAATCTGGATCAAGACGAGAGCAAGATGGGCACTGAGGATAACATGGATCAA…
ASHM01020426Z3	1	4833099	C	G	120		0.328153	ATGGATCAAGAAGAGAGCAAGATCGACACTGAGCATAACATAGATCAAGAAGAGCGCATAGTCGACACTGAGCATAATACGGATGAAGAAGAGAACAAGCTGGGCTCTGGGAAAAACATCGATCAAGAAGTGAGCAAGATGGGAACTGAGCATAACATGGATCAAGAAGAGTGCGGAGTGGGCACTGAGCATAATACGGACCAAGAAGAGAGCAAGATAATCACTGTGGATAGTATGGATCAAGACGAGAGCAAGATGGGCACTGAGGATAACATGGACCAAGAAAAGAGCAGGGTGGACACTGAGCATAATATGGACCAAGACGAGAGCAAGATAGGCACTGTGGATAATCTGGATCAAGACGAGAGCAAGATGGGCACTGAGGATAACATGGATCAA…
ASHM01020426Z4	1	4833102	T	C	123		0.197093	ATGGATCAAGAAGAGAGCAAGATCGACACTGAGCATAACATAGATCAAGAAGAGCGCATAGTCGACACTGAGCATAATACGGATGAAGAAGAGAACAAGCTGGGCTCTGGGAAAAACATCGATCAAGAAGTGAGCAAGATGGGAACTGAGCATAACATGGATCAAGAAGAGTGCGGAGTGGGCACTGAGCATAATACGGACCAAGAAGAGAGCAAGATAATCACTGTGGATAGTATGGATCAAGACGAGAGCAAGATGGGCACTGAGGATAACATGGACCAAGAAAAGAGCAGGGTGGACACTGAGCATAATATGGACCAAGACGAGAGCAAGATAGGCACTGTGGATAATCTGGATCAAGACGAGAGCAAGATGGGCACTGAGGATAACATGGATCAA…
ASHM01020426Z5	1	4833828	T	C	849		0.0232733	ATGGATCAAGAAGAGAGCAAGATCGACACTGAGCATAACATAGATCAAGAAGAGCGCATAGTCGACACTGAGCATAATACGGATGAAGAAGAGAACAAGCTGGGCTCTGGGAAAAACATCGATCAAGAAGTGAGCAAGATGGGAACTGAGCATAACATGGATCAAGAAGAGTGCGGAGTGGGCACTGAGCATAATACGGACCAAGAAGAGAGCAAGATAATCACTGTGGATAGTATGGATCAAGACGAGAGCAAGATGGGCACTGAGGATAACATGGACCAAGAAAAGAGCAGGGTGGACACTGAGCATAATATGGACCAAGACGAGAGCAAGATAGGCACTGTGGATAATCTGGATCAAGACGAGAGCAAGATGGGCACTGAGGATAACATGGATCAA…
ASHM01020426Z6	1	4833836	C	G	857		0.0187216	ATGGATCAAGAAGAGAGCAAGATCGACACTGAGCATAACATAGATCAAGAAGAGCGCATAGTCGACACTGAGCATAATACGGATGAAGAAGAGAACAAGCTGGGCTCTGGGAAAAACATCGATCAAGAAGTGAGCAAGATGGGAACTGAGCATAACATGGATCAAGAAGAGTGCGGAGTGGGCACTGAGCATAATACGGACCAAGAAGAGAGCAAGATAATCACTGTGGATAGTATGGATCAAGACGAGAGCAAGATGGGCACTGAGGATAACATGGACCAAGAAAAGAGCAGGGTGGACACTGAGCATAATATGGACCAAGACGAGAGCAAGATAGGCACTGTGGATAATCTGGATCAAGACGAGAGCAAGATGGGCACTGAGGATAACATGGATCAA…
ASHM01020426Z7	1	4833839	C	T	860		0.0351621	ATGGATCAAGAAGAGAGCAAGATCGACACTGAGCATAACATAGATCAAGAAGAGCGCATAGTCGACACTGAGCATAATACGGATGAAGAAGAGAACAAGCTGGGCTCTGGGAAAAACATCGATCAAGAAGTGAGCAAGATGGGAACTGAGCATAACATGGATCAAGAAGAGTGCGGAGTGGGCACTGAGCATAATACGGACCAAGAAGAGAGCAAGATAATCACTGTGGATAGTATGGATCAAGACGAGAGCAAGATGGGCACTGAGGATAACATGGACCAAGAAAAGAGCAGGGTGGACACTGAGCATAATATGGACCAAGACGAGAGCAAGATAGGCACTGTGGATAATCTGGATCAAGACGAGAGCAAGATGGGCACTGAGGATAACATGGATCAA…
ASHM01020426Z8	1	4833840	G	A	861		0.324054	ATGGATCAAGAAGAGAGCAAGATCGACACTGAGCATAACATAGATCAAGAAGAGCGCATAGTCGACACTGAGCATAATACGGATGAAGAAGAGAACAAGCTGGGCTCTGGGAAAAACATCGATCAAGAAGTGAGCAAGATGGGAACTGAGCATAACATGGATCAAGAAGAGTGCGGAGTGGGCACTGAGCATAATACGGACCAAGAAGAGAGCAAGATAATCACTGTGGATAGTATGGATCAAGACGAGAGCAAGATGGGCACTGAGGATAACATGGACCAAGAAAAGAGCAGGGTGGACACTGAGCATAATATGGACCAAGACGAGAGCAAGATAGGCACTGTGGATAATCTGGATCAAGACGAGAGCAAGATGGGCACTGAGGATAACATGGATCAA…
ASHM01020426Z9	1	4833851	G	A	872		0.199621	ATGGATCAAGAAGAGAGCAAGATCGACACTGAGCATAACATAGATCAAGAAGAGCGCATAGTCGACACTGAGCATAATACGGATGAAGAAGAGAACAAGCTGGGCTCTGGGAAAAACATCGATCAAGAAGTGAGCAAGATGGGAACTGAGCATAACATGGATCAAGAAGAGTGCGGAGTGGGCACTGAGCATAATACGGACCAAGAAGAGAGCAAGATAATCACTGTGGATAGTATGGATCAAGACGAGAGCAAGATGGGCACTGAGGATAACATGGACCAAGAAAAGAGCAGGGTGGACACTGAGCATAATATGGACCAAGACGAGAGCAAGATAGGCACTGTGGATAATCTGGATCAAGACGAGAGCAAGATGGGCACTGAGGATAACATGGATCAA…
ASHM01020480Z1	5	10926213	G	A	2302		0.33235	ATGTTGAATCTTTCAAGCAACAATTTTACCGGTGTTATCCCTATTGAAATGGGGTCTATTTCAAGGCTTAAAGGATTGTACTTGGGAGGAAACAACTTTTCAAGAGATATTCCTGAGACTCTTTTGAATTTGACTAATTTGGTTTTCTTGGATTTGAGCAGAAACAAATTTGGTGGTGACATACAAAAGATATTTGGGAGATTTCAACAGGTGAGATTTCTTCTATTGCATTCCAATTCTTACACTGGAGGGTTAAGATCATCTGGAATTTTTACATTGCCGAATATTACGCGGATAGACCTAAGCTTCAACAACTTTTCAGGTCCATTACCTGTTGAAATCTCTCGTATGCAAAGTCTAAAACTTCTAATGTTATCATATAACCAGTTCAATGGATCT…
ASHM01020480Z2	5	10926236	A	C	2325		0.034231	ATGTTGAATCTTTCAAGCAACAATTTTACCGGTGTTATCCCTATTGAAATGGGGTCTATTTCAAGGCTTAAAGGATTGTACTTGGGAGGAAACAACTTTTCAAGAGATATTCCTGAGACTCTTTTGAATTTGACTAATTTGGTTTTCTTGGATTTGAGCAGAAACAAATTTGGTGGTGACATACAAAAGATATTTGGGAGATTTCAACAGGTGAGATTTCTTCTATTGCATTCCAATTCTTACACTGGAGGGTTAAGATCATCTGGAATTTTTACATTGCCGAATATTACGCGGATAGACCTAAGCTTCAACAACTTTTCAGGTCCATTACCTGTTGAAATCTCTCGTATGCAAAGTCTAAAACTTCTAATGTTATCATATAACCAGTTCAATGGATCT…
ASHM01020816Z	6	14519374	C	G	87		0.0533425	CTCTTGCAGCTCCAATGCATATTTCAAGCCTTTTCTTCCATGACAGTGATTCCATATCCGTAGAACGTAAATGATCATAAAGAGTTCCATTGAACATGTCATACACGAGAATTTTCTCATCTTTTTGGTCACAAAATCCTATTAATGATGTCAAATTTGGGTGATGAAGCTGGCAGTGGAGTTCAATTTCCTTCTTGAACTTCCATTCGTCTGATATATTTCTCAT
ASHM01021914Z1	7	8421460	G	T	562		0.113143	CTGACGCATGGTTGGCCTCTGAGTTTCATTTTCTTGGACACACCAAGAAGCAACTTTTAGCATTTCAGTCACCTCCTCAATGTTAGCATTTCCCTCCAACCTAGGGTCCAAAAGGCTAAGGACACTACCACCTTGGTTAACTACTTTTGCAGCCAAGGTAGGAAAGAAAGTAACTTGGCCATCTGCAGATGGATCAGAGTTTCTCCTACCTGATACAACCTCAAAGAGCATCATTCCATAGCTGTAAACATCAGATTTGGCTGTGATAGCAGCCCTAGATAACCACTCCGGGGCAAGATAGCCTCTTGTTCCCTTCATTGTTGTAAGGATCTTGTTGAAATCTCGTCCAATTAGCTTAGCTAGGCCAAAGTCCGCAACTTTTGGACAAAAATCAGCATC…
ASHM01022270Z1	7	22174446	G	C	203		0.0206573	ATTGTCTTTTATTGCTTCTCAAGGATCAAAATACAAGGTACAAAGTTATTAATATTGATAATGTTGATGTTGTTTCATGTCTTGTTGATTTGATTGAACTTAGAAGCCTTGGAGATAAATCAAATGTTGGTGACACAATCACAAAGGTGCTAGTGTCACTTCTTGAAGATAATGACAATGATTGTAAATTGAAATTCTCAACGAATCTTATTTCGTTGAATTTGAAGTTGGTTAGGAGGAATAAGGAGAAACTGATGTCAGAGGTAAAATTGGAAGAAAAAATGGTTACTGCGAAATTATTTAAGCAAGAAGCTAATCATATGTTTAGTTTGGGAAGAGTAGAAGAAGCTTTATTGAAATATTGTGAAGCACTTGATATTTGTCCATTGAAGTTTAGAA…
ASHM01022270Z2	7	22174451	T	A	208		0.042644	ATTGTCTTTTATTGCTTCTCAAGGATCAAAATACAAGGTACAAAGTTATTAATATTGATAATGTTGATGTTGTTTCATGTCTTGTTGATTTGATTGAACTTAGAAGCCTTGGAGATAAATCAAATGTTGGTGACACAATCACAAAGGTGCTAGTGTCACTTCTTGAAGATAATGACAATGATTGTAAATTGAAATTCTCAACGAATCTTATTTCGTTGAATTTGAAGTTGGTTAGGAGGAATAAGGAGAAACTGATGTCAGAGGTAAAATTGGAAGAAAAAATGGTTACTGCGAAATTATTTAAGCAAGAAGCTAATCATATGTTTAGTTTGGGAAGAGTAGAAGAAGCTTTATTGAAATATTGTGAAGCACTTGATATTTGTCCATTGAAGTTTAGAA…
ASHM01022270Z3	7	22174458	G	A	215		0.0288069	ATTGTCTTTTATTGCTTCTCAAGGATCAAAATACAAGGTACAAAGTTATTAATATTGATAATGTTGATGTTGTTTCATGTCTTGTTGATTTGATTGAACTTAGAAGCCTTGGAGATAAATCAAATGTTGGTGACACAATCACAAAGGTGCTAGTGTCACTTCTTGAAGATAATGACAATGATTGTAAATTGAAATTCTCAACGAATCTTATTTCGTTGAATTTGAAGTTGGTTAGGAGGAATAAGGAGAAACTGATGTCAGAGGTAAAATTGGAAGAAAAAATGGTTACTGCGAAATTATTTAAGCAAGAAGCTAATCATATGTTTAGTTTGGGAAGAGTAGAAGAAGCTTTATTGAAATATTGTGAAGCACTTGATATTTGTCCATTGAAGTTTAGAA…
ASHM01022335Z	1	29900608	A	G	847		0.0382823	TTAATTCTCTTCAACGACCAATTCCTCAATCATGTTATTCCCATGGTTGCTTAGAGGTTTGAAGGCTTGAACCTCATCAGAACAACACTTATTTGGTAATAAAACCATTGGATACTTGCGAGCTATGACAACCGAATTGATAACCTCGTCCATAGGATGAAACACTGAGAGAACCTCAAAACCTCCAAGATCATTAGTATCAACAACTGGATATAGAAAAGCGCGAGCACCATGAGCACTCCTCAGCATGAGGAGTGCTCCTGGTGCCATGTACTTAGCCAAATGATCAATGATTCTATTCTTTTCCTCAACATTCATTCCTACAAGTGCTGCCAAATAAACAACTTCATATTCTTTCAAACCATTTGACACATCCATTATATCATTGGTGTGAAAAAC…
ASHM01022841Z1	5	17821388	C	T	78		0.196163	ATGGATAAATTTTTGAATGACATGGAAAGAGAGAAGCCAATAAGATTCAGTGGTCAACAACTAAGAATTGCAACAGACAATTACTCCAACATATTGGGGTCAGGTGGATTTGGAACAGTTTACAAAGGAATTTTCAGTAATGGAACAATGGTAGCTGTGAAGGTTCTACGCGGTAGTTCAGGCAAGAAAATTGACGAACAATTTATGGCAGAAGTAGGAACAATCGGTCGAATTCATCACTTCAATCTTGTTAGGTTATATGGATTTTGCTTTGAAAGAAATTTGATAGCACTTGTTTATGAATACATGGGGAATGGATCACTTGATTGGTATTTATTTGACGAAAAAAAGGCTTTGGAATACGAAAAGCTTCATGAGATTGCAATTGGTACCGCGAAA…
ASHM01022841Z2	5	17821398	A	T	88		0.193328	ATGGATAAATTTTTGAATGACATGGAAAGAGAGAAGCCAATAAGATTCAGTGGTCAACAACTAAGAATTGCAACAGACAATTACTCCAACATATTGGGGTCAGGTGGATTTGGAACAGTTTACAAAGGAATTTTCAGTAATGGAACAATGGTAGCTGTGAAGGTTCTACGCGGTAGTTCAGGCAAGAAAATTGACGAACAATTTATGGCAGAAGTAGGAACAATCGGTCGAATTCATCACTTCAATCTTGTTAGGTTATATGGATTTTGCTTTGAAAGAAATTTGATAGCACTTGTTTATGAATACATGGGGAATGGATCACTTGATTGGTATTTATTTGACGAAAAAAAGGCTTTGGAATACGAAAAGCTTCATGAGATTGCAATTGGTACCGCGAAA…
ASHM01024063Z1	4	16259257	T	C	240		0.0268978	ATGAAGAAAGCAGAAGTTGTGTTTATCCCTTTTCCTGGTGTAGGTCATTTAGTTTCCACCCTCGAGTTCGCAAAACTTCTAATCAACCGTGATAACCGTCTCCGAGTAACCGTTTTAGTAATCAAATTTCCACACTCAACAGAAACCGATGTTTACACTAAATCACTTCCTATCTCTGATTCTCTCCATGTTATCAACCTTCCAGAATGTTCTCTTCCCCCGAACTCCGATCCAGTTTCTGCCAGGAATGCTCTCCTTGAAGCTCAGAAACCGAACGTCAAAGAAGCCGTCAGTAACCTCACTACTGGAGCAGAAAATGGAGTCCTTGCTGCTTTCGTTGTTGACATGTTCTGCACCACCATGATTGATGTTGCCAAAGAGTTCTCTGTTCCTACGCTC…
ASHM01024063Z2	4	16259259	C	A	242		0.0413108	ATGAAGAAAGCAGAAGTTGTGTTTATCCCTTTTCCTGGTGTAGGTCATTTAGTTTCCACCCTCGAGTTCGCAAAACTTCTAATCAACCGTGATAACCGTCTCCGAGTAACCGTTTTAGTAATCAAATTTCCACACTCAACAGAAACCGATGTTTACACTAAATCACTTCCTATCTCTGATTCTCTCCATGTTATCAACCTTCCAGAATGTTCTCTTCCCCCGAACTCCGATCCAGTTTCTGCCAGGAATGCTCTCCTTGAAGCTCAGAAACCGAACGTCAAAGAAGCCGTCAGTAACCTCACTACTGGAGCAGAAAATGGAGTCCTTGCTGCTTTCGTTGTTGACATGTTCTGCACCACCATGATTGATGTTGCCAAAGAGTTCTCTGTTCCTACGCTC…
ASHM01024299Z1	1	28076253	G	A	155		0.209428	TGATTGCTGTATTGCATAAGCGGAAAGAAACTGACGTGTCATCATCTATGCTAATTTTTCAGGCACATATATATTCCATGGATTCCTCATATAATGATGATATCCATTTCAATTCTAAGGATAGAAGACTAGGAGAGAGGCCAAGTCTTATGATGTTAGTTAGAAGTATAAGGGAACAGGT
ASHM01024299Z2	1	28076257	G	A	159		0.0320418	TGATTGCTGTATTGCATAAGCGGAAAGAAACTGACGTGTCATCATCTATGCTAATTTTTCAGGCACATATATATTCCATGGATTCCTCATATAATGATGATATCCATTTCAATTCTAAGGATAGAAGACTAGGAGAGAGGCCAAGTCTTATGATGTTAGTTAGAAGTATAAGGGAACAGGT
ASHM01024341Z1	7	1285549	G	A	582		0.0300181	ATTATTATAATCCTCACAAAAATAATCACCACCACTAATTCTATCACTAAAATCACTTTTATCTAAATCATCACTAATTGAAGCCTCTGCTGCATCTGCATCTGCATCATTCCCTCTAATTGTGATCCAATTCTCATCACCCCATTTCCAACATGGATGATCCCTTGAACATAAAGCTAACTTTTTTATCCTACCAATAGGATAATTCACAAAATTAGTCTTACCTAAATCATCAAAAAACAAACTTTCTGAATCTTCATCACAATTCCAAAAGCCCTGTTCAAGAATACTAGTTGGTGAACATGTATCAAATTCTTGAATTTTCTCAACACCAGAATCAAAATCAACAAGAAATGGATGATTCAACAATTGACTACAACTCCATCTATCCTTAGAATT…
ASHM01024341Z2	7	1285580	C	T	613		0.0351621	ATTATTATAATCCTCACAAAAATAATCACCACCACTAATTCTATCACTAAAATCACTTTTATCTAAATCATCACTAATTGAAGCCTCTGCTGCATCTGCATCTGCATCATTCCCTCTAATTGTGATCCAATTCTCATCACCCCATTTCCAACATGGATGATCCCTTGAACATAAAGCTAACTTTTTTATCCTACCAATAGGATAATTCACAAAATTAGTCTTACCTAAATCATCAAAAAACAAACTTTCTGAATCTTCATCACAATTCCAAAAGCCCTGTTCAAGAATACTAGTTGGTGAACATGTATCAAATTCTTGAATTTTCTCAACACCAGAATCAAAATCAACAAGAAATGGATGATTCAACAATTGACTACAACTCCATCTATCCTTAGAATT…
ASHM01025058Z	3	23858581	T	C	113		0.114401	TCAGACGGTGGAGGAGGCTTTAGTGAGTGACTTGATAGTTATAGTGGGACCCAAAACAGACGGTTTAAAATCAAAGGTAAAGGTATCATATTTCAAGAAGAATTCCACCAAATACAATCTACACAAGAGCACCACCAGATTCTTAGCCGGACATATTTTATTATCTGGTGTAGCTTTATCGGTCTCCCGTCCATTGGACCAAAACACGTGTTTCAATAACTTTTCTCCATCACCAATAAACCTTTCCGCAACAAATTCCTCAGGATTCTCAAAAATCTTTGGATCTTTAGTAGCAAACGGTTGATATCCAAAGATCATCTCACCTTTCTTAATCTCAAAAGACGCATCATGACTCGATACCACCAGATCCTCTCTGGCTCTAGCGTATTGATACGGTAC…
ASHM01026631Z1	6	7133825	C	T	258		0.0212496	ATGAGTGACCAAAAAATTGTACTAGTGACCGGTTGTGCCGTCGGCGGAATTGGCTATGAATACTGCAAAGCATTTGCTGAGAAAAATTGCTGTGTCATAGCCTCTGACATCTCAACGCGGATGAAAGACATGTTAGATTTGGAGTCAGACGATAACATAGAGACACTTGAACTCGACGTGTCATCTCATCAAAGCGCTACTTCAGTAGTAGATGCTATTATATCAAAACATGGTCGTATTGATATTCTAATTAATAACGCTGGAATTGGTAGCACGGGTCCATTAGCCGAATTACCGCTCGATACAATTAGAAAAACATGGGAGATTAACACCTTGGGACAACTAAGAATGGTGCAACAAGTGGTCCCTCACATGGCTATGAAAAAAAGTGGAACCATA…
ASHM01026631Z2	6	7133828	T	C	261		0.29617	ATGAGTGACCAAAAAATTGTACTAGTGACCGGTTGTGCCGTCGGCGGAATTGGCTATGAATACTGCAAAGCATTTGCTGAGAAAAATTGCTGTGTCATAGCCTCTGACATCTCAACGCGGATGAAAGACATGTTAGATTTGGAGTCAGACGATAACATAGAGACACTTGAACTCGACGTGTCATCTCATCAAAGCGCTACTTCAGTAGTAGATGCTATTATATCAAAACATGGTCGTATTGATATTCTAATTAATAACGCTGGAATTGGTAGCACGGGTCCATTAGCCGAATTACCGCTCGATACAATTAGAAAAACATGGGAGATTAACACCTTGGGACAACTAAGAATGGTGCAACAAGTGGTCCCTCACATGGCTATGAAAAAAAGTGGAACCATA…
ASHM01026631Z3	6	7133843	G	A	276		0.0311638	ATGAGTGACCAAAAAATTGTACTAGTGACCGGTTGTGCCGTCGGCGGAATTGGCTATGAATACTGCAAAGCATTTGCTGAGAAAAATTGCTGTGTCATAGCCTCTGACATCTCAACGCGGATGAAAGACATGTTAGATTTGGAGTCAGACGATAACATAGAGACACTTGAACTCGACGTGTCATCTCATCAAAGCGCTACTTCAGTAGTAGATGCTATTATATCAAAACATGGTCGTATTGATATTCTAATTAATAACGCTGGAATTGGTAGCACGGGTCCATTAGCCGAATTACCGCTCGATACAATTAGAAAAACATGGGAGATTAACACCTTGGGACAACTAAGAATGGTGCAACAAGTGGTCCCTCACATGGCTATGAAAAAAAGTGGAACCATA…
ASHM01026714Z1	5	6171341	A	G	367		0.0753577	TCAAGTGTGGATGCCACTACTCCCTTTGTCAGAAGTTCCGATAAGTCCCTCTCTCCTCATCTTCTCTTCCTTAGATTTCCTACAGAACACGACCCAAGAGTTCACCTCCAAAGCTATGGAAACACCAATCAGAGTAGCAAGTCCCAAACAGTAACTCAACTTGGCATAGGACCTGCTGGCTCCCATCACTTCAAACCCCTGAAACACATTCACAAACCCAAGCACCACACAAGAGTACCCAACAAAGTGATGGTACGATTTCCAATACTTCCTAAGCTTGTTCCTAGCGTTTGGCCTAAACAACAATGCCAAAGTTTGCAAAGCTCCGAGACAAAACACAGCAATTCCGAGCTTCCTGTGGAGTCCATACTCCACTTCTGGAGACAGTTGCCCAAGGTG…
ASHM01026714Z2	5	6171353	T	A	379		0.0753577	TCAAGTGTGGATGCCACTACTCCCTTTGTCAGAAGTTCCGATAAGTCCCTCTCTCCTCATCTTCTCTTCCTTAGATTTCCTACAGAACACGACCCAAGAGTTCACCTCCAAAGCTATGGAAACACCAATCAGAGTAGCAAGTCCCAAACAGTAACTCAACTTGGCATAGGACCTGCTGGCTCCCATCACTTCAAACCCCTGAAACACATTCACAAACCCAAGCACCACACAAGAGTACCCAACAAAGTGATGGTACGATTTCCAATACTTCCTAAGCTTGTTCCTAGCGTTTGGCCTAAACAACAATGCCAAAGTTTGCAAAGCTCCGAGACAAAACACAGCAATTCCGAGCTTCCTGTGGAGTCCATACTCCACTTCTGGAGACAGTTGCCCAAGGTG…
ASHM01026714Z3	5	6171364	G	C	390		0.0753577	TCAAGTGTGGATGCCACTACTCCCTTTGTCAGAAGTTCCGATAAGTCCCTCTCTCCTCATCTTCTCTTCCTTAGATTTCCTACAGAACACGACCCAAGAGTTCACCTCCAAAGCTATGGAAACACCAATCAGAGTAGCAAGTCCCAAACAGTAACTCAACTTGGCATAGGACCTGCTGGCTCCCATCACTTCAAACCCCTGAAACACATTCACAAACCCAAGCACCACACAAGAGTACCCAACAAAGTGATGGTACGATTTCCAATACTTCCTAAGCTTGTTCCTAGCGTTTGGCCTAAACAACAATGCCAAAGTTTGCAAAGCTCCGAGACAAAACACAGCAATTCCGAGCTTCCTGTGGAGTCCATACTCCACTTCTGGAGACAGTTGCCCAAGGTG…
ASHM01027641Z1	4	28783722	A	T	105		0.0988145	TCAAACTGCATTCATGAACTCCTCATCTGATTCCAATGTCTTCATTGCATCAGGCATAAGAGTCACTGCCAAATCTATGCTTCCTTCTTCATACCCTTGATATGATGACACATTACCATCAAATTTATTAGCATATCCACTAAGAACCGCTATGGCTTTCCCCATTCCAAATTCATTTCCATACATATTGAACCTTGGTGAACTTGACACTGTGATACTGTTAGGATCAAAGTGGCAACCAAGTTGGTAAACAATAGGTGACTCTAACCACTCCTTTAACATTTTTCTCACTTCTTTGTCATCATGATTCGCCACAACTTCATTAACCTTCGATGCTGCCCATCCTAGATTGTTTTGAAGCAACTCCTCAACAGTTGTTTCAATACTAATCACATCAAC…
ASHM01027682Z1	4	42432905	A	T	703		0.0473858	TTAGACAGACATAGCATCCAAGAACAATTGGTCATTTCCCAAAGCTTCCAAAACATCATAAGGAAGACAAAGTTCAACATCAATACTACCTTGTTCAAACCCAGCAAACACAGTAACTTTACCAATACTTTTATTTCCAACACCATTTCTAACTGCTATTGGCTTACCCCAACCAAAGTCATTACCATAAACATCGAACCTTGGTGAACTGTTTGCCATCAACACATTACTTCTAGACAGCATACCCGGCACAATTATAATTGGTGTTTTCAACCAAGACTCGTATTGATTCATTATCTTCTCATGAGATTGTGTACTAATCACCTTGTTTATTTCCATACCAACCTTGCCAATCCCACCTTCCATTAGTTCCTTAGTTTTCATTGTTACAATTTCAAA…
ASHM01027682Z2	4	42432917	G	C	715		0.22835	TTAGACAGACATAGCATCCAAGAACAATTGGTCATTTCCCAAAGCTTCCAAAACATCATAAGGAAGACAAAGTTCAACATCAATACTACCTTGTTCAAACCCAGCAAACACAGTAACTTTACCAATACTTTTATTTCCAACACCATTTCTAACTGCTATTGGCTTACCCCAACCAAAGTCATTACCATAAACATCGAACCTTGGTGAACTGTTTGCCATCAACACATTACTTCTAGACAGCATACCCGGCACAATTATAATTGGTGTTTTCAACCAAGACTCGTATTGATTCATTATCTTCTCATGAGATTGTGTACTAATCACCTTGTTTATTTCCATACCAACCTTGCCAATCCCACCTTCCATTAGTTCCTTAGTTTTCATTGTTACAATTTCAAA…
ASHM01027682Z3	4	42432932	G	A	730		0.0949901	TTAGACAGACATAGCATCCAAGAACAATTGGTCATTTCCCAAAGCTTCCAAAACATCATAAGGAAGACAAAGTTCAACATCAATACTACCTTGTTCAAACCCAGCAAACACAGTAACTTTACCAATACTTTTATTTCCAACACCATTTCTAACTGCTATTGGCTTACCCCAACCAAAGTCATTACCATAAACATCGAACCTTGGTGAACTGTTTGCCATCAACACATTACTTCTAGACAGCATACCCGGCACAATTATAATTGGTGTTTTCAACCAAGACTCGTATTGATTCATTATCTTCTCATGAGATTGTGTACTAATCACCTTGTTTATTTCCATACCAACCTTGCCAATCCCACCTTCCATTAGTTCCTTAGTTTTCATTGTTACAATTTCAAA…
ASHM01027866Z	5	13198669	G	A	787		0.0351621	TCACCAGTAATCTCTGCAGGAACAAACCCCACCTTTGAACGAGTGAAAGCGACTTCTATCTCTCACAATGATTTCTACTTGATAGACTTTAGAAATCAGCTTCATCACAGTATGGCAGTCCCCACAAACCCTCAGGTTCTTCACTATTCTTAGAATCCTTCCTTTAGGAAGTTTCGCTATTCCAAAAGCTGCAGCAAGCTTCTCACTGTGCTTGGACACTGAATCTTCTTTTTCTTCCTCTTCAATATCATGCAAGACAGTCCTTACCTGGGGCGCATAACCTTCTTCTGCTCTGAGTCTCAACATTATTTCCCTCAGTTTATGATGGGCCTCTTCTGTAACCTCGTTAGGTTTTTCACCTGCCACAAAACCATAAATAACCTTGTCAATTTCAATCAT…
ASHM01027976Z	2	26889810	G	A	308		0.0734973	TTATCCTAAACCAGAATTAGTTCCTGACACGGGCCTCAACAATGGATGACTGGTACCGGGTTGCACATTACTAGGGGCATTGAACATGGGAGCTGAAGAACCTGATTGTGATTGTTGTATCATAGATAGGGGTAACCTTTGACCCAACCCAAACATTGAAGGTCTTGGGGCAAAGGACATGTGTGGATGAACTTGTTGGTTGTTGCCAAACCCTGAGATGCTGGGCTGTGAGGGAGAAGCAGAGATCATTTGTGGCCTATTATTGCCATTACTAGACATTGAAGGACCAACGCCTGATGCATTCATTGCAGGCATGGTTCCTGCAGTTCCAAAACGTGCTGATATAACGCGGGTACGCTCAGCAGCAAACCTCTGTTTTGCTCTTTCCACTTGCTCGCA…
ASHM01028998Z	2	15019328	G	T	161		0.062793	TTGGTATATACATTGATCCATGACGTTCTCTTCAAAACCAAATGAAGTGATTACTTCATGGAATTTTAAATACCATTGGCGAGAGGCTTGTTTTAATCCGTAGATGGATCTATTAAGCTTGCAGACTAAGTTCTCACCTTCACTAGAGTAGAATCCTTCAGGTTGTTTGATGTAAACCTCTTCCTCTAGTGAACCATTTAGGAATGCTGTTTTCACATCCATTTGATGTAACTCAAAATTAAAATGAGCTACTAATGCCATAATTACTCGAAAAGAATCCTTTTTAGACACAGGAGAAAAGGTCTCTGTGTAGTCGATTCCCTCTCTTTGAGTGAATCCTTTGGCAACAAGTCTTGCCTTATATCTTTCAATGTTGCCTTGTGAGTCTCGTTTGGTTTT…
ASHM01029033Z1	2	36718398	C	A	75		0.261767	CCTGAAGGCTGTGCACAAGTGTTCCACTTTGCAAAGTCCTTTAATAAGCTTGCTATAAGTGTTAACATTAGGCACACAGCCATGTTCTACCATTTTCTCAAATAGCACAGTTATGATTTCAAAGTCAGCTATCTTCCATATATCAGCATTATCGACTGAAATATTAGTTGAATTAAAATCAAGTCCCGTGCCATCCTTCTTTTGTTTTTCGTTCGTTAGATGCTTCATTAGGATGGAGTATGTTTGACGCGAAGGCTCACAACCAGAATCAAACATGCGTTTGAGAACACCAAATGCATTGTCTAGTTGTCCTATACATCCATATCCATTAATTAATAAATCATAGATCAGGGAGTCAAGTAATATGCCTTCTTCTTTAATCTTGACCACCATCTCTTC…
ASHM01029033Z2	2	36720031	G	A	1708		0.264387	CCTGAAGGCTGTGCACAAGTGTTCCACTTTGCAAAGTCCTTTAATAAGCTTGCTATAAGTGTTAACATTAGGCACACAGCCATGTTCTACCATTTTCTCAAATAGCACAGTTATGATTTCAAAGTCAGCTATCTTCCATATATCAGCATTATCGACTGAAATATTAGTTGAATTAAAATCAAGTCCCGTGCCATCCTTCTTTTGTTTTTCGTTCGTTAGATGCTTCATTAGGATGGAGTATGTTTGACGCGAAGGCTCACAACCAGAATCAAACATGCGTTTGAGAACACCAAATGCATTGTCTAGTTGTCCTATACATCCATATCCATTAATTAATAAATCATAGATCAGGGAGTCAAGTAATATGCCTTCTTCTTTAATCTTGACCACCATCTCTTC…
ASHM01029867Z	6	23795081	C	T	239		0.0719276	TCAAAACATTGTCTCCTTGAAAGATAAATGAATCAGGGATCGCATGCGAAAAATAAAAAGAAATTTGAGGATAGAAAGCATATCCATACCAAGTGGTGGCACCCGTCCTGTAACTTCGGCAATCCTAGTAGAAACTATATTCTTATCTGATGCAACAAGTCCCTTAAACTGACCAAGATTTTGTCCATCCACGCCTATCAATGACCACAATTTCTCATCATTCAACCACTCAACTCTTCCGATACCTACACCAAACTTGCTTTCAACACC
ASHM01031776Z1	7	30418436	G	T	472		0.0305185	ATGGCTGATCAAGTTCATCCAAACACCTTATCAGTCTCAAGCAACTCACAAACGATGTCGTCTGAGGAATCCGCATTGAACTCTCAAACAACGTCGTCTGAGGAATCCACGACTTCCAACCCTTACAACCCTTTCCCAGCGCCAGGAACCTATGTCATCCATGTTCCACAGGCCCATATCTATCAGTGTCCAGAGAATGGTCAATGTTACACCAACTACACTCGTCAGAAAAGTCGCCAGAGCCAGTGTTGTTGTCTCATCAGCGTCCTATTCACTCTGGTTGTGCTCCTTGGCATTTACGCCGGTGTTTTTTACCTGATTTTCCGTCCAGAATCACCTCATTATGCAATTGATCATATTGATATCAAGGGAATGAACCTCACTTCATCGTTGTCTACG…
ASHM01031776Z2	7	30418453	A	C	489		0.022681	ATGGCTGATCAAGTTCATCCAAACACCTTATCAGTCTCAAGCAACTCACAAACGATGTCGTCTGAGGAATCCGCATTGAACTCTCAAACAACGTCGTCTGAGGAATCCACGACTTCCAACCCTTACAACCCTTTCCCAGCGCCAGGAACCTATGTCATCCATGTTCCACAGGCCCATATCTATCAGTGTCCAGAGAATGGTCAATGTTACACCAACTACACTCGTCAGAAAAGTCGCCAGAGCCAGTGTTGTTGTCTCATCAGCGTCCTATTCACTCTGGTTGTGCTCCTTGGCATTTACGCCGGTGTTTTTTACCTGATTTTCCGTCCAGAATCACCTCATTATGCAATTGATCATATTGATATCAAGGGAATGAACCTCACTTCATCGTTGTCTACG…
ASHM01032368Z	1	15902755	A	G	676		0.0320418	TCAGTATTTGTAATCCTTAACATGAAGAGACTCTGAAGCACCATCACCAAGGTTAGCATTACCTTGATATTTTCCAAGAGTTGCTTCTGAATTTGCCTTACACCTAACAAGCAATGCAGCTTGAGCCTTAGCGATATTTTCGTCTTTTCCACCCCAAGCCTTAAGAGTACTCTGCTGAAGTGCCCTTCCATAAGAGAATGTGAGACTCCAAGGCTTCTTTCCCTGAAGTTTGTTCATTGCATTAAGGTTAACACTTGCTTCCTCTTCACTTTGTCCACCAGACAAGAAAACTATAGCAGGAACAGCGGCTGGAACGGTTCGCAACAAAGCTCGGACGGTGTGTTGGGCTATAACCTCAGCAGCAACTTTTGGTGCATCTGATCCTGGTGTGACCATATT…
ASHM01032501Z	2	17762049	G	A	544		0.0237776	TTATAAATCAACATCACGTCCGTGCCTGTCGCGTCCATTGCTTTCCATGAAACCTGACTGGAAGCTTCTTCTCCTTCTACTAGGGTGTTTCATCCTTGTTCGTCGTTTACTATGACCCGAGTACACTAGAAAAATAACAACTAAGAAACCGAATCCGGAAAACGCCCATAAGAATACCACCCAAAATCTTAAAGACTTCGGTATCTCATCTTTTTGAACGCTTGCCAATTCCTCTTTCTGAACACTTGACAATTCCTCTTTCTGAACACTTGCCAATTCTCCTGAATTGTTTGTTGCGACATGATTGGTTATTGAATCGATACTTGCATCGGTGTTGCCGATTTCCTTTGAAGTTCCTCTTTCTTCTGTATTCTCATCCCCTTTTGATATCAATATGGA…
ASHM01034037Z7	2	3659204	G	C	462		0.0255441	CATGATAGCTGGCTGTGGTTAGGTGACGGGATCCAAGGATTTACGGTTAAATCGGCATATGGTTTATTGGAAAAAATGGAGCCTAGTACACGAATTCTGCAACCTGTGGAGAATTTTGTCTTTAAAAGGCTTTGGAAGTGTGCATGGCCTTCGAAGACACTGCGTTTGTGTGGCAATTGCTCTTAAATCGTATCCCGACAAAGGACAATTTATTGAAGCGTAGGATGCTCCAGCATGACCAACATAATTGTGTATTGTACGGACAGAGAATAGAAACAGCGGCGCACTTATTTCTCCATTGTGATTATACAGCGAAGGTATGGTACGACCTTACTATTTGGTTGGGTTTTTATCTGATGATTCCTCCAAATATTGTCACTTCTTTTGCTACGTGGACTA…
ASHM01034037Z8	2	3659205	C	G	463		0.0331875	CATGATAGCTGGCTGTGGTTAGGTGACGGGATCCAAGGATTTACGGTTAAATCGGCATATGGTTTATTGGAAAAAATGGAGCCTAGTACACGAATTCTGCAACCTGTGGAGAATTTTGTCTTTAAAAGGCTTTGGAAGTGTGCATGGCCTTCGAAGACACTGCGTTTGTGTGGCAATTGCTCTTAAATCGTATCCCGACAAAGGACAATTTATTGAAGCGTAGGATGCTCCAGCATGACCAACATAATTGTGTATTGTACGGACAGAGAATAGAAACAGCGGCGCACTTATTTCTCCATTGTGATTATACAGCGAAGGTATGGTACGACCTTACTATTTGGTTGGGTTTTTATCTGATGATTCCTCCAAATATTGTCACTTCTTTTGCTACGTGGACTA…
ASHM01034108Z1	5	6853885	A	G	125		0.293729	GCTTTCCTCCACCAAGGACAGAATGAACAGGCTTCTCCCTTCCAAAAAGACGAAAAACCTTCTCCTTAACGGACTCAACAACCGGTTTATCGGTATCAGAATGTGAATCCGATGAATCGGAGGAAGAATCGTCAAAGTGAAGTTTCTCAGTGATCTTTTCAAGCAACGAATCGCCGCCGTCACGACTCACCGCGGTCACCGTGCTTTCTGATTCGTCAGCCAT
ASHM01034108Z2	5	6853897	G	A	137		0.00936078	GCTTTCCTCCACCAAGGACAGAATGAACAGGCTTCTCCCTTCCAAAAAGACGAAAAACCTTCTCCTTAACGGACTCAACAACCGGTTTATCGGTATCAGAATGTGAATCCGATGAATCGGAGGAAGAATCGTCAAAGTGAAGTTTCTCAGTGATCTTTTCAAGCAACGAATCGCCGCCGTCACGACTCACCGCGGTCACCGTGCTTTCTGATTCGTCAGCCAT
ASHM01034377Z	5	3452167	C	A	839		0.0271763	ATGAACATATGCATAGCTACAATGTGTAAATCAAATCAAATTGTTAAAGCTGAATCCATTTTAATAGATGGCATCAAATTAGGAGTATTTCCTGATGTTGTTACATATAACACATTAATCGATGGGTATTCGCGTTTCGTTAGCATCGATAGAGCTTACGATATTCTCAATAGAATGAAAGAAGCAGGAATTAACCCTAATGTTGTTTCCTATAATTCATTAATGTCAGGTTCTGTTAGAAAATCTTCGTTATCGAAATCCCTCCAACTGTTTGATGAAATGACTCAATTAGGAATAAGTCCTGATGTGTGGAGTTATAATAAATTGATGCATTGTTTGTTTAAGCTTGGGAAACCGGATGATGCCAATCGGGTTTTTAAGGATATAGTTGAGAATGGT…
ASHM01040109Z1	3	22382614	G	A	112		0.0175371	GGTTTTGCAAGAAAGGGAACATAAAAGCTGCTATGGGGTTATATACAGAAATGGTTATCAAAGGTCTTGTGCCTGATGTGGTGACTTACACAGCTTTAATCGATGGCCATTGCAAGGTTGGAAACAACAAAGAGGCTTTTGAACTGCATAAGGAGATGCTGGATGCGGGACTAACGCCGAATGCATTGACAGTTACTTGTTTGATTGATGGCCTTTTGAAAGATGGAAGGACTTACCGTGCAATCAAACTTTTCTTGGAGAAAACTGGAGTTGGTTGCCTTGGAAGTAAAATGGATCATAGTGGGTTGTGTTCTCGTAATGATGTTATGTATGCCGCTTTAATTCAAGGTTTATGTAAATATGGGCACGTATTTAAGGCCACTAAGTTTTTTGCAGAAA…
ASHM01040109Z2	3	22382773	T	A	271		0.128686	GGTTTTGCAAGAAAGGGAACATAAAAGCTGCTATGGGGTTATATACAGAAATGGTTATCAAAGGTCTTGTGCCTGATGTGGTGACTTACACAGCTTTAATCGATGGCCATTGCAAGGTTGGAAACAACAAAGAGGCTTTTGAACTGCATAAGGAGATGCTGGATGCGGGACTAACGCCGAATGCATTGACAGTTACTTGTTTGATTGATGGCCTTTTGAAAGATGGAAGGACTTACCGTGCAATCAAACTTTTCTTGGAGAAAACTGGAGTTGGTTGCCTTGGAAGTAAAATGGATCATAGTGGGTTGTGTTCTCGTAATGATGTTATGTATGCCGCTTTAATTCAAGGTTTATGTAAATATGGGCACGTATTTAAGGCCACTAAGTTTTTTGCAGAAA…
ASHM01040156Z2	3	5940938	C	T	666		0.099775	TTAACTAAAGTAAAAATCATCATCTTCATCAAGAAGAGAAGGGTAACTAATGTAGGGTTGATATCCAGCATCCATCAAATGCAGAACTAATTTACTATTCACTTCATAAATCTCTCCAATCTGTGGATGAGACTTATCCTTAGACACAAAACCACACCTTGAATTCTTCAACTCAATCCAACTACAAGCTACTTCTTTCATCAAACCTCCCTCTTTCATCACTTTTCTAATTTTATTAGCATCACCCCATCTACCAGAAGCAGCATAAATGTTAGATAACATAACATATCTACCTGCGTTTTCAGGTTCTAACACAAACAAAGCTTCTGCAGCTTTTTTACCAAGTTCCAAGTTTCCGTGAACTCTACAAGCACTCAAAATTGCCCCCCACGTTGCAAT…
ASHM01042363Z1	3	30293483	G	A	110		0.012481	TTTATTTAATAGAGTGCACGTCAGACACTGCCACAATGCAGGTTCTTCAAAATGAAGTGTTCTATTATCACCAGATAGTGACTGAGATGAACTTGATAAATTTGCAGACGTAGATCCTGCATGAGTATTCAATTGAGAATCTAATCCAAAACTTCTTCGATGAGACCCATTTTGATGTTCATTGACTCGTCCCTTTTTTGGTGTATCCATTGTCAAATCAACAAATTTAGGGTTACTAGATGAATGAACTGGTAAACTTGAATCATTGTCATGACTTCTTTTCCGAGATGTCGGATCCATAGCCAGAGTACAGTTGTCTGTTGGTCTCGAGCTTCCCACATTATTCTGCTTATTTATAAGGTTTTTAGAAGAGTCATTGTTAACATCTTCATGGTCTGA…
ASHM01042363Z2	3	30293510	G	C	137		0.0289216	TTTATTTAATAGAGTGCACGTCAGACACTGCCACAATGCAGGTTCTTCAAAATGAAGTGTTCTATTATCACCAGATAGTGACTGAGATGAACTTGATAAATTTGCAGACGTAGATCCTGCATGAGTATTCAATTGAGAATCTAATCCAAAACTTCTTCGATGAGACCCATTTTGATGTTCATTGACTCGTCCCTTTTTTGGTGTATCCATTGTCAAATCAACAAATTTAGGGTTACTAGATGAATGAACTGGTAAACTTGAATCATTGTCATGACTTCTTTTCCGAGATGTCGGATCCATAGCCAGAGTACAGTTGTCTGTTGGTCTCGAGCTTCCCACATTATTCTGCTTATTTATAAGGTTTTTAGAAGAGTCATTGTTAACATCTTCATGGTCTGA…
ASHM01042363Z3	3	30293935	T	C	562		0.0945141	TTTATTTAATAGAGTGCACGTCAGACACTGCCACAATGCAGGTTCTTCAAAATGAAGTGTTCTATTATCACCAGATAGTGACTGAGATGAACTTGATAAATTTGCAGACGTAGATCCTGCATGAGTATTCAATTGAGAATCTAATCCAAAACTTCTTCGATGAGACCCATTTTGATGTTCATTGACTCGTCCCTTTTTTGGTGTATCCATTGTCAAATCAACAAATTTAGGGTTACTAGATGAATGAACTGGTAAACTTGAATCATTGTCATGACTTCTTTTCCGAGATGTCGGATCCATAGCCAGAGTACAGTTGTCTGTTGGTCTCGAGCTTCCCACATTATTCTGCTTATTTATAAGGTTTTTAGAAGAGTCATTGTTAACATCTTCATGGTCTGA…
ASHM01042363Z4	3	30293941	T	A	568		0.278917	TTTATTTAATAGAGTGCACGTCAGACACTGCCACAATGCAGGTTCTTCAAAATGAAGTGTTCTATTATCACCAGATAGTGACTGAGATGAACTTGATAAATTTGCAGACGTAGATCCTGCATGAGTATTCAATTGAGAATCTAATCCAAAACTTCTTCGATGAGACCCATTTTGATGTTCATTGACTCGTCCCTTTTTTGGTGTATCCATTGTCAAATCAACAAATTTAGGGTTACTAGATGAATGAACTGGTAAACTTGAATCATTGTCATGACTTCTTTTCCGAGATGTCGGATCCATAGCCAGAGTACAGTTGTCTGTTGGTCTCGAGCTTCCCACATTATTCTGCTTATTTATAAGGTTTTTAGAAGAGTCATTGTTAACATCTTCATGGTCTGA…
ASHM01042561Z	1	9801634	A	G	430		0.246524	CTGATAAAAGTAAAGTCTACTTGATAGGCCACCAACATCAAGGTCCCAAGTCCTTGCATCACCAACCCAACCATCACCTTTTTTAATAGGGTAACCATACTCACCCCAAATAGGATGAGGCAACAACTGAACAATCTCTTGTGCCTGAGGATTACTATAAGGATCACAAGTACTAACAGGTTGCTCTAAATGTTGAGCATTTCCTGGAGCACAGTAATAATGATAAGCTGAATAAGGGAAATTAGCAGTGTCATTTCTGAAGATCTTTTTGTTATCTGGTGTGATGTGAAATGGTGGACAATTCCCTAAACCTGTAGGGCTACACCAAGCTGGAGTTTCTGGATTGATTATCATTTCACTGTATCTAGTTACATCGGTTAGTACATCTCCATCACAAGG…
ASHM01042976Z1	2	36730065	G	C	241		0.276528	GATGGGTTTGTTGCAACTGCCATTGTTGATATGTACGCAAAATTTGATAGAATGAGGGATGCTCGTTTGGTGTTTGACCGTGTTTTGGATAAAGATGTTGTCTTGTGCACTGCATTGATTGTTGGGTATAATCAGCACGGTTTTGATGGTGAAGCTTTAGAGGTTTTTGAGGAGATGGTTGATATGAGAATTAAGCCTAATGAATATACTCTAGCAAGTGTCTTGGTTAGTTGTGGTAATGTCGGAGATTTAGTTAACGGTAAATCGATTCATGGTCTTGTTGTTAAGTCTGGTTTGGAATCTGTTGTTGCTTCACAGACTTCACTTCTTACTATGTATTCAAAATGCAGTAAGGTTGAGGATTCCATAAAGGTGTTTAATCAACTTGCTTATGCAAGC…
ASHM01042976Z2	2	36730067	C	T	243		0.113214	GATGGGTTTGTTGCAACTGCCATTGTTGATATGTACGCAAAATTTGATAGAATGAGGGATGCTCGTTTGGTGTTTGACCGTGTTTTGGATAAAGATGTTGTCTTGTGCACTGCATTGATTGTTGGGTATAATCAGCACGGTTTTGATGGTGAAGCTTTAGAGGTTTTTGAGGAGATGGTTGATATGAGAATTAAGCCTAATGAATATACTCTAGCAAGTGTCTTGGTTAGTTGTGGTAATGTCGGAGATTTAGTTAACGGTAAATCGATTCATGGTCTTGTTGTTAAGTCTGGTTTGGAATCTGTTGTTGCTTCACAGACTTCACTTCTTACTATGTATTCAAAATGCAGTAAGGTTGAGGATTCCATAAAGGTGTTTAATCAACTTGCTTATGCAAGC…
ASHM01042976Z3	2	36730216	A	T	392		0.0505836	GATGGGTTTGTTGCAACTGCCATTGTTGATATGTACGCAAAATTTGATAGAATGAGGGATGCTCGTTTGGTGTTTGACCGTGTTTTGGATAAAGATGTTGTCTTGTGCACTGCATTGATTGTTGGGTATAATCAGCACGGTTTTGATGGTGAAGCTTTAGAGGTTTTTGAGGAGATGGTTGATATGAGAATTAAGCCTAATGAATATACTCTAGCAAGTGTCTTGGTTAGTTGTGGTAATGTCGGAGATTTAGTTAACGGTAAATCGATTCATGGTCTTGTTGTTAAGTCTGGTTTGGAATCTGTTGTTGCTTCACAGACTTCACTTCTTACTATGTATTCAAAATGCAGTAAGGTTGAGGATTCCATAAAGGTGTTTAATCAACTTGCTTATGCAAGC…
ASHM01043223Z	2	35595992	A	T	67		0.300961	CTGACAAATCAACATCTGAGCACCACCCTCAAGGAAAAGCGCACGTCGTCCAAATTTATCTACAACAAAGATAGAAACTAAAGTGGAAATGGGTTTAAAACTTCCAATGATTGCGGCAGACATGAGAGAAGCTTGACTTCCAAAACCAATTGTTCTGAACAAAATAGGAGCATAAAATGTGATCACATTCAATCCAGTGAATTGTTGGAAGAAAGGAATCAATATAGCAAAACAAAGTTGTGGCCTATATTTTCTCTCCAACAATGTTTTCCATGGGTGCTTCACTTTATCAGAGGCTTCACTAGCAGCAATAATATCTCTGAACTCATTGTCAACATCATCAGTACCACGAATTTTCACAAGTTCCTTTCTTGCCTCGTCATGATGACCGCGTGCAAC…
ASHM01045101Z1	3	26530574	G	A	687		0.11195	AAGATTGGTTCTTTAAGTTGTGATGATGAAAAGAAGAACCAATCTGAAGATGAGACATTTGAAGTTGATAATGACTCTAGTGGAAATGAAAAATCATGTTGTGATGGTCAAAGTCAAAATAAACTGTGTGGATGTCAAATATGTTTTCTATCTCCACCTAATGTGCAATCAGTTGATGAATCTGATAACACACAGATAAACGAAGCTTGTCCAGATGTGGAGATGCTGGAAGAGACTAATTTGATTGGTACATTGAGGGAATGTTTTAAACACAGCATATGTATCCTGGGCACTAAATCGAACCAACAATCTTCGGCGGAAAAACAGTGGATTAATCCTGAAGCATCTTTGGATGAAAAAGATGCTGCTGCTGTGGCTGTGATATCTAAAGAATCTGAT…
ASHM01045101Z2	3	26530579	T	G	692		0.0640448	AAGATTGGTTCTTTAAGTTGTGATGATGAAAAGAAGAACCAATCTGAAGATGAGACATTTGAAGTTGATAATGACTCTAGTGGAAATGAAAAATCATGTTGTGATGGTCAAAGTCAAAATAAACTGTGTGGATGTCAAATATGTTTTCTATCTCCACCTAATGTGCAATCAGTTGATGAATCTGATAACACACAGATAAACGAAGCTTGTCCAGATGTGGAGATGCTGGAAGAGACTAATTTGATTGGTACATTGAGGGAATGTTTTAAACACAGCATATGTATCCTGGGCACTAAATCGAACCAACAATCTTCGGCGGAAAAACAGTGGATTAATCCTGAAGCATCTTTGGATGAAAAAGATGCTGCTGCTGTGGCTGTGATATCTAAAGAATCTGAT…
ASHM01045101Z3	3	26530592	T	C	705		0.0294259	AAGATTGGTTCTTTAAGTTGTGATGATGAAAAGAAGAACCAATCTGAAGATGAGACATTTGAAGTTGATAATGACTCTAGTGGAAATGAAAAATCATGTTGTGATGGTCAAAGTCAAAATAAACTGTGTGGATGTCAAATATGTTTTCTATCTCCACCTAATGTGCAATCAGTTGATGAATCTGATAACACACAGATAAACGAAGCTTGTCCAGATGTGGAGATGCTGGAAGAGACTAATTTGATTGGTACATTGAGGGAATGTTTTAAACACAGCATATGTATCCTGGGCACTAAATCGAACCAACAATCTTCGGCGGAAAAACAGTGGATTAATCCTGAAGCATCTTTGGATGAAAAAGATGCTGCTGCTGTGGCTGTGATATCTAAAGAATCTGAT…
ASHM01045101Z4	3	26530600	C	G	713		0.0479638	AAGATTGGTTCTTTAAGTTGTGATGATGAAAAGAAGAACCAATCTGAAGATGAGACATTTGAAGTTGATAATGACTCTAGTGGAAATGAAAAATCATGTTGTGATGGTCAAAGTCAAAATAAACTGTGTGGATGTCAAATATGTTTTCTATCTCCACCTAATGTGCAATCAGTTGATGAATCTGATAACACACAGATAAACGAAGCTTGTCCAGATGTGGAGATGCTGGAAGAGACTAATTTGATTGGTACATTGAGGGAATGTTTTAAACACAGCATATGTATCCTGGGCACTAAATCGAACCAACAATCTTCGGCGGAAAAACAGTGGATTAATCCTGAAGCATCTTTGGATGAAAAAGATGCTGCTGCTGTGGCTGTGATATCTAAAGAATCTGAT…
ASHM01045101Z5	3	26530601	A	G	714		0.0345698	AAGATTGGTTCTTTAAGTTGTGATGATGAAAAGAAGAACCAATCTGAAGATGAGACATTTGAAGTTGATAATGACTCTAGTGGAAATGAAAAATCATGTTGTGATGGTCAAAGTCAAAATAAACTGTGTGGATGTCAAATATGTTTTCTATCTCCACCTAATGTGCAATCAGTTGATGAATCTGATAACACACAGATAAACGAAGCTTGTCCAGATGTGGAGATGCTGGAAGAGACTAATTTGATTGGTACATTGAGGGAATGTTTTAAACACAGCATATGTATCCTGGGCACTAAATCGAACCAACAATCTTCGGCGGAAAAACAGTGGATTAATCCTGAAGCATCTTTGGATGAAAAAGATGCTGCTGCTGTGGCTGTGATATCTAAAGAATCTGAT…
ASHM01047910Z1	2	28423837	C	G	85		0.022681	CCCTTGGAATTTCATTGTCCATGTTTGTTGGAGTCTTTACAACTATAGTTGGTTGTTCCACCCTCATTTTAGAAGTGCCTTCTTCTAGCTCTCTTTGATGATTTCTATCTGAAGTTTCATGCACTTTTTCTCCTACCCTTTTGGATTCACTACTAGCATTGTCAAATTTTGAGGCTTGTGTAGTTTTTCCATCTTGTCTTTTGAATGTGCAATCATCTTTATTTTCTTCACTCTTTGCAACCTTTGCCTCTTCCATTTCCTTCACAACTTTTTCATCTTCTAAAGTCTTTTGTGTTTGAAATTCTTTCTTATTATTCTTTTGCACATATTGGTGACCTCTGTCGTCTTTTCCTTTAGCGACGGTAGCTTCTAGTACTTGAATGTGCTTTTGCCCCTCTT…
ASHM01047910Z2	2	28423842	T	C	90		0.0145616	CCCTTGGAATTTCATTGTCCATGTTTGTTGGAGTCTTTACAACTATAGTTGGTTGTTCCACCCTCATTTTAGAAGTGCCTTCTTCTAGCTCTCTTTGATGATTTCTATCTGAAGTTTCATGCACTTTTTCTCCTACCCTTTTGGATTCACTACTAGCATTGTCAAATTTTGAGGCTTGTGTAGTTTTTCCATCTTGTCTTTTGAATGTGCAATCATCTTTATTTTCTTCACTCTTTGCAACCTTTGCCTCTTCCATTTCCTTCACAACTTTTTCATCTTCTAAAGTCTTTTGTGTTTGAAATTCTTTCTTATTATTCTTTTGCACATATTGGTGACCTCTGTCGTCTTTTCCTTTAGCGACGGTAGCTTCTAGTACTTGAATGTGCTTTTGCCCCTCTT…
ASHM01047910Z3	2	28424258	A	T	506		0.0275818	CCCTTGGAATTTCATTGTCCATGTTTGTTGGAGTCTTTACAACTATAGTTGGTTGTTCCACCCTCATTTTAGAAGTGCCTTCTTCTAGCTCTCTTTGATGATTTCTATCTGAAGTTTCATGCACTTTTTCTCCTACCCTTTTGGATTCACTACTAGCATTGTCAAATTTTGAGGCTTGTGTAGTTTTTCCATCTTGTCTTTTGAATGTGCAATCATCTTTATTTTCTTCACTCTTTGCAACCTTTGCCTCTTCCATTTCCTTCACAACTTTTTCATCTTCTAAAGTCTTTTGTGTTTGAAATTCTTTCTTATTATTCTTTTGCACATATTGGTGACCTCTGTCGTCTTTTCCTTTAGCGACGGTAGCTTCTAGTACTTGAATGTGCTTTTGCCCCTCTT…
ASHM01047910Z4	2	28424379	A	C	627		0.0498853	CCCTTGGAATTTCATTGTCCATGTTTGTTGGAGTCTTTACAACTATAGTTGGTTGTTCCACCCTCATTTTAGAAGTGCCTTCTTCTAGCTCTCTTTGATGATTTCTATCTGAAGTTTCATGCACTTTTTCTCCTACCCTTTTGGATTCACTACTAGCATTGTCAAATTTTGAGGCTTGTGTAGTTTTTCCATCTTGTCTTTTGAATGTGCAATCATCTTTATTTTCTTCACTCTTTGCAACCTTTGCCTCTTCCATTTCCTTCACAACTTTTTCATCTTCTAAAGTCTTTTGTGTTTGAAATTCTTTCTTATTATTCTTTTGCACATATTGGTGACCTCTGTCGTCTTTTCCTTTAGCGACGGTAGCTTCTAGTACTTGAATGTGCTTTTGCCCCTCTT…
ASHM01047910Z5	2	28424392	T	G	640		0.222374	CCCTTGGAATTTCATTGTCCATGTTTGTTGGAGTCTTTACAACTATAGTTGGTTGTTCCACCCTCATTTTAGAAGTGCCTTCTTCTAGCTCTCTTTGATGATTTCTATCTGAAGTTTCATGCACTTTTTCTCCTACCCTTTTGGATTCACTACTAGCATTGTCAAATTTTGAGGCTTGTGTAGTTTTTCCATCTTGTCTTTTGAATGTGCAATCATCTTTATTTTCTTCACTCTTTGCAACCTTTGCCTCTTCCATTTCCTTCACAACTTTTTCATCTTCTAAAGTCTTTTGTGTTTGAAATTCTTTCTTATTATTCTTTTGCACATATTGGTGACCTCTGTCGTCTTTTCCTTTAGCGACGGTAGCTTCTAGTACTTGAATGTGCTTTTGCCCCTCTT…
ASHM01047910Z6	2	28424719	C	G	967		0.113143	CCCTTGGAATTTCATTGTCCATGTTTGTTGGAGTCTTTACAACTATAGTTGGTTGTTCCACCCTCATTTTAGAAGTGCCTTCTTCTAGCTCTCTTTGATGATTTCTATCTGAAGTTTCATGCACTTTTTCTCCTACCCTTTTGGATTCACTACTAGCATTGTCAAATTTTGAGGCTTGTGTAGTTTTTCCATCTTGTCTTTTGAATGTGCAATCATCTTTATTTTCTTCACTCTTTGCAACCTTTGCCTCTTCCATTTCCTTCACAACTTTTTCATCTTCTAAAGTCTTTTGTGTTTGAAATTCTTTCTTATTATTCTTTTGCACATATTGGTGACCTCTGTCGTCTTTTCCTTTAGCGACGGTAGCTTCTAGTACTTGAATGTGCTTTTGCCCCTCTT…
ASHM01048190Z	1	4883395	C	G	355		0.0600853	ATGGCGACGAAATCCTACCCCCGACATAGCAGTAACAATGGCGACAGTTGCTGCTGCAGCAGATGTCTCTGCGGCTGTTTCAACTGTTGCTGCAAATGTCTCTGTAGCTGTATCGGCTACTTTTTCAACTACGTCTTAAGCATAATCTGCAACATCATCATTGCAGTAGTAATATTCGCGGTTCTCTTCTGGCTTATCGTTCGTCCAAACTACATAAAATTCACTGCAACTGATACATCCCTTACTCAATTCAATTTCAGAAACAACAACACACTTCACTATGATCTTTCCATCAAAATCGCGATAAGAAATCCTAATCGAAGAGTTGGTATCTACTACAATAACATCGAAATGCTTGCATTTTATAAGGATGTTAAGTTTGGTTCTCAAACTTTTGGA…
ASHM01049396Z	1	8739565	C	T	51		0.02	ATGTGCAGGTTTCTTAACAAGGCATGTGTGGACACTGGTTTAAGCACTTCCGATGAGTGGATGCTATGTCCAATAACACAAGTAGAAGAAACCAAACAAATCCTTAGCTTAATCCCCATTTGGGTTGCTACATTTATTCCAAGTGCAATGATTGCTCAAATAAATACCCTATTTGTAAAACAAGGAACTACTCTTAACAGATCCATTGGCAACTTCAACATTCCTTCATCAAGTTTAGCTGCATTTACAATCTTAACCATGATTATCACTTACATAATCTATGAAAGTTTCATTGTCAAGATTCTACAGAAGTTGACTAAGAACCCTAGAGGGATTACACTCCTTCAAAGGATAAGCATAGGATTCATAATCCACATAGTGATAATGATAGTTGCATGG…
ASHM01050222Z	5	1255334	A	G	319		0.182492	TCAAAAATTGAGATGTACCTTCAAAGGAAGGTCGAATAAGAGAAGCCCTAATTTCCCATCAACACGAGTATGAGTATCAAACGGAATAACACCTTTAGCAATATCTTGTATCAAATAAAAAGCATCATATATAACTTCAAATCCATCAACAGATAACACAACATCAACATAATCCGATCCACGAGCCCTAATTCGACCACCACCAACAGAAGATATCAACCCTAGCTGACGATTACGATAACCAACGGAAACAACAAGTGAATCGTAAGTAAGAGAGAAGAAATCTCGATTACGAACTTTAACAGTGAGAGAAAACGAAAGATCGAGAATCGGTTTAGGGTTTGTTCGGATTCCGATATGGTTGATTCGGATACGAGTGAGTTTAATTTCCGGGTCGGA…
ASHM01062394Z	2	45785857	C	A	449		0.0176819	TTACCAATAGTCTTTACAAGAACATTCTCCATTGCTAAAATGGTGGAAACGGTTCCTGTCTCTTATTATTATATCACAGTCATAAACCTTTGAAATCAGTTTACATGCTTGGTGGCAATCTTTACAAACCCTCAGATTCTTAGTGATTCGAAGAGTTTCTCCTCGTTTACTTTTTAATAAACCATAACCAGTTGCAAGTTTTTCACTATGGTAGAACAGTGGATTTTCCCTTTCCTCCTCAACTAGATCATGCAAAACACCATCAGTGTCAGGAACATAACCAACCAACCTGATTGATTCCAACATTTCATCAACTTTGGCATATATTGCTTTAGCTAGAGGATGATCCCTTCCACCTGCAACGAATTCATTAACATTGCCCTCCATTTCAATCATGGA…
ASHM01077523Z	2	16809924	G	A	526		0.00936078	CTGAGAATTCACTTTCGCCGGCGGCGACCCCAACGAAAAAACCGACATCGGAGACGACGGCGCATCAGAATTAAACGAAACATCATCAGAAGAAGTAAAAGACGATAACATCCTCTCAAAAACCACTTCATTCATTTCCTCAACAACCACATCTTCAACATCCCATAAAACAGAATCCATTTTCACAGAACCAAAAGAATCATCAATCGTTACACTGTTTCTCCACGGCGGCGCTCCGCCGTTACCTTTCAAATACTTCCCACAGTAACTCCTTAACTTCACTTGAAAACCGTCTCTTATTGGTTCCCACTCATTTTTACCGTCTAAACCGTTTTCTAATTCCGTTAGAATAACCGTTTTTGCCGTTAAACTTAACGGAAAAGGTGTTTCTGTTGCTGT…
ASHM01091480Z1	2	34773016	C	T	324		0.0705566	TTTAATCCAACAAACTTTCTTCTCCTCCGTACCACCACCCCAAAAGAAATTCCGCTGAATACGTTCTAAAGATTTTAAAACGCAGCGAGGAGCCTTAAAAAATGAGAAAAAATAGAGGGGAATGCTTGCTAAAACAGAATTAATGAGAGATAAACGTCCACCAAAAGAAAGTTGTCTACTATTCCAAGAATTAAGACGTTTAATCAAAGCATCTACCACTGGTTTCCAAGTTTCCCTCCTCCGCGGGTTAGCACCTACCGGTAAACCCAGGAACTTAAAAGGAATGGTAGCCGTTTTACAAGATAAAAACGCAGCTCCTGCTTCAAGAAGACTAGGATCGACATTTACACCATAGAGTTTACTCTTCACAAAGTTGATCTTAAGGCCGGAAACCAATTC…
ASHM01091480Z2	2	34773017	A	G	325		0.220082	TTTAATCCAACAAACTTTCTTCTCCTCCGTACCACCACCCCAAAAGAAATTCCGCTGAATACGTTCTAAAGATTTTAAAACGCAGCGAGGAGCCTTAAAAAATGAGAAAAAATAGAGGGGAATGCTTGCTAAAACAGAATTAATGAGAGATAAACGTCCACCAAAAGAAAGTTGTCTACTATTCCAAGAATTAAGACGTTTAATCAAAGCATCTACCACTGGTTTCCAAGTTTCCCTCCTCCGCGGGTTAGCACCTACCGGTAAACCCAGGAACTTAAAAGGAATGGTAGCCGTTTTACAAGATAAAAACGCAGCTCCTGCTTCAAGAAGACTAGGATCGACATTTACACCATAGAGTTTACTCTTCACAAAGTTGATCTTAAGGCCGGAAACCAATTC…
ASHM01091480Z3	2	34773023	A	T	331		0.0807408	TTTAATCCAACAAACTTTCTTCTCCTCCGTACCACCACCCCAAAAGAAATTCCGCTGAATACGTTCTAAAGATTTTAAAACGCAGCGAGGAGCCTTAAAAAATGAGAAAAAATAGAGGGGAATGCTTGCTAAAACAGAATTAATGAGAGATAAACGTCCACCAAAAGAAAGTTGTCTACTATTCCAAGAATTAAGACGTTTAATCAAAGCATCTACCACTGGTTTCCAAGTTTCCCTCCTCCGCGGGTTAGCACCTACCGGTAAACCCAGGAACTTAAAAGGAATGGTAGCCGTTTTACAAGATAAAAACGCAGCTCCTGCTTCAAGAAGACTAGGATCGACATTTACACCATAGAGTTTACTCTTCACAAAGTTGATCTTAAGGCCGGAAACCAATTC…
ASHM01095288Z1	3	38489892	C	T	255		0.039622	ATGAAATACACTGAGATATCACATTTCAGCCACCCACAACACAAACTAAGATTCGAACACACCGAATTCCCATTCAAATGCGACGGATGCAAAGAAATTGGCATCGGTTCACGTTACAAATGCTTCATTTGCGACTACGACCTTCACACACACTGCGCAATAATACCATCCACCACTCTCTTCCATCCATTCTACANNNNNNNNNGCACCTTCCAATTCATGCAAACCCCCCCAGGAAACTTGGCGCGTTACTGCAACGCATGCGAAAAGGACATAAACGGGTTCGTATACCACTGCAAATTGTGCGGGTTTGACCTCCACCCATGTTGCGCGAAGCTGCCAACGGTTCTTAATGACGGGGAAATGAAACTTTACCTTTATAGGAAAGTGAGCTCACCG…
ASHM01095288Z2	3	38489901	C	T	264		0.179658	ATGAAATACACTGAGATATCACATTTCAGCCACCCACAACACAAACTAAGATTCGAACACACCGAATTCCCATTCAAATGCGACGGATGCAAAGAAATTGGCATCGGTTCACGTTACAAATGCTTCATTTGCGACTACGACCTTCACACACACTGCGCAATAATACCATCCACCACTCTCTTCCATCCATTCTACANNNNNNNNNGCACCTTCCAATTCATGCAAACCCCCCCAGGAAACTTGGCGCGTTACTGCAACGCATGCGAAAAGGACATAAACGGGTTCGTATACCACTGCAAATTGTGCGGGTTTGACCTCCACCCATGTTGCGCGAAGCTGCCAACGGTTCTTAATGACGGGGAAATGAAACTTTACCTTTATAGGAAAGTGAGCTCACCG…
ASHM01097323Z	7	265	A	G	64		0.351001	ATCTTTCTTTCCAGCCTTAAAAGATGAAATGGCATACTCTCTCTCTTCCTGATCCTTGCCTCCATGGATAGCCACGGCTTCTACTCCTTTCAAGAGAAGATACTCATGAATGTCATCCACATCAGCCTTATTCTCACAAAATATCAGAACAGGAGGCGGGGTTTTCTGTAGGCACTCAAGGAGGTAAACTATTTTCGCCTCTTGCTTGACATACTCTACCTCCTGAATTACATCAAGATTTGCAGCTCCTGCACGTCCCACATTGACAATAATCGGTTTTACCAAAGCACTTCTAGCAAAGTTCTGAATTTTTGTTGGCATAGTAGCAGAAAATAAGAGAGTCTGCCTTTGAGCTTTGAAGTGATCAAAAACTTCTCTTATATCATCTTCGAATCCCAA…
