# Supplementary material for: Insights Into the Genetic Diversity of Nordic Red Clover (Trifolium pratense) Revealed by SeqSNP-Based Genic Markers
Source: Front Plant Sci. 2021 Oct 25;12:748750. doi: 10.3389/fpls.2021.748750 (PMC8574770; doi:10.3389/fpls.2021.748750)
Supplement: Supplementary file 2 [file Table_2.XLSX]

## Sheet: All HWE dev loci
List of SNP loci that showed highly significant deviation from Hardy-Weinberg Equlibrium and changes caused by the mutations
Changed AAs are shown in red in the AA sequence
* = No AA change
MAF = minor allele frequency
Note1: all missing genotypes under column "Missing genotype" are homozygous for minor alleles.
Note2: the font colors in column "MAF" corrsponds to the font color of Ref allele or Alt allele (green = Ref allele is minor allele; blue = Alt allele is minor allele)
SNP ID	Locus number	reference allele	alternate allele	MAF	missing gentype	Obs.Het.	Exp.Het.	P-value	Hetero status	Mutation type	AA exchange	Exchaged AA position	Ref allele and Alt allele based AA sequence
ASHM01000333	7	A	G	0.1285	A/A	0.25694	0.22432	0.00707	Excess	Missense	D	87	MTGHLLVKSDVYSYGVVLLELLTGRKPVDFSQPPGQENLVAWARPLLTSREGLEALIDPSLGANIPFDSVAKVAAIASMCVQPEVSDRPFMGEVVQALKLVCNECDEAKEAGSTNSSQEELSSDFITASEQLPDSFRGHFAAANYDYGVDIENGLAASELFSSSARFGRQVSGSFRRHSYSGPLRT
											A		MTGHLLVKSDVYSYGVVLLELLTGRKPVDFSQPPGQENLVAWARPLLTSREGLEALIDPSLGANIPFDSVAKVAAIASMCVQPEVSARPFMGEVVQALKLVCNECDEAKEAGSTNSSQEELSSDFITASEQLPDSFRGHFAAANYDYGVDIENGLAASELFSSSARFGRQVSGSFRRHSYSGPLRT
ASHM01029522C	538	C	T	0.4618	None	0.61111	0.49795	0.00012	Excess	Nonsense	S	76	MFVGAAGLLGLGGGPMSFVGQLGAQTDGAFGYCLISRGTGSSGSLEFGRQAMPVDAMWVPLIHNPFYPSFYYVSLSGLGVGGIQVPISEEIFQLTDIGTGGVVMDTGTAITRLPTIAYNAFRDAFIALTTNLPRATGVSIFDTCYDLNGFVTVRVPTVSFYFSGGQILTFPARNFLIPIDDVGTFCFAFAPSPTGLTIIGNIQQEGIQISIDGTNGFVGFGPNVC
											STOP		MFVGAAGLLGLGGGPMSFVGQLGAQTDGAFGYCLISRGTGSSGSLEFGRQAMPVDAMWVPLIHNPFYPSFYYVSL
ASHM01097323C	615	C	T	0.2413	T/T	0.48264	0.36681	0	Excess	Missense	R	21	MRSQLEIVKKGVHIVVATPGRLKDMLAKKKMNLDNCRYLTLDEADRLVDLGFEDDIREVFDHFKAQRQTLLFSATMPTKIQNFARSALVKPIIVNVGRAGAANLDVIQEVEYVKQEAKIVYLLECLQKTPPPVLIFCENKADVDDIHEYLLLKGVEAVAIHGGKDQEEREYAISSFKAGKKD
											K		MRSQLEIVKKGVHIVVATPGKLKDMLAKKKMNLDNCRYLTLDEADRLVDLGFEDDIREVFDHFKAQRQTLLFSATMPTKIQNFARSALVKPIIVNVGRAGAANLDVIQEVEYVKQEAKIVYLLECLQKTPPPVLIFCENKADVDDIHEYLLLKGVEAVAIHGGKDQEEREYAISSFKAGKKD
ASHM01007574B	226	A	G	0.0868	None	0.125	0.15882	0.00225	Deficient	Same-sense	*	*	MWRGRNWKSSLPDLGDDSKEANKTDIDNKNYKTLKSAALDVSAPSLQNNPAEQSMSVVADASLTKAYEAETTNIATDSCGEPEPCRSTSLGTIISHDGMECPSNSMSDSHGTLDIMDNERCSDSFSTSVSGSDAMLESSDNNIFGMVDPHADELLHDSGAPGVSPLPRSAAPCMKGISLLLEQAVEQGSALVLDKDSLDADNIYRTTVSFAKSAPPGPVFMKHRKAAVVVQKRDKQEAPTLETRETTTVTVKGKKERSPRIGRKENFDEGFRNLVPQGTLGVDELAKLLT
													MWRGRNWKSSLPDLGDDSKEANKTDIDNKNYKTLKSAALDVSAPSLQNNPAEQSMSVVADASLTKAYEAETTNIATDSCGEPEPCRSTSLGTIISHDGMECPSNSMSDSHGTLDIMDNERCSDSFSTSVSGSDAMLESSDNNIFGMVDPHADELLHDSGAPGVSPLPRSAAPCMKGISLLLEQAVEQGSALVLDKDSLDADNIYRTTVSFAKSAPPGPVFMKHRKAAVVVQKRDKQEAPTLETRETTTVTVKGKKERSPRIGRKENFDEGFRNLVPQGTLGVDELAKLLT
ASHM01026714	506	T	C	0.2674	None	0.30769	0.39251	0.00065	Deficient	Same-sense	*	*	MNLPTQQASIAWTFYPHNSTLELVFFGTFISPSGWVGWGINPTSSEMTGTRALIAFSDPNSGQIVLLPYILDPTVKLQKSPLLSRPLDIRLLSSTAAMYGGKMATIHNGAPIQIYATIKLESNKTKIHLVWNRGLYVQGYSPTIHPTTSTDLSSIATFDVLSGSFAPQHTDLTMLRVIHGTLNAISWGILLPMGAITARYFRHIQALGPAWFYAHAGIQLFAFILGTVGFAIGIHLGQLSPEVEYGLHRKLGIAVFCLGALQTLALLFRPNARNKLRKYWKSYHHFVGYSCVVLGFVNVFQGFEVMGASRSYAKLSYCLGLATLIGVSIALEVNSWVVFCRKSKEEKMRREGLIGTSDKGSSGIHT
													MNLPTQQASIAWTFYPHNSTLELVFFGTFISPSGWVGWGINPTSSEMTGTRALIAFSDPNSGQIVLLPYILDPTVKLQKSPLLSRPLDIRLLSSTAAMYGGKMATIHNGAPIQIYATIKLESNKTKIHLVWNRGLYVQGYSPTIHPTTSTDLSSIATFDVLSGSFAPQHTDLTMLRVIHGTLNAISWGILLPMGAITARYFRHIQALGPAWFYAHAGIQLFAFILGTVGFAIGIHLGQLSPEVEYGLHRKLGIAVFCLGALQTLALLFRPNARNKLRKYWKSYHHFVGYSCVVLGFVNVFQGFEVMGASRSYAKLSYCLGLATLIGVSIALEVNSWVVFCRKSKEEKMRREGLIGTSDKGSSGIHT
ASHM01002667A	72	C	T	0.3003	None	0.48958	0.42101	0.00528	Excess	Same-sense	*	*	MGSKLNDELSKKPILGIKVWVLIAIVVGLTIIVILSVLSLCLTSRKKSRKARNKIPVTEIPNVSKEIKEVRVEQVSTNGFAPRDGILLTIHDKTSDKDSDKVMVHLGLGKKMKNGDSSSHSDSFHQYIEKDGGGSHSQSGEEGSSGTVTVYKQSSSYPITAPSPLSGLPEFSHLGWGHWFTLRDLELATNRFAKENVLGEGGYGVVYKGQLINGSAVAVKKILNN
													MGSKLNDELSKKPILGIKVWVLIAIVVGLTIIVILSVLSLCLTSRKKSRKARNKIPVTEIPNVSKEIKEVRVEQVSTNGFAPRDGILLTIHDKTSDKDSDKVMVHLGLGKKMKNGDSSSHSDSFHQYIEKDGGGSHSQSGEEGSSGTVTVYKQSSSYPITAPSPLSGLPEFSHLGWGHWFTLRDLELATNRFAKENVLGEGGYGVVYKGQLINGSAVAVKKILNN
ASHM01104620A	617	T	C	0.25	None	0.26761	0.37566	1e-05	Deficient	Same-sense	*	*	MAQETIIKEPQESGEKLELWFLDSGCSNHMVGNKNWLFDYDDTFKDSVKLGDDSKMVVEGKRNLKLHIQGFTQILTNMYFLPGLKNNLLSIGQLQQKNLTIIFKDDTCKVFHEEKGLIVATHMTLNRMLIIKAPVIVPRCMQISKANDATLWNQRYGHLSFKGMNMLNQKEMIIGLPKLKEPNENCSNCMKDKQHKQSAPNRSSWRASV
													MAQETIIKEPQESGEKLELWFLDSGCSNHMVGNKNWLFDYDDTFKDSVKLGDDSKMVVEGKRNLKLHIQGFTQILTNMYFLPGLKNNLLSIGQLQQKNLTIIFKDDTCKVFHEEKGLIVATHMTLNRMLIIKAPVIVPRCMQISKANDATLWNQRYGHLSFKGMNMLNQKEMIIGLPKLKEPNENCSNCMKDKQHKQSAPNRSSWRASV
ASHM01015710	385	G	A	0.3056	None	0.49306	0.42512	0.00757	Excess	Missense	S	126	MYRVLHRSFCTFAEESTTVATTNIKSISQDLFKEKDLKTLVEKFKKASDIVRFRKKSGIYEDTVRRLAGAKRFRWIRDIIEHQKNYSDISNEGFSARLISLYGKSNMHRHAQKLFDEMPQRNCNRSVLSVNALLAAYLHSKQYDVVERLFKELPDKLSVKPDLVSYNIYIKALLEKGSFDSAVSVVDEMEKIGVNTDLITFNTLLDGLYSKGHFEDGEKLWEKMEEKNVVPTIRTYNARLLGLAMVKKTGEAVEFYEEMEKKGVKPDIFSFNALIKGFASEGNLDEAKKWFDEIGKSEYEPGKGTYSIILPFLCEKGDLKTAFEMVKNIFYNRCRVDVSLLQLVVDKMASESMVAEAKEIVEKGIKNNFCRYKLNLPVDE
											F		MYRVLHRSFCTFAEESTTVATTNIKSISQDLFKEKDLKTLVEKFKKASDIVRFRKKSGIYEDTVRRLAGAKRFRWIRDIIEHQKNYSDISNEGFSARLISLYGKSNMHRHAQKLFDEMPQRNCNRFVLSVNALLAAYLHSKQYDVVERLFKELPDKLSVKPDLVSYNIYIKALLEKGSFDSAVSVVDEMEKIGVNTDLITFNTLLDGLYSKGHFEDGEKLWEKMEEKNVVPTIRTYNARLLGLAMVKKTGEAVEFYEEMEKKGVKPDIFSFNALIKGFASEGNLDEAKKWFDEIGKSEYEPGKGTYSIILPFLCEKGDLKTAFEMVKNIFYNRCRVDVSLLQLVVDKMASESMVAEAKEIVEKGIKNNFCRYKLNLPVDE
ASHM01029522B	537	A	G	0.4965	None	0.58333	0.50085	0.00676	Excess	Missense	F	141	MFVGAAGLLGLGGGPMSFVGQLGAQTDGAFGYCLISRGTGSSGSLEFGRQAMPVDAMWVPLIHNPFYPSFYYVSLSGLGVGGIQVPISEEIFQLTDIGTGGVVMDTGTAITRLPTIAYNAFRDAFIALTTNLPRATGVSIFDTCYDLNGFVTVRVPTVSFYFSGGQILTFPARNFLIPIDDVGTFCFAFAPSPTGLTIIGNIQQEGIQISIDGTNGFVGFGPNVC
											S		MFVGAAGLLGLGGGPMSFVGQLGAQTDGAFGYCLISRGTGSSGSLEFGRQAMPVDAMWVPLIHNPFYPSFYYVSLSGLGVGGIQVPISEEIFQLTDIGTGGVVMDTGTAITRLPTIAYNAFRDAFIALTTNLPRATGVSISDTCYDLNGFVTVRVPTVSFYFSGGQILTFPARNFLIPIDDVGTFCFAFAPSPTGLTIIGNIQQEGIQISIDGTNGFVGFGPNVC
MH450273A	622	G	T	0.467	G/G	0.93403	0.49869	0	Excess	Same-sense	*	*	MILYEVLRLYPPVLYVNRALRKDLKVGNLLLPSGTQVSLPIILIHQDNDIWGDDAKEFKPERFAEGIAKATKGQVCYFPFGWGPRICVGQNFALLEAKIAISLLLMNFSFELSPNYAHVPSMMLTLKPKNGANIILHKL
													MILYEVLRLYPPVLYVNRALRKDLKVGNLLLPSGTQVSLPIILIHQDNDIWGDDAKEFKPERFAEGIAKATKGQVCYFPFGWGPRICVGQNFALLEAKIAISLLLMNFSFELSPNYAHVPSMMLTLKPKNGANIILHKL
ASHM01005768	177	G	T	0.4497	None	0.57986	0.49579	0.00415	Excess	Same-sense	*	*	MMVSVLLMTAAAPLIINAVYKPRKLYKLNKLRTVQNLKVEAELRVLACVHNPRHATGFINILEACNAIQMSSLRIFALQLVEITGTTISLLAAHINTQSCSEALTKSEEDLENITLTFNEYEERNENTRVETLAAVSTYSTIHQDIHTVAQEKQATIILLPFHKDSNIESVLVTTNKAFQNINQNVMRDAPCSVGIFVDRGLGSLFKVNLRILVLFIGGPDDREALALAWRMSKHASIQLSVVRLYLFGQAAEVDSSPQEESRGLLSTVLDCEKQRELDDEYVNTFRLKAMHSKDSTTYSDKAVHSREDITQVLNELDKVGFDLYILGQGTGRNSSVFSELMKWTDCPELGVIGDMVASNNFGSCSSLLVVQQYGFGGMVFENTTHSQNPGQGTKNDHD…
													MMVSVLLMTAAAPLIINAVYKPRKLYKLNKLRTVQNLKVEAELRVLACVHNPRHATGFINILEACNAIQMSSLRIFALQLVEITGTTISLLAAHINTQSCSEALTKSEEDLENITLTFNEYEERNENTRVETLAAVSTYSTIHQDIHTVAQEKQATIILLPFHKDSNIESVLVTTNKAFQNINQNVMRDAPCSVGIFVDRGLGSLFKVNLRILVLFIGGPDDREALALAWRMSKHASIQLSVVRLYLFGQAAEVDSSPQEESRGLLSTVLDCEKQRELDDEYVNTFRLKAMHSKDSTTYSDKAVHSREDITQVLNELDKVGFDLYILGQGTGRNSSVFSELMKWTDCPELGVIGDMVASNNFGSCSSLLVVQQYGFGGMVFENTTHSQNPGQGTKNDHD…
ASHM01003059D	86	T	C	0.0475	None	0.05986	0.09071	0.00014	Deficient	Missense	Q	18	MEQFDDLSSFHSSHQVNQGPSTKTIFSSTESSARNGFLGATGLPCLKELPVVKGKPNEESTMSTQIESVVLNPHTSSDHGFATKHFQNQAKNQRIEEIEKELPSVDVSDIGEQIPSGEHLITNEKKRKHEYLAGIIDLNSCMIEDENVPIDVDFHAPASPENKECSPPRGESDENQLATVTPFQFAEQEDPHVQEEQTRIAAEALVSISGFVTQKDIQMATCSSSESSANSSLNWFAAIVSTAVDHAENDNETDFNGKVNGLDEFLSDEMDYFEFMTLNLTETKDRDCCFKSTGQTDQIGASASPTQPRKSVRTYRGRWRKDFQSEILPSIASLSRYEVTEDLQIIESLVTADTHSEMGSLRNASGKVPSRGRRRSCSSASNTKDSDLLLNLKPLTNIS…
											E		MEQFDDLSSFHSSHQVNEGPSTKTIFSSTESSARNGFLGATGLPCLKELPVVKGKPNEESTMSTQIESVVLNPHTSSDHGFATKHFQNQAKNQRIEEIEKELPSVDVSDIGEQIPSGEHLITNEKKRKHEYLAGIIDLNSCMIEDENVPIDVDFHAPASPENKECSPPRGESDENQLATVTPFQFAEQEDPHVQEEQTRIAAEALVSISGFVTQKDIQMATCSSSESSANSSLNWFAAIVSTAVDHAENDNETDFNGKVNGLDEFLSDEMDYFEFMTLNLTETKDRDCCFKSTGQTDQIGASASPTQPRKSVRTYRGRWRKDFQSEILPSIASLSRYEVTEDLQIIESLVTADTHSEMGSLRNASGKVPSRGRRRSCSSASNTKDSDLLLNLKPLTNIS…
ASHM01012570A	339	C	A	0.3304	None	0.33569	0.44325	8e-05	Deficient	Missense	E	117	MASNIVARIDDLLYVDDITKHSDRFPLAPMVNMVSQKKVSQQSLVSVSDTQQNKTTFGTPSCSPVVPLISPAKAEITPFIRDMIKPQRRGFGVKRVLSNYLGGEMKATKVFSNLAHEVNGSNASCNQESCAMKSKTK
											D		MASNIVARIDDLLYVDDITKHSDRFPLAPMVNMVSQKKVSQQSLVSVSDTQQNKTTFGTPSCSPVVPLISPAKAEITPFIRDMIKPQRRGFGVKRVLSNYLGGEMKATKVFSNLAHDVNGSNASCNQESCAMKSKTK
ASHM01029033B	531	G	A	0.3594	None	0.22569	0.46125	0	Deficient	Missense	N	447	MLLSKFGLIDELDCLFKDMLDDGVLPTLITFNTMLNGHCKIGNVFVAEVYFGGLIKSGFCCDTFTYTSLILGYCKNQELENAYKVFEIMPQVGCRRNDVSYTNLIHGFCEAGKIDKALKLFFQMKEDGCFPTVRTYTVLVAAFCELGKETEALKFFEEMVERGCGPNVYTYTVLIDYFCKVGRMDAGMEMLNRMLEKGLASSVVPFNALINGYCKQGMMEDAVRVLGLMKSNKVCPDDRIYNELICGFCRIKSMDRAMVLLNKMFENKLSPNLITYNTLIHGLCKAGVVDSAWRLYHLMIKDGFIPDQRTFCAFIDCLCRIGKVGEAHQVFESLKENHAEANEFVYTALIDGYCKAGKIDDAHLLFKRMLAEGCLPNSVTFNALLDGLRKEGKVEDVML…
											I		MLLSKFGLIDELDCLFKDMLDDGVLPTLITFNTMLNGHCKIGNVFVAEVYFGGLIKSGFCCDTFTYTSLILGYCKNQELENAYKVFEIMPQVGCRRNDVSYTNLIHGFCEAGKIDKALKLFFQMKEDGCFPTVRTYTVLVAAFCELGKETEALKFFEEMVERGCGPNVYTYTVLIDYFCKVGRMDAGMEMLNRMLEKGLASSVVPFNALINGYCKQGMMEDAVRVLGLMKSNKVCPDDRIYNELICGFCRIKSMDRAMVLLNKMFENKLSPNLITYNTLIHGLCKAGVVDSAWRLYHLMIKDGFIPDQRTFCAFIDCLCRIGKVGEAHQVFESLKENHAEANEFVYTALIDGYCKAGKIDDAHLLFKRMLAEGCLPNSVTFNALLDGLRKEGKVEDVML…
ASHM01006438	186	G	C	0.4497	None	0.57292	0.49579	0.00954	Excess	Same-sense	*	*	MIGSLLVLKLPKSTCLNLSNSLPTHTHHFPYLLQGPHPAIIHTKSPSNHLFLSLIETVQYLFQVLFHELLNELFLSCFSFRISKYF
													MIGSLLVLKLPKSTCLNLSNSLPTHTHHFPYLLQGPHPAIIHTKSPSNHLFLSLIETVQYLFQVLFHELLNELFLSCFSFRISKYF
ASHM01077523	608	A	G	0.0894	None	0.10584	0.16314	0	Deficient	Missense	D	23	MEFFNKSKIIKLRSHLDKYLIIDDDHIGKQKLRQSRNGSVRRAQWTIEQLENNPHLIRLKSYNGKYLTATETPFPLSLTAKTVILTELENGLDGKNEWEPIRDGFQVKLRSYCGKYLKGNGGAPPWRNSVTIDDSFGSVKMDSVLWDVEDVVVEEMNEVVFERMLSSFTSSDDVSFNSDAPSSPMSVFSLGSPPAKVNSQ
											A		MEFFNKSKIIKLRSHLDKYLIIADDHIGKQKLRQSRNGSVRRAQWTIEQLENNPHLIRLKSYNGKYLTATETPFPLSLTAKTVILTELENGLDGKNEWEPIRDGFQVKLRSYCGKYLKGNGGAPPWRNSVTIDDSFGSVKMDSVLWDVEDVVVEEMNEVVFERMLSSFTSSDDVSFNSDAPSSPMSVFSLGSPPAKVNSQ
ASHM01043223A	581	A	G	0.3663	None	0.53819	0.46507	0.00785	Excess	Same-sense	*	*	MAPYKYRGGLNMCFQLSITIGIFSANLFNYYFSKIWNGEGWRLSLGLGAVPAVIFVIGSFCLPDSPNSLVARGHHDEARKELVKIRGTDDVDNEFRDIIAASEASDKVKHPWKTLLERKYRPQLCFAILIPFFQQFTGLNVITFYAPILFRTIGFGSQASLMSAAIIGSFKPISTLVSIFVVDKFGRRALFLEGGAQMLICQ
													MAPYKYRGGLNMCFQLSITIGIFSANLFNYYFSKIWNGEGWRLSLGLGAVPAVIFVIGSFCLPDSPNSLVARGHHDEARKELVKIRGTDDVDNEFRDIIAASEASDKVKHPWKTLLERKYRPQLCFAILIPFFQQFTGLNVITFYAPILFRTIGFGSQASLMSAAIIGSFKPISTLVSIFVVDKFGRRALFLEGGAQMLICQ
ASHM01000662C	27	C	G	0.0199	None	0.02536	0.03913	0.00322	Deficient	Missense	L	149	MDATTSVASAFLSATVESLLQKLASSELIDYVKYSHLNILKLTVLETKLLTLHSVLHDAEHKQFFNPEVKNWLDELYDVISTAEDLLDEIGYSYLQCKVENTQSQHDFEYNSDIAMICQKLQGFAEQIEILGLQSVSVRVSVKMCSNLLGNETVVVVRKNDKELLMNMLMSESGNNNSNNNLGVVAVFGVGGVGKSTLARIVYDDEKVNEHFDLKAWVRMSEDFDVVRVTKTITESVTSGSYGINDPDYMRAELKKEVRGRRFLIVLDGLWNYSYNDWHGIVAPLIKGKYGSRVVITTRYEEVAKVAHTFPIHKLEPLSEEDCWPLLCKYVFGSVGNKFPNLEAIGRNIARKCGGLPLAAKIVGRLLSSKIDEKEWIEIMNNDIWNLSKDNILPSLLMS…
											R		MDATTSVASAFLSATVESLLQKLASSELIDYVKYSHLNILKLTVLETKLLTLHSVLHDAEHKQFFNPEVKNWLDELYDVISTAEDLLDEIGYSYLQCKVENTQSQHDFEYNSDIAMICQKLQGFAEQIEILGLQSVSVRVSVKMCSNLRGNETVVVVRKNDKELLMNMLMSESGNNNSNNNLGVVAVFGVGGVGKSTLARIVYDDEKVNEHFDLKAWVRMSEDFDVVRVTKTITESVTSGSYGINDPDYMRAELKKEVRGRRFLIVLDGLWNYSYNDWHGIVAPLIKGKYGSRVVITTRYEEVAKVAHTFPIHKLEPLSEEDCWPLLCKYVFGSVGNKFPNLEAIGRNIARKCGGLPLAAKIVGRLLSSKIDEKEWIEIMNNDIWNLSKDNILPSLLMS…
ASHM01001210C	50	A	G	0.2266	None	0.20144	0.35116	0	Deficient	Missense	D	131	MMKMHNENATTSQDPTIQYVPTEETVTAEDPAETDSVVNFDDSDVQDKLEEYQNSFLGKIISEKTIRKNSIRNVLGNIWCNPKGFRVEQIDDKLFHFFMDEQIDTKRIIQGNPWFLRNSRLIVQPWKRDIDVRSLEFHHAPIWIQLWGLPPHCKTKQMGIKIGSASMGTVVLASELYKYPENKLIVKIKVNLEINKPIKAGIHIRSVEDGVHWIDF
											A		MMKMHNENATTSQDPTIQYVPTEETVTAEDPAETDSVVNFDDSDVQDKLEEYQNSFLGKIISEKTIRKNSIRNVLGNIWCNPKGFRVEQIDDKLFHFFMDEQIDTKRIIQGNPWFLRNSRLIVQPWKRDIAVRSLEFHHAPIWIQLWGLPPHCKTKQMGIKIGSASMGTVVLASELYKYPENKLIVKIKVNLEINKPIKAGIHIRSVEDGVHWIDF
ASHM01040109B	563	T	C	0.1944	None	0.38194	0.31382	4e-05	Excess	Same-sense	*	*	MGLYTEMVIKGLVPDVVTYTALIDGHCKVGNNKEAFELHKEMLDAGLTPNALTVTCLIDGLLKDGRTYRAIKLFLEKTGVGCLGSKMDHSGLCSRNDVMYAALIQGLCKYGHVFKATKFFAEMRGSGFKPDMGLYVXXXXXRHIFDPSTLLM
													MGLYTEMVIKGLVPDVVTYTALIDGHCKVGNNKEAFELHKEMLDAGLTPNALTVTCLIDGLLKDGRTYRAIKLFLEKTGVGCLGSKMDHSGLCSRNDVMYAALIQGLCKYGHVFKATKFFAEMRGSGFKPDMGLYVXXXXXRHIFDPSTLLM
ASHM01006708B	210	A	G	0.0848	None	0.12635	0.15556	0.00765	Deficient	Missense	T	434	MDIIISVCAKIAEYIPIGRQFGYILYYKGNLERMKAEVQKLEGSKDSVQHTVDEARRNGEEIENFVQNWLNKVDQTVAEALKLIIDTEGHAEARCSMGHFPNLFTRHQLSRKTKKMSQEISQVLADGKFDKISYRAASQVTVTPFGRGYAALDSRTSMLNEIMLALKNPNIFVIGVYGMGGVGKTTLVKELAWQAENDGSFGAVAMATVTDSPDLEKIQGQIADALDMKFNKESIEGRATQLRQRITKEKSILVILDDIWGRLDLVEVGIPFGDDHKGCKLVMTSRYLNMLNCEMGTQKEFRLEVLHQDDSLKLFEEMAGNIVQELYIKPIAVEVARCCAGLPLLIVTVAKALRKKDASAWKDALNQLERFDQQGLHKKVYSTLELSYNCLERDDLKSL…
											A		MDIIISVCAKIAEYIPIGRQFGYILYYKGNLERMKAEVQKLEGSKDSVQHTVDEARRNGEEIENFVQNWLNKVDQTVAEALKLIIDTEGHAEARCSMGHFPNLFTRHQLSRKTKKMSQEISQVLADGKFDKISYRAASQVTVTPFGRGYAALDSRTSMLNEIMLALKNPNIFVIGVYGMGGVGKTTLVKELAWQAENDGSFGAVAMATVTDSPDLEKIQGQIADALDMKFNKESIEGRATQLRQRITKEKSILVILDDIWGRLDLVEVGIPFGDDHKGCKLVMTSRYLNMLNCEMGTQKEFRLEVLHQDDSLKLFEEMAGNIVQELYIKPIAVEVARCCAGLPLLIVTVAKALRKKDASAWKDALNQLERFDQQGLHKKVYSTLELSYNCLERDDLKSL…
ASHM01018646A	418	T	C	0.3906	None	0.33681	0.4769	0	Deficient	Missense	E	90	MLHMSLTEASNYQRNLFVLDSESKPLELPSSTENLARDLIITEDLRDAPDEAPKVQTFDSPKDQTFDAPKDQTFEAPKEVHVEALEVPLEIPKDDLTGFPPEAPTEAPNEISKEADTVSNSHERKRLIKIKVRQSSATSRADTDNQMVERSLGGREIDHGASSSVSVDAPQRFAETISIGNNNIEEVNSWHDPGSRMTASIGSVKILSDGDELVKELQCTADSSVVYSQPQPEDPSPSSFIQDNNIDADARRFASLQTLSVGKFDHDGESFGKEVPARAKDKHKSKDKKRKSHKGHHDDPEYLERKRLKKEKKRKEKELAKLQSIEAKKPSIDLSCKKEEPKLDNVKQQLKSIEPSGNNSISDIGKIDSKPIDTKPSGNNSISDIGKIDTKPRASEGTS…
											Q		MLHMSLTEASNYQRNLFVLDSESKPLELPSSTENLARDLIITEDLRDAPDEAPKVQTFDSPKDQTFDAPKDQTFEAPKEVHVEALEVPLQIPKDDLTGFPPEAPTEAPNEISKEADTVSNSHERKRLIKIKVRQSSATSRADTDNQMVERSLGGREIDHGASSSVSVDAPQRFAETISIGNNNIEEVNSWHDPGSRMTASIGSVKILSDGDELVKELQCTADSSVVYSQPQPEDPSPSSFIQDNNIDADARRFASLQTLSVGKFDHDGESFGKEVPARAKDKHKSKDKKRKSHKGHHDDPEYLERKRLKKEKKRKEKELAKLQSIEAKKPSIDLSCKKEEPKLDNVKQQLKSIEPSGNNSISDIGKIDSKPIDTKPSGNNSISDIGKIDTKPRASEGTS…
ASHM01019980B	435	A	C	0.4045	None	0.55903	0.4826	0.00756	Excess	Missense	N	47	MRDLITEYMEEINLAAGVKSPVSVSEDNKMPPPKLPSSHAIPMEADNSGKASHDSPAVTISNPGYHEQQSHTNYSDKSEAVHDATSRDYEQHKQGHHKSHHYREDQRSADQGNHRSRTSTSPERHRNRASTSSERHRSHSRSHDRRVHHKKQDYSNENKYNNSSRTKDRDQN
											K		MRDLITEYMEEINLAAGVKSPVSVSEDNKMPPPKLPSSHAIPMEADKSGKASHDSPAVTISNPGYHEQQSHTNYSDKSEAVHDATSRDYEQHKQGHHKSHHYREDQRSADQGNHRSRTSTSPERHRNRASTSSERHRSHSRSHDRRVHHKKQDYSNENKYNNSSRTKDRDQN
ASHM01020816	462	A	G	0.086	None	0.12281	0.15743	0.00193	Deficient	Missense	L	49	MRNISDEWKFKKEIELHCQLHHPNLTSLIGFCDQKDEKILVYDMFNGTLYDHLRSTDMESLSWKKRLEICIGAAR
											P		MRNISDEWKFKKEIELHCQLHHPNLTSLIGFCDQKDEKILVYDMFNGTPYDHLRSTDMESLSWKKRLEICIGAAR
ASHM01002083C	63	A	G	0.4355	None	0.80836	0.49255	0	Excess	Same-sense	*	*	MTGNKNLFCDLNESFRQNVKLGNDSSMSVMGKGSVKLLMNKKMQNINDVYYVPELKSNLISLGQLQETGCAILIQKGSCQIHDPKEGLVAEVKMSGNRMFQLKPESFDNQTCLKASISDPSWFWHYRFGHLNFNGLRVLQQKEMVKGLPQIETPSHVCEECLIAKQHRNSFPQESTWRASHVLQLVHSDICGPMNPTSNSNKRYFITFTDDFSRKTWVYFLKEKSEALEMFRKFKARVEKEKNQPIQCLRTDRGGEYTSSEFVNLCESNGIKRQLTAAYTPHQNGVSERRNITIMNMVRSMLTNKNVPKTFWPEAVNWSVHILNRCPTFSVKNMTPEEAWCGHKPAVDHFRVFGSIAYVHVPDQKRKKLDNKGEKCVLLGVSEESKAYRLYNPLTKKIC…
													MTGNKNLFCDLNESFRQNVKLGNDSSMSVMGKGSVKLLMNKKMQNINDVYYVPELKSNLISLGQLQETGCAILIQKGSCQIHDPKEGLVAEVKMSGNRMFQLKPESFDNQTCLKASISDPSWFWHYRFGHLNFNGLRVLQQKEMVKGLPQIETPSHVCEECLIAKQHRNSFPQESTWRASHVLQLVHSDICGPMNPTSNSNKRYFITFTDDFSRKTWVYFLKEKSEALEMFRKFKARVEKEKNQPIQCLRTDRGGEYTSSEFVNLCESNGIKRQLTAAYTPHQNGVSERRNITIMNMVRSMLTNKNVPKTFWPEAVNWSVHILNRCPTFSVKNMTPEEAWCGHKPAVDHFRVFGSIAYVHVPDQKRKKLDNKGEKCVLLGVSEESKAYRLYNPLTKKIC…
ASHM01005624E	172	C	T	0.1181	None	0.11806	0.2086	0	Deficient	Missense	P	656	MMMKPKFDSENKDNAYDVGEIETETDWKNGQQELLHDIQELSNALYLQNTPFKPSTLSSLHNRSKSAEKTRLSKSQLNSTPRFVSEDMLIRDKKLLSLGWNWKKPLKALTHIGCQKFDCRFKLHVHSIEGLPLSFDGVRLSVHWKRKNSILQTCPSRVLQGSAEFDETLIHRCTVYGSRTASGHAVKYDSKCFLIYASIVGEPGYDIGKYQVDLTRLLPLSLDELWGDKSSGKWSTSFSLVGKALGARINVSFSYQVMKDELMRFGGCNGNVVRLINLKTGPSSLDNVVGYSPNNRDIKVRQSQNDMVLSNEAVMNSGSGFSKSITFLYQKLDEGNFDNSAWADSESSQGSNLYMSDDTEFSISEQGVETSEEGSFEFDQTGIQIVDMSTVEIINVDEI…
											S		MMMKPKFDSENKDNAYDVGEIETETDWKNGQQELLHDIQELSNALYLQNTPFKPSTLSSLHNRSKSAEKTRLSKSQLNSTPRFVSEDMLIRDKKLLSLGWNWKKPLKALTHIGCQKFDCRFKLHVHSIEGLPLSFDGVRLSVHWKRKNSILQTCPSRVLQGSAEFDETLIHRCTVYGSRTASGHAVKYDSKCFLIYASIVGEPGYDIGKYQVDLTRLLPLSLDELWGDKSSGKWSTSFSLVGKALGARINVSFSYQVMKDELMRFGGCNGNVVRLINLKTGPSSLDNVVGYSPNNRDIKVRQSQNDMVLSNEAVMNSGSGFSKSITFLYQKLDEGNFDNSAWADSESSQGSNLYMSDDTEFSISEQGVETSEEGSFEFDQTGIQIVDMSTVEIINVDEI…
ASHM01009594	301	T	A	0.3459	None	0.33333	0.45331	3e-05	Deficient	Same-sense	*	*	MDKLLWKESTSGELSLKDAFLYKAPVGNNLGWAKSIWSKDIPHSKSLFVWRLMHDKIATDDKMTEKDFNLPSMCTLCSSYAESIPHL
													MDKLLWKESTSGELSLKDAFLYKAPVGNNLGWAKSIWSKDIPHSKSLFVWRLMHDKIATDDKMTEKDFNLPSMCTLCSSYAESIPHL
ASHM01040109A	562	A	G	0.1892	A/A	0.37847	0.30739	2e-05	Excess	Missense	N	31	MGLYTEMVIKGLVPDVVTYTALIDGHCKVGNNKEAFELHKEMLDAGLTPNALTVTCLIDGLLKDGRTYRAIKLFLEKTGVGCLGSKMDHSGLCSRNDVMYAALIQGLCKYGHVFKATKFFAEMRGSGFKPDMGLYVXXXXXRHIFDPSTLLM
											D		MGLYTEMVIKGLVPDVVTYTALIDGHCKVGDNKEAFELHKEMLDAGLTPNALTVTCLIDGLLKDGRTYRAIKLFLEKTGVGCLGSKMDHSGLCSRNDVMYAALIQGLCKYGHVFKATKFFAEMRGSGFKPDMGLYVXXXXXRHIFDPSTLLM
ASHM01002435B	69	C	T	0.4306	None	0.56944	0.49121	0.00768	Excess	Same-sense	*	*	MKKPPAETQKSSEPCAKEDNNKPHVETQKFSDACVTASDNKPHVETQKISVACVKADDSVNEAKPAATTVDLDKSQPGHDKSETENAVFVVPKPQWLGAVEDRVTDDKQQLATSLHPHEMDESDQFVDYKDRNKILGGDDDASTSLESRIQSAAPGLILRKRKQVETTGTSSSDASQQSMSSTSGEQTAEDAVALLLKYKKGLYAAADDVRDESKEKRPKRVLGPEKPSFLTDETNNATWVPPK
													MKKPPAETQKSSEPCAKEDNNKPHVETQKFSDACVTASDNKPHVETQKISVACVKADDSVNEAKPAATTVDLDKSQPGHDKSETENAVFVVPKPQWLGAVEDRVTDDKQQLATSLHPHEMDESDQFVDYKDRNKILGGDDDASTSLESRIQSAAPGLILRKRKQVETTGTSSSDASQQSMSSTSGEQTAEDAVALLLKYKKGLYAAADDVRDESKEKRPKRVLGPEKPSFLTDETNNATWVPPK
ASHM01027866C	520	A	C	0.0208	None	0.02778	0.04087	0.00434	Deficient	Same-sense	*	*	MSQPNVVAWNAVITGCFRCGDVEGAWRLFQRMPIRNLTSWNVMLAGYVKAGEFGLARKVFYEIPMRDDVSWSTMIVGFAQGGSFDDAFGFFRELMREGIRPSEVSLTGVLSACAQAGAFEFGKILHGFMEKAGFLCIVSVNNALIDTYSKCGNVAMAKAVFQNMPVARCIVSWTSMIAALAMHGRGDEAIRVFHEMEVSGVRPDGVTFISLLYACSHSGLVEQGCALFSKMKNFYGIEPAIEHYGCMVDLYGRAAMLQKAYEFICQMPISPNVIIWRTLLGACSIHGNIELAVLVKSRLAEMDPNNSGDHVLLSNVYAVAGKWKDVAGIRRTMIEQSMKKAPGWSMIEIDKVIYGFVAGEKPNEVTEEAHHKLREIMLRLRAEEGYAPQVRTVLHDIEE…
													MSQPNVVAWNAVITGCFRCGDVEGAWRLFQRMPIRNLTSWNVMLAGYVKAGEFGLARKVFYEIPMRDDVSWSTMIVGFAQGGSFDDAFGFFRELMREGIRPSEVSLTGVLSACAQAGAFEFGKILHGFMEKAGFLCIVSVNNALIDTYSKCGNVAMAKAVFQNMPVARCIVSWTSMIAALAMHGRGDEAIRVFHEMEVSGVRPDGVTFISLLYACSHSGLVEQGCALFSKMKNFYGIEPAIEHYGCMVDLYGRAAMLQKAYEFICQMPISPNVIIWRTLLGACSIHGNIELAVLVKSRLAEMDPNNSGDHVLLSNVYAVAGKWKDVAGIRRTMIEQSMKKAPGWSMIEIDKVIYGFVAGEKPNEVTEEAHHKLREIMLRLRAEEGYAPQVRTVLHDIEE…
ASHM01027682Z2	516	G	C	0.217	None	0.28125	0.34043	0.00479	Deficient	Missense	P	207	MTGIRLISTTTIQATKHDENNSTHKKIDLTPWDLTLLKIETIQQGLLFHKPKTNQIQHLKQTLSTTLNFFPPLAGRLVITRHDEHNKASSSCSVICNNVGALFVHAIAENTTIADITQPNYVPPIVHALFPLNGVKNYEGTTQPVLAVQVTELIDGIFIGFAINHLVADGKSFWLFVNSWAEISRGFNKPTKIPTFERWFPDDINLPIQFPFTEDAQKKQREIPPIRLFHFTKEKVAQLKSKANAEIGHSNNTDKKIIIISSFQALITHIWRSSASKQHAEPGEETSFALVMDCRTRMCPNLGENYFGNTRGFEIVTMKTKELMEGGIGKVGMEINKVISTQSHEKIMNQYESWLKTPIIIVPGMLSRSNVLMANSSPRFDVYGNDFGWGKPIAVRNGV…
											R		MTGIRLISTTTIQATKHDENNSTHKKIDLTPWDLTLLKIETIQQGLLFHKPKTNQIQHLKQTLSTTLNFFPPLAGRLVITRHDEHNKASSSCSVICNNVGALFVHAIAENTTIADITQPNYVPPIVHALFPLNGVKNYEGTTQPVLAVQVTELIDGIFIGFAINHLVADGKSFWLFVNSWAEISRGFNKPTKIPTFERWFPDDINLRIQFPFTEDAQKKQREIPPIRLFHFTKEKVAQLKSKANAEIGHSNNTDKKIIIISSFQALITHIWRSSASKQHAEPGEETSFALVMDCRTRMCPNLGENYFGNTRGFEIVTMKTKELMEGGIGKVGMEINKVISTQSHEKIMNQYESWLKTPIIIVPGMLSRSNVLMANSSPRFDVYGNDFGWGKPIAVRNGV…
ASHM01007574Z1	227	T	A	0.0156	None	0.01736	0.03082	0.00115	Deficient	Missense	R	120	MWRGRNWKSSLPDLGDDSKEANKTDIDNKNYKTLKSAALDVSAPSLQNNPAEQSMSVVADASLTKAYEAETTNIATDSCGEPEPCRSTSLGTIISHDGMECPSNSMSDSHGTLDIMDNERCSDSFSTSVSGSDAMLESSDNNIFGMVDPHADELLHDSGAPGVSPLPRSAAPCMKGISLLLEQAVEQGSALVLDKDSLDADNIYRTTVSFAKSAPPGPVFMKHRKAAVVVQKRDKQEAPTLETRETTTVTVKGKKERSPRIGRKENFDEGFRNLVPQGTLGVDELAKLLT
											I		MWRGRNWKSSLPDLGDDSKEANKTDIDNKNYKTLKSAALDVSAPSLQNNPAEQSMSVVADASLTKAYEAETTNIATDSCGEPEPCRSTSLGTIISHDGMECPSNSMSDSHGTLDIMDNEICSDSFSTSVSGSDAMLESSDNNIFGMVDPHADELLHDSGAPGVSPLPRSAAPCMKGISLLLEQAVEQGSALVLDKDSLDADNIYRTTVSFAKSAPPGPVFMKHRKAAVVVQKRDKQEAPTLETRETTTVTVKGKKERSPRIGRKENFDEGFRNLVPQGTLGVDELAKLLT
ASHM01045101Z1	586	G	A	0.1059	None	0.12847	0.1897	0	Deficient	Missense	P	156	MLEETNLIGTLRECFKHSICILGTKSNQQSSAEKQWINPEASLDEKDAAAVAVISKESDFEVTFEDTDKIEDILTTGSRVFDSEDMTDSESHPTNSDAELSADSLSDREEQGNCGENYETELQNLNANCCLEKGYSLYEIVEDIEKKCTENTDPAPFDENGVAAVNVAPREHKLEFFFEENDRIDDILTSVARLFISENTSSLAEEAIPVINFQEIKIVEEVAVDSISDGEKENKGDKELQEYLNVKPCDEEGSSLDETVEDTMKSFQTESLNPSVTQEPDLEITDQKESQTPQFVVAVDGNVDVGILKRSCIEESAKGSSTFGSDEE
											T		MLEETNLIGTLRECFKHSICILGTKSNQQSSAEKQWINPEASLDEKDAAAVAVISKESDFEVTFEDTDKIEDILTTGSRVFDSEDMTDSESHPTNSDAELSADSLSDREEQGNCGENYETELQNLNANCCLEKGYSLYEIVEDIEKKCTENTDPATFDENGVAAVNVAPREHKLEFFFEENDRIDDILTSVARLFISENTSSLAEEAIPVINFQEIKIVEEVAVDSISDGEKENKGDKELQEYLNVKPCDEEGSSLDETVEDTMKSFQTESLNPSVTQEPDLEITDQKESQTPQFVVAVDGNVDVGILKRSCIEESAKGSSTFGSDEE
ASHM01004361Z2	127	G	A	0.0423	None	0.06338	0.08108	0.00922	Deficient	Missense	A	48	MEARIGGLVMEIQDLDSKGETMGLSRQEVSSRNEKFGELWKFLKSKEAFIFQISRSKWLKEGDCNTKFFHGCIKARSKLNSISAIRVDDVWLESPDQIKAVVSSFFANHVSDTPRARPKLDGVVFPMLSEDENFELTSPFSLDEIELVVKHSDG
											S		MEARIGGLVMEIQDLDSKGETMGLSRQEVSSRNEKFGELWKFLKSKESFIFQISRSKWLKEGDCNTKFFHGCIKARSKLNSISAIRVDDVWLESPDQIKAVVSSFFANHVSDTPRARPKLDGVVFPMLSEDENFELTSPFSLDEIELVVKHSDG
ASHM01034037Z8	552	C	G	0.0217	None	0.02888	0.04246	0.0046	Deficient	Same-sense	*	*	MAFEDTAFVWQLLLNRIPTKDNLLKRRMLQHDQHNCVLYGQRIETAAHLFLHCDYTAKVWYDLTIWLGFYLMIPPNIVTSFATWTTCGSTKIVKAGMCLIWNAFMWALWKRRNDCVFNNTIVSVEEMVKQIKVLSWQWFMGRIAKGPCLLYEWKWSPIDCMGR
													MAFEDTAFVWQLLLNRIPTKDNLLKRRMLQHDQHNCVLYGQRIETAAHLFLHCDYTAKVWYDLTIWLGFYLMIPPNIVTSFATWTTCGSTKIVKAGMCLIWNAFMWALWKRRNDCVFNNTIVSVEEMVKQIKVLSWQWFMGRIAKGPCLLYEWKWSPIDCMGR
ASHM01047910Z2	596	T	C	0.0122	None	0.01042	0.02405	0.00031	Deficient	Same-sense	*	*	MVEPSTTVERTPTKKGERKNPQELTGPNLNYEISKVEEVQKENEVESHIPVLEKTIYKEEGTKANEVESLEASLNNDNVQHEQHEFGTEEIKEPKEATYQEAKTSKLQRPKINEPSTDEISRKSEENIDSLLPLLLNEQDVLHVEEKNDKNGFHTPNIVEEERVVKKREGPMVAKNEETNNSSTLKRVNGKPKTKEENKPKMKEITTLFEKANRSKSVEEKVHQTPKREHQRELEEVTSKIKVEAQTTVEKNTIKEVERKEPLELTSLPNMVNEILKVEEKHQEKEGQKHIQVLEATVAKGKDDRGHQYVQKNNKKEFQTQKTLEDEKVVKEMEEAKVAKSEENKDDCTFKRQDGKTTQASKFDNASSESKRVGEKVHETSDRNHQRELEEGTSKMRVE…
													MVEPSTTVERTPTKKGERKNPQELTGPNLNYEISKVEEVQKENEVESHIPVLEKTIYKEEGTKANEVESLEASLNNDNVQHEQHEFGTEEIKEPKEATYQEAKTSKLQRPKINEPSTDEISRKSEENIDSLLPLLLNEQDVLHVEEKNDKNGFHTPNIVEEERVVKKREGPMVAKNEETNNSSTLKRVNGKPKTKEENKPKMKEITTLFEKANRSKSVEEKVHQTPKREHQRELEEVTSKIKVEAQTTVEKNTIKEVERKEPLELTSLPNMVNEILKVEEKHQEKEGQKHIQVLEATVAKGKDDRGHQYVQKNNKKEFQTQKTLEDEKVVKEMEEAKVAKSEENKDDCTFKRQDGKTTQASKFDNASSESKRVGEKVHETSDRNHQRELEEGTSKMRVE…
ASHM01029867Z	540	C	T	0.066	None	0.07639	0.12345	0	Deficient	Same-sense	*	*	MRKIKRNLRIESISIPSGGTRPVTSAILVETIFLSDATSPLN
													MRKIKRNLRIESISIPSGGTRPVTSAILVETIFLSDATSPLN
ASHM01026714Z3	509	G	C	0.0495	None	0.04029	0.09418	0	Deficient	Same-sense	*	*	MNLPTQQASIAWTFYPHNSTLELVFFGTFISPSGWVGWGINPTSSEMTGTRALIAFSDPNSGQIVLLPYILDPTVKLQKSPLLSRPLDIRLLSSTAAMYGGKMATIHNGAPIQIYATIKLESNKTKIHLVWNRGLYVQGYSPTIHPTTSTDLSSIATFDVLSGSFAPQHTDLTMLRVIHGTLNAISWGILLPMGAITARYFRHIQALGPAWFYAHAGIQLFAFILGTVGFAIGIHLGQLSPEVEYGLHRKLGIAVFCLGALQTLALLFRPNARNKLRKYWKSYHHFVGYSCVVLGFVNVFQGFEVMGASRSYAKLSYCLGLATLIGVSIALEVNSWVVFCRKSKEEKMRREGLIGTSDKGSSGIHT
													MNLPTQQASIAWTFYPHNSTLELVFFGTFISPSGWVGWGINPTSSEMTGTRALIAFSDPNSGQIVLLPYILDPTVKLQKSPLLSRPLDIRLLSSTAAMYGGKMATIHNGAPIQIYATIKLESNKTKIHLVWNRGLYVQGYSPTIHPTTSTDLSSIATFDVLSGSFAPQHTDLTMLRVIHGTLNAISWGILLPMGAITARYFRHIQALGPAWFYAHAGIQLFAFILGTVGFAIGIHLGQLSPEVEYGLHRKLGIAVFCLGALQTLALLFRPNARNKLRKYWKSYHHFVGYSCVVLGFVNVFQGFEVMGASRSYAKLSYCLGLATLIGVSIALEVNSWVVFCRKSKEEKMRREGLIGTSDKGSSGIHT
ASHM01006133Z2	185	T	C	0.0997	None	0.14336	0.17975	0.00298	Deficient	Missense	P	34	MSVKIVRRKSTGEILFVEAGEDFIDFVFSFLTFPLGGVSHMLEGFSSLNCIDSLYKSVYKLSPDIYLMSQAVKEKLSNPPIAAQFELSNQILPICAVSLPVYYYHSFLSNSRYREVFTTTTTTTTTSTTTSTRKCYGYSSDSYVPLNLVDPKFSSSKSSSSGEYVKGPSIYMVTDDLVVSPISSFNAISHLNSLNVPLLDVEEKVVRVGPKE
											R		MSVKIVRRKSTGEILFVEAGEDFIDFVFSFLTFRLGGVSHMLEGFSSLNCIDSLYKSVYKLSPDIYLMSQAVKEKLSNPPIAAQFELSNQILPICAVSLPVYYYHSFLSNSRYREVFTTTTTTTTTSTTTSTRKCYGYSSDSYVPLNLVDPKFSSSKSSSSGEYVKGPSIYMVTDDLVVSPISSFNAISHLNSLNVPLLDVEEKVVRVGPKE
ASHM01027866Z	522	G	A	0.0208	None	0.02778	0.04087	0.00443	Deficient	Missense	S	216	MSQPNVVAWNAVITGCFRCGDVEGAWRLFQRMPIRNLTSWNVMLAGYVKAGEFGLARKVFYEIPMRDDVSWSTMIVGFAQGGSFDDAFGFFRELMREGIRPSEVSLTGVLSACAQAGAFEFGKILHGFMEKAGFLCIVSVNNALIDTYSKCGNVAMAKAVFQNMPVARCIVSWTSMIAALAMHGRGDEAIRVFHEMEVSGVRPDGVTFISLLYACSHSGLVEQGCALFSKMKNFYGIEPAIEHYGCMVDLYGRAAMLQKAYEFICQMPISPNVIIWRTLLGACSIHGNIELAVLVKSRLAEMDPNNSGDHVLLSNVYAVAGKWKDVAGIRRTMIEQSMKKAPGWSMIEIDKVIYGFVAGEKPNEVTEEAHHKLREIMLRLRAEEGYAPQVRTVLHDIEE…
											I		MSQPNVVAWNAVITGCFRCGDVEGAWRLFQRMPIRNLTSWNVMLAGYVKAGEFGLARKVFYEIPMRDDVSWSTMIVGFAQGGSFDDAFGFFRELMREGIRPSEVSLTGVLSACAQAGAFEFGKILHGFMEKAGFLCIVSVNNALIDTYSKCGNVAMAKAVFQNMPVARCIVSWTSMIAALAMHGRGDEAIRVFHEMEVSGVRPDGVTFISLLYACIHSGLVEQGCALFSKMKNFYGIEPAIEHYGCMVDLYGRAAMLQKAYEFICQMPISPNVIIWRTLLGACSIHGNIELAVLVKSRLAEMDPNNSGDHVLLSNVYAVAGKWKDVAGIRRTMIEQSMKKAPGWSMIEIDKVIYGFVAGEKPNEVTEEAHHKLREIMLRLRAEEGYAPQVRTVLHDIEE…
ASHM01000412Z2	12	T	G	0.0208	None	0.02778	0.04087	0.00437	Deficient	Same-sense	*	*	MAGCLTDLAKTYVEKLINGAIAETRPVFCFTCIANEFEEEKVRLEAERITLEQRAKVAAGRDKDIQANVCFWEKEVDKIIQEDIKTKKTCFFGLCPDCIWRYKRGKELANKMEEIKRLTEKGEKLENIELPRRLPDVERYSSEYYIAFKSRESKYKELLDALKDDNNYIIGLQGMGGTGKTTLAKEVGKELKQSEQFSHVIDTTVSFNPDIKKIQDDIAGPLGLKWEDCNDSDRPKKLWSRLINGEKILLIMDDVWDRDIPLDFDQIGIPKRDNHKGCRILITTRSKRIFNKMDCDKNIELELLSEEESWTMFKRYAGISDSSSKNLISKGRKIANECKRLPVAIAVIASRLKGQQLRKHEWDVTLKSLKKHVSMHGVDDYLVGIYKCLKISYDYMKDE…
													MAGCLTDLAKTYVEKLINGAIAETRPVFCFTCIANEFEEEKVRLEAERITLEQRAKVAAGRDKDIQANVCFWEKEVDKIIQEDIKTKKTCFFGLCPDCIWRYKRGKELANKMEEIKRLTEKGEKLENIELPRRLPDVERYSSEYYIAFKSRESKYKELLDALKDDNNYIIGLQGMGGTGKTTLAKEVGKELKQSEQFSHVIDTTVSFNPDIKKIQDDIAGPLGLKWEDCNDSDRPKKLWSRLINGEKILLIMDDVWDRDIPLDFDQIGIPKRDNHKGCRILITTRSKRIFNKMDCDKNIELELLSEEESWTMFKRYAGISDSSSKNLISKGRKIANECKRLPVAIAVIASRLKGQQLRKHEWDVTLKSLKKHVSMHGVDDYLVGIYKCLKISYDYMKDE…
ASHM01004531Z1	138	G	A	0.3576	None	0.5625	0.46027	0.00016	Excess	Missense	S	188	MKKQAARGSKAEQKAKKKQVEEEVTQLSAKLKKKQAKELSALGYSSGNGNEKSNLDNLVKAIAGVSVSTQPENTKVSKAKQRRDKRAQQEAEREQRIQAEQNDIISDRMVENEKLEKKLKPLGLTVREIKPDGHCLYRAVEHQLAHLSGLKSPYTYQELRQMTAAYMRKNTSDFLPFCLSENLIEGDSDESIAQKFENYCKEVESTAIWGGQLELGALTHCLKKHIMIYSGSFPDVEMGKEYKSADGIGSSGSSIMLSYHRHAFGLGEHYNSVVPI
											F		MKKQAARGSKAEQKAKKKQVEEEVTQLSAKLKKKQAKELSALGYSSGNGNEKSNLDNLVKAIAGVSVSTQPENTKVSKAKQRRDKRAQQEAEREQRIQAEQNDIISDRMVENEKLEKKLKPLGLTVREIKPDGHCLYRAVEHQLAHLSGLKSPYTYQELRQMTAAYMRKNTSDFLPFCLSENLIEGDFDESIAQKFENYCKEVESTAIWGGQLELGALTHCLKKHIMIYSGSFPDVEMGKEYKSADGIGSSGSSIMLSYHRHAFGLGEHYNSVVPI
ASHM01004361Z1	126	C	T	0.0757	None	0.09507	0.14019	5e-05	Deficient	Missense	A	48	MEARIGGLVMEIQDLDSKGETMGLSRQEVSSRNEKFGELWKFLKSKEAFIFQISRSKWLKEGDCNTKFFHGCIKARSKLNSISAIRVDDVWLESPDQIKAVVSSFFANHVSDTPRARPKLDGVVFPMLSEDENFELTSPFSLDEIELVVKHSDG
											E		MEARIGGLVMEIQDLDSKGETMGLSRQEVSSRNEKFGELWKFLKSKEEFIFQISRSKWLKEGDCNTKFFHGCIKARSKLNSISAIRVDDVWLESPDQIKAVVSSFFANHVSDTPRARPKLDGVVFPMLSEDENFELTSPFSLDEIELVVKHSDG
ASHM01001456Z	54	C	T	0.0385	None	0.05594	0.07409	0.00483	Deficient	Same-sense	*	*	MFQKFALAFKTKTFEFFADEDEDNNNNNLDDSDGFSLLDSTEEIITDQKVIIIKPDPNPSSITDSPPKTTPSRELLNQTTPLVTPNQLPSETTPSVTPNQLPNETTPSVIPKQLLNETAPSRQLLNETTSHDLISSIFAAVSAFEASYFQLQSAHVPFVEENVKSTDKVLVSQLQRLSEFKKFYCNPNLYSNFPFGSSLEAEVEENQSKLRTLGTVSNRLQLELEQKHDEVFKLRRKLSEFQKGNVNLSKKLCNSNVINSGSSLGLNLNPSCDVLLSVRVFDSLLHDGFRAAHKFTKILIGLMRKAGWDLGLAANAVHPGVVYSKKGHNQYALLSYVCLGMFQGFDSVIFGLSSEKKEELMSNGDTDMCDLDLKGRNSCLKQLLEHVSSNPMDLLGIHP…
													MFQKFALAFKTKTFEFFADEDEDNNNNNLDDSDGFSLLDSTEEIITDQKVIIIKPDPNPSSITDSPPKTTPSRELLNQTTPLVTPNQLPSETTPSVTPNQLPNETTPSVIPKQLLNETAPSRQLLNETTSHDLISSIFAAVSAFEASYFQLQSAHVPFVEENVKSTDKVLVSQLQRLSEFKKFYCNPNLYSNFPFGSSLEAEVEENQSKLRTLGTVSNRLQLELEQKHDEVFKLRRKLSEFQKGNVNLSKKLCNSNVINSGSSLGLNLNPSCDVLLSVRVFDSLLHDGFRAAHKFTKILIGLMRKAGWDLGLAANAVHPGVVYSKKGHNQYALLSYVCLGMFQGFDSVIFGLSSEKKEELMSNGDTDMCDLDLKGRNSCLKQLLEHVSSNPMDLLGIHP…
ASHM01026714Z2	508	T	A	0.0495	None	0.04029	0.09418	0	Deficient	Missense	P	241	MNLPTQQASIAWTFYPHNSTLELVFFGTFISPSGWVGWGINPTSSEMTGTRALIAFSDPNSGQIVLLPYILDPTVKLQKSPLLSRPLDIRLLSSTAAMYGGKMATIHNGAPIQIYATIKLESNKTKIHLVWNRGLYVQGYSPTIHPTTSTDLSSIATFDVLSGSFAPQHTDLTMLRVIHGTLNAISWGILLPMGAITARYFRHIQALGPAWFYAHAGIQLFAFILGTVGFAIGIHLGQLSPEVEYGLHRKLGIAVFCLGALQTLALLFRPNARNKLRKYWKSYHHFVGYSCVVLGFVNVFQGFEVMGASRSYAKLSYCLGLATLIGVSIALEVNSWVVFCRKSKEEKMRREGLIGTSDKGSSGIHT
											L		MNLPTQQASIAWTFYPHNSTLELVFFGTFISPSGWVGWGINPTSSEMTGTRALIAFSDPNSGQIVLLPYILDPTVKLQKSPLLSRPLDIRLLSSTAAMYGGKMATIHNGAPIQIYATIKLESNKTKIHLVWNRGLYVQGYSPTIHPTTSTDLSSIATFDVLSGSFAPQHTDLTMLRVIHGTLNAISWGILLPMGAITARYFRHIQALGPAWFYAHAGIQLFAFILGTVGFAIGIHLGQLSLEVEYGLHRKLGIAVFCLGALQTLALLFRPNARNKLRKYWKSYHHFVGYSCVVLGFVNVFQGFEVMGASRSYAKLSYCLGLATLIGVSIALEVNSWVVFCRKSKEEKMRREGLIGTSDKGSSGIHT
ASHM01004361Z3	128	G	A	0.0704	None	0.10563	0.13116	0.00725	Deficient	Same-sense	*	*	MEARIGGLVMEIQDLDSKGETMGLSRQEVSSRNEKFGELWKFLKSKEAFIFQISRSKWLKEGDCNTKFFHGCIKARSKLNSISAIRVDDVWLESPDQIKAVVSSFFANHVSDTPRARPKLDGVVFPMLSEDENFELTSPFSLDEIELVVKHSDG
													MEARIGGLVMEIQDLDSKGETMGLSRQEVSSRNEKFGELWKFLKSKEAFIFQISRSKWLKEGDCNTKFFHGCIKARSKLNSISAIRVDDVWLESPDQIKAVVSSFFANHVSDTPRARPKLDGVVFPMLSEDENFELTSPFSLDEIELVVKHSDG
ASHM01009453Z3	298	G	T	0.3715	None	0.57639	0.4678	0.00011	Excess	Same-sense	*	*	MARSIVDFTVQKISDLLIDEAVFLYGVKDKVQNLKTELRMMESYLQDADRKQEENESLKNWISEIREAAYDSDDVIEAYVLKSASRRNNMTGTLNRIKSYVSIINRLIEIHRVGYQVNEIISRITSLTRNLETFGIKSESGEASNSIHGRNKALRRSYSHVIEEDIIGVEDNVKILESCLVNNNNNGYKVVAIWGMGGLGKTTLAKKVYHSTNVRQSFESLAWAYISQHCQARDVWEGILFRLL
													MARSIVDFTVQKISDLLIDEAVFLYGVKDKVQNLKTELRMMESYLQDADRKQEENESLKNWISEIREAAYDSDDVIEAYVLKSASRRNNMTGTLNRIKSYVSIINRLIEIHRVGYQVNEIISRITSLTRNLETFGIKSESGEASNSIHGRNKALRRSYSHVIEEDIIGVEDNVKILESCLVNNNNNGYKVVAIWGMGGLGKTTLAKKVYHSTNVRQSFESLAWAYISQHCQARDVWEGILFRLL
ASHM01003059Z5	91	G	A	0.0212	None	0.0212	0.04158	9e-05	Deficient	Same-sense	*	*	MEQFDDLSSFHSSHQVNQGPSTKTIFSSTESSARNGFLGATGLPCLKELPVVKGKPNEESTMSTQIESVVLNPHTSSDHGFATKHFQNQAKNQRIEEIEKELPSVDVSDIGEQIPSGEHLITNEKKRKHEYLAGIIDLNSCMIEDENVPIDVDFHAPASPENKECSPPRGESDENQLATVTPFQFAEQEDPHVQEEQTRIAAEALVSISGFVTQKDIQMATCSSSESSANSSLNWFAAIVSTAVDHAENDNETDFNGKVNGLDEFLSDEMDYFEFMTLNLTETKDRDCCFKSTGQTDQIGASASPTQPRKSVRTYRGRWRKDFQSEILPSIASLSRYEVTEDLQIIESLVTADTHSEMGSLRNASGKVPSRGRRRSCSSASNTKDSDLLLNLKPLTNIS…
													MEQFDDLSSFHSSHQVNQGPSTKTIFSSTESSARNGFLGATGLPCLKELPVVKGKPNEESTMSTQIESVVLNPHTSSDHGFATKHFQNQAKNQRIEEIEKELPSVDVSDIGEQIPSGEHLITNEKKRKHEYLAGIIDLNSCMIEDENVPIDVDFHAPASPENKECSPPRGESDENQLATVTPFQFAEQEDPHVQEEQTRIAAEALVSISGFVTQKDIQMATCSSSESSANSSLNWFAAIVSTAVDHAENDNETDFNGKVNGLDEFLSDEMDYFEFMTLNLTETKDRDCCFKSTGQTDQIGASASPTQPRKSVRTYRGRWRKDFQSEILPSIASLSRYEVTEDLQIIESLVTADTHSEMGSLRNASGKVPSRGRRRSCSSASNTKDSDLLLNLKPLTNIS…
ASHM01026714Z1	507	A	G	0.0495	None	0.04029	0.09418	0	Deficient	Missense	Y	245	MNLPTQQASIAWTFYPHNSTLELVFFGTFISPSGWVGWGINPTSSEMTGTRALIAFSDPNSGQIVLLPYILDPTVKLQKSPLLSRPLDIRLLSSTAAMYGGKMATIHNGAPIQIYATIKLESNKTKIHLVWNRGLYVQGYSPTIHPTTSTDLSSIATFDVLSGSFAPQHTDLTMLRVIHGTLNAISWGILLPMGAITARYFRHIQALGPAWFYAHAGIQLFAFILGTVGFAIGIHLGQLSPEVEYGLHRKLGIAVFCLGALQTLALLFRPNARNKLRKYWKSYHHFVGYSCVVLGFVNVFQGFEVMGASRSYAKLSYCLGLATLIGVSIALEVNSWVVFCRKSKEEKMRREGLIGTSDKGSSGIHT
											S		MNLPTQQASIAWTFYPHNSTLELVFFGTFISPSGWVGWGINPTSSEMTGTRALIAFSDPNSGQIVLLPYILDPTVKLQKSPLLSRPLDIRLLSSTAAMYGGKMATIHNGAPIQIYATIKLESNKTKIHLVWNRGLYVQGYSPTIHPTTSTDLSSIATFDVLSGSFAPQHTDLTMLRVIHGTLNAISWGILLPMGAITARYFRHIQALGPAWFYAHAGIQLFAFILGTVGFAIGIHLGQLSPEVESGLHRKLGIAVFCLGALQTLALLFRPNARNKLRKYWKSYHHFVGYSCVVLGFVNVFQGFEVMGASRSYAKLSYCLGLATLIGVSIALEVNSWVVFCRKSKEEKMRREGLIGTSDKGSSGIHT
ASHM01020816Z	463	C	G	0.0333	None	0.04561	0.06456	0.00204	Deficient	Missense	G	47	MRNISDEWKFKKEIELHCQLHHPNLTSLIGFCDQKDEKILVYDMFNGTLYDHLRSTDMESLSWKKRLEICIGAAR
											R		MRNISDEWKFKKEIELHCQLHHPNLTSLIGFCDQKDEKILVYDMFNRTLYDHLRSTDMESLSWKKRLEICIGAAR
ASHM01097323Z	616	A	G	0.3802	G/G	0.76042	0.47212	0	Excess	Missense	H	161	MRSQLEIVKKGVHIVVATPGRLKDMLAKKKMNLDNCRYLTLDEADRLVDLGFEDDIREVFDHFKAQRQTLLFSATMPTKIQNFARSALVKPIIVNVGRAGAANLDVIQEVEYVKQEAKIVYLLECLQKTPPPVLIFCENKADVDDIHEYLLLKGVEAVAIHGGKDQEEREYAISSFKAGKKD
											P		MRSQLEIVKKGVHIVVATPGRLKDMLAKKKMNLDNCRYLTLDEADRLVDLGFEDDIREVFDHFKAQRQTLLFSATMPTKIQNFARSALVKPIIVNVGRAGAANLDVIQEVEYVKQEAKIVYLLECLQKTPPPVLIFCENKADVDDIHEYLLLKGVEAVAIPGGKDQEEREYAISSFKAGKKD

## Sheet: subset of HWE dev loci
List of SNP loci that showed highly significant deviation from Hardy-Weinberg Equlibrium, changes caused by the mutation and corrsponding genes
Changed AAs are shown in red in the AA sequence
This list contains only those with missense and nonsense mutations
SNP ID	Mutation type	AA exchange	Exchaged AA position	Heterozygosity	Gene	Ref allele and Alt allele based AA sequence
ASHM01000333	Missense	D	87	Excess	protein kinase	MTGHLLVKSDVYSYGVVLLELLTGRKPVDFSQPPGQENLVAWARPLLTSREGLEALIDPSLGANIPFDSVAKVAAIASMCVQPEVSDRPFMGEVVQALKLVCNECDEAKEAGSTNSSQEELSSDFITASEQLPDSFRGHFAAANYDYGVDIENGLAASELFSSSARFGRQVSGSFRRHSYSGPLRT
		A				MTGHLLVKSDVYSYGVVLLELLTGRKPVDFSQPPGQENLVAWARPLLTSREGLEALIDPSLGANIPFDSVAKVAAIASMCVQPEVSARPFMGEVVQALKLVCNECDEAKEAGSTNSSQEELSSDFITASEQLPDSFRGHFAAANYDYGVDIENGLAASELFSSSARFGRQVSGSFRRHSYSGPLRT
ASHM01029522C	Nonsense	S	76	Excess	OSBP(oxysterol binding protein)-related protein 1C	MFVGAAGLLGLGGGPMSFVGQLGAQTDGAFGYCLISRGTGSSGSLEFGRQAMPVDAMWVPLIHNPFYPSFYYVSLSGLGVGGIQVPISEEIFQLTDIGTGGVVMDTGTAITRLPTIAYNAFRDAFIALTTNLPRATGVSIFDTCYDLNGFVTVRVPTVSFYFSGGQILTFPARNFLIPIDDVGTFCFAFAPSPTGLTIIGNIQQEGIQISIDGTNGFVGFGPNVC
		STOP				MFVGAAGLLGLGGGPMSFVGQLGAQTDGAFGYCLISRGTGSSGSLEFGRQAMPVDAMWVPLIHNPFYPSFYYVSL
ASHM01097323C	Missense	R	21	Excess	DEAD-box ATP-dependent RNA helicase	MRSQLEIVKKGVHIVVATPGRLKDMLAKKKMNLDNCRYLTLDEADRLVDLGFEDDIREVFDHFKAQRQTLLFSATMPTKIQNFARSALVKPIIVNVGRAGAANLDVIQEVEYVKQEAKIVYLLECLQKTPPPVLIFCENKADVDDIHEYLLLKGVEAVAIHGGKDQEEREYAISSFKAGKKD
		K				MRSQLEIVKKGVHIVVATPGKLKDMLAKKKMNLDNCRYLTLDEADRLVDLGFEDDIREVFDHFKAQRQTLLFSATMPTKIQNFARSALVKPIIVNVGRAGAANLDVIQEVEYVKQEAKIVYLLECLQKTPPPVLIFCENKADVDDIHEYLLLKGVEAVAIHGGKDQEEREYAISSFKAGKKD
ASHM01015710	Missense	S	126	Excess	PREDICTED: pentatricopeptide repeat-containing protein At1g55890, mitochondrial-like	MYRVLHRSFCTFAEESTTVATTNIKSISQDLFKEKDLKTLVEKFKKASDIVRFRKKSGIYEDTVRRLAGAKRFRWIRDIIEHQKNYSDISNEGFSARLISLYGKSNMHRHAQKLFDEMPQRNCNRSVLSVNALLAAYLHSKQYDVVERLFKELPDKLSVKPDLVSYNIYIKALLEKGSFDSAVSVVDEMEKIGVNTDLITFNTLLDGLYSKGHFEDGEKLWEKMEEKNVVPTIRTYNARLLGLAMVKKTGEAVEFYEEMEKKGVKPDIFSFNALIKGFASEGNLDEAKKWFDEIGKSEYEPGKGTYSIILPFLCEKGDLKTAFEMVKNIFYNRCRVDVSLLQLVVDKMASESMVAEAKEIVEKGIKNNFCRYKLNLPVDE
		F				MYRVLHRSFCTFAEESTTVATTNIKSISQDLFKEKDLKTLVEKFKKASDIVRFRKKSGIYEDTVRRLAGAKRFRWIRDIIEHQKNYSDISNEGFSARLISLYGKSNMHRHAQKLFDEMPQRNCNRFVLSVNALLAAYLHSKQYDVVERLFKELPDKLSVKPDLVSYNIYIKALLEKGSFDSAVSVVDEMEKIGVNTDLITFNTLLDGLYSKGHFEDGEKLWEKMEEKNVVPTIRTYNARLLGLAMVKKTGEAVEFYEEMEKKGVKPDIFSFNALIKGFASEGNLDEAKKWFDEIGKSEYEPGKGTYSIILPFLCEKGDLKTAFEMVKNIFYNRCRVDVSLLQLVVDKMASESMVAEAKEIVEKGIKNNFCRYKLNLPVDE
ASHM01029522B	Missense	F	141	Excess	OSBP(oxysterol binding protein)-related protein 1C	MFVGAAGLLGLGGGPMSFVGQLGAQTDGAFGYCLISRGTGSSGSLEFGRQAMPVDAMWVPLIHNPFYPSFYYVSLSGLGVGGIQVPISEEIFQLTDIGTGGVVMDTGTAITRLPTIAYNAFRDAFIALTTNLPRATGVSIFDTCYDLNGFVTVRVPTVSFYFSGGQILTFPARNFLIPIDDVGTFCFAFAPSPTGLTIIGNIQQEGIQISIDGTNGFVGFGPNVC
		S				MFVGAAGLLGLGGGPMSFVGQLGAQTDGAFGYCLISRGTGSSGSLEFGRQAMPVDAMWVPLIHNPFYPSFYYVSLSGLGVGGIQVPISEEIFQLTDIGTGGVVMDTGTAITRLPTIAYNAFRDAFIALTTNLPRATGVSISDTCYDLNGFVTVRVPTVSFYFSGGQILTFPARNFLIPIDDVGTFCFAFAPSPTGLTIIGNIQQEGIQISIDGTNGFVGFGPNVC
ASHM01003059D	Missense	Q	18	Deficient	DUF863 family protein	MEQFDDLSSFHSSHQVNQGPSTKTIFSSTESSARNGFLGATGLPCLKELPVVKGKPNEESTMSTQIESVVLNPHTSSDHGFATKHFQNQAKNQRIEEIEKELPSVDVSDIGEQIPSGEHLITNEKKRKHEYLAGIIDLNSCMIEDENVPIDVDFHAPASPENKECSPPRGESDENQLATVTPFQFAEQEDPHVQEEQTRIAAEALVSISGFVTQKDIQMATCSSSESSANSSLNWFAAIVSTAVDHAENDNETDFNGKVNGLDEFLSDEMDYFEFMTLNLTETKDRDCCFKSTGQTDQIGASASPTQPRKSVRTYRGRWRKDFQSEILPSIASLSRYEVTEDLQIIESLVTADTHSEMGSLRNASGKVPSRGRRRSCSSASNTKDSDLLLNLKPLTNIS…
		E				MEQFDDLSSFHSSHQVNEGPSTKTIFSSTESSARNGFLGATGLPCLKELPVVKGKPNEESTMSTQIESVVLNPHTSSDHGFATKHFQNQAKNQRIEEIEKELPSVDVSDIGEQIPSGEHLITNEKKRKHEYLAGIIDLNSCMIEDENVPIDVDFHAPASPENKECSPPRGESDENQLATVTPFQFAEQEDPHVQEEQTRIAAEALVSISGFVTQKDIQMATCSSSESSANSSLNWFAAIVSTAVDHAENDNETDFNGKVNGLDEFLSDEMDYFEFMTLNLTETKDRDCCFKSTGQTDQIGASASPTQPRKSVRTYRGRWRKDFQSEILPSIASLSRYEVTEDLQIIESLVTADTHSEMGSLRNASGKVPSRGRRRSCSSASNTKDSDLLLNLKPLTNIS…
ASHM01012570A	Missense	E	117	Deficient	PREDICTED: rop guanine nucleotide exchange factor 5-like	MASNIVARIDDLLYVDDITKHSDRFPLAPMVNMVSQKKVSQQSLVSVSDTQQNKTTFGTPSCSPVVPLISPAKAEITPFIRDMIKPQRRGFGVKRVLSNYLGGEMKATKVFSNLAHEVNGSNASCNQESCAMKSKTK
		D				MASNIVARIDDLLYVDDITKHSDRFPLAPMVNMVSQKKVSQQSLVSVSDTQQNKTTFGTPSCSPVVPLISPAKAEITPFIRDMIKPQRRGFGVKRVLSNYLGGEMKATKVFSNLAHDVNGSNASCNQESCAMKSKTK
ASHM01029033B	Missense	N	447	Deficient	Pentatricopeptide repeat (PPR) superfamily protein	MLLSKFGLIDELDCLFKDMLDDGVLPTLITFNTMLNGHCKIGNVFVAEVYFGGLIKSGFCCDTFTYTSLILGYCKNQELENAYKVFEIMPQVGCRRNDVSYTNLIHGFCEAGKIDKALKLFFQMKEDGCFPTVRTYTVLVAAFCELGKETEALKFFEEMVERGCGPNVYTYTVLIDYFCKVGRMDAGMEMLNRMLEKGLASSVVPFNALINGYCKQGMMEDAVRVLGLMKSNKVCPDDRIYNELICGFCRIKSMDRAMVLLNKMFENKLSPNLITYNTLIHGLCKAGVVDSAWRLYHLMIKDGFIPDQRTFCAFIDCLCRIGKVGEAHQVFESLKENHAEANEFVYTALIDGYCKAGKIDDAHLLFKRMLAEGCLPNSVTFNALLDGLRKEGKVEDVML…
		I				MLLSKFGLIDELDCLFKDMLDDGVLPTLITFNTMLNGHCKIGNVFVAEVYFGGLIKSGFCCDTFTYTSLILGYCKNQELENAYKVFEIMPQVGCRRNDVSYTNLIHGFCEAGKIDKALKLFFQMKEDGCFPTVRTYTVLVAAFCELGKETEALKFFEEMVERGCGPNVYTYTVLIDYFCKVGRMDAGMEMLNRMLEKGLASSVVPFNALINGYCKQGMMEDAVRVLGLMKSNKVCPDDRIYNELICGFCRIKSMDRAMVLLNKMFENKLSPNLITYNTLIHGLCKAGVVDSAWRLYHLMIKDGFIPDQRTFCAFIDCLCRIGKVGEAHQVFESLKENHAEANEFVYTALIDGYCKAGKIDDAHLLFKRMLAEGCLPNSVTFNALLDGLRKEGKVEDVML…
ASHM01077523	Missense	D	23	Deficient	actin cross-linking protein	MEFFNKSKIIKLRSHLDKYLIIDDDHIGKQKLRQSRNGSVRRAQWTIEQLENNPHLIRLKSYNGKYLTATETPFPLSLTAKTVILTELENGLDGKNEWEPIRDGFQVKLRSYCGKYLKGNGGAPPWRNSVTIDDSFGSVKMDSVLWDVEDVVVEEMNEVVFERMLSSFTSSDDVSFNSDAPSSPMSVFSLGSPPAKVNSQ
		A				MEFFNKSKIIKLRSHLDKYLIIADDHIGKQKLRQSRNGSVRRAQWTIEQLENNPHLIRLKSYNGKYLTATETPFPLSLTAKTVILTELENGLDGKNEWEPIRDGFQVKLRSYCGKYLKGNGGAPPWRNSVTIDDSFGSVKMDSVLWDVEDVVVEEMNEVVFERMLSSFTSSDDVSFNSDAPSSPMSVFSLGSPPAKVNSQ
ASHM01000662C	Missense	L	149	Deficient	NB-ARC domain disease resistance protein	MDATTSVASAFLSATVESLLQKLASSELIDYVKYSHLNILKLTVLETKLLTLHSVLHDAEHKQFFNPEVKNWLDELYDVISTAEDLLDEIGYSYLQCKVENTQSQHDFEYNSDIAMICQKLQGFAEQIEILGLQSVSVRVSVKMCSNLLGNETVVVVRKNDKELLMNMLMSESGNNNSNNNLGVVAVFGVGGVGKSTLARIVYDDEKVNEHFDLKAWVRMSEDFDVVRVTKTITESVTSGSYGINDPDYMRAELKKEVRGRRFLIVLDGLWNYSYNDWHGIVAPLIKGKYGSRVVITTRYEEVAKVAHTFPIHKLEPLSEEDCWPLLCKYVFGSVGNKFPNLEAIGRNIARKCGGLPLAAKIVGRLLSSKIDEKEWIEIMNNDIWNLSKDNILPSLLMS…
		R				MDATTSVASAFLSATVESLLQKLASSELIDYVKYSHLNILKLTVLETKLLTLHSVLHDAEHKQFFNPEVKNWLDELYDVISTAEDLLDEIGYSYLQCKVENTQSQHDFEYNSDIAMICQKLQGFAEQIEILGLQSVSVRVSVKMCSNLRGNETVVVVRKNDKELLMNMLMSESGNNNSNNNLGVVAVFGVGGVGKSTLARIVYDDEKVNEHFDLKAWVRMSEDFDVVRVTKTITESVTSGSYGINDPDYMRAELKKEVRGRRFLIVLDGLWNYSYNDWHGIVAPLIKGKYGSRVVITTRYEEVAKVAHTFPIHKLEPLSEEDCWPLLCKYVFGSVGNKFPNLEAIGRNIARKCGGLPLAAKIVGRLLSSKIDEKEWIEIMNNDIWNLSKDNILPSLLMS…
ASHM01001210C	Missense	D	131	Deficient	DUF4283 domain protein	MMKMHNENATTSQDPTIQYVPTEETVTAEDPAETDSVVNFDDSDVQDKLEEYQNSFLGKIISEKTIRKNSIRNVLGNIWCNPKGFRVEQIDDKLFHFFMDEQIDTKRIIQGNPWFLRNSRLIVQPWKRDIDVRSLEFHHAPIWIQLWGLPPHCKTKQMGIKIGSASMGTVVLASELYKYPENKLIVKIKVNLEINKPIKAGIHIRSVEDGVHWIDF
		A				MMKMHNENATTSQDPTIQYVPTEETVTAEDPAETDSVVNFDDSDVQDKLEEYQNSFLGKIISEKTIRKNSIRNVLGNIWCNPKGFRVEQIDDKLFHFFMDEQIDTKRIIQGNPWFLRNSRLIVQPWKRDIAVRSLEFHHAPIWIQLWGLPPHCKTKQMGIKIGSASMGTVVLASELYKYPENKLIVKIKVNLEINKPIKAGIHIRSVEDGVHWIDF
ASHM01006708B	Missense	T	434	Deficient	NBS-LRR type disease resistance protein	MDIIISVCAKIAEYIPIGRQFGYILYYKGNLERMKAEVQKLEGSKDSVQHTVDEARRNGEEIENFVQNWLNKVDQTVAEALKLIIDTEGHAEARCSMGHFPNLFTRHQLSRKTKKMSQEISQVLADGKFDKISYRAASQVTVTPFGRGYAALDSRTSMLNEIMLALKNPNIFVIGVYGMGGVGKTTLVKELAWQAENDGSFGAVAMATVTDSPDLEKIQGQIADALDMKFNKESIEGRATQLRQRITKEKSILVILDDIWGRLDLVEVGIPFGDDHKGCKLVMTSRYLNMLNCEMGTQKEFRLEVLHQDDSLKLFEEMAGNIVQELYIKPIAVEVARCCAGLPLLIVTVAKALRKKDASAWKDALNQLERFDQQGLHKKVYSTLELSYNCLERDDLKSL…
		A				MDIIISVCAKIAEYIPIGRQFGYILYYKGNLERMKAEVQKLEGSKDSVQHTVDEARRNGEEIENFVQNWLNKVDQTVAEALKLIIDTEGHAEARCSMGHFPNLFTRHQLSRKTKKMSQEISQVLADGKFDKISYRAASQVTVTPFGRGYAALDSRTSMLNEIMLALKNPNIFVIGVYGMGGVGKTTLVKELAWQAENDGSFGAVAMATVTDSPDLEKIQGQIADALDMKFNKESIEGRATQLRQRITKEKSILVILDDIWGRLDLVEVGIPFGDDHKGCKLVMTSRYLNMLNCEMGTQKEFRLEVLHQDDSLKLFEEMAGNIVQELYIKPIAVEVARCCAGLPLLIVTVAKALRKKDASAWKDALNQLERFDQQGLHKKVYSTLELSYNCLERDDLKSL…
ASHM01018646A	Missense	E	90	Deficient	transcription initiation factor TFIID subunit-like protein, putative	MLHMSLTEASNYQRNLFVLDSESKPLELPSSTENLARDLIITEDLRDAPDEAPKVQTFDSPKDQTFDAPKDQTFEAPKEVHVEALEVPLEIPKDDLTGFPPEAPTEAPNEISKEADTVSNSHERKRLIKIKVRQSSATSRADTDNQMVERSLGGREIDHGASSSVSVDAPQRFAETISIGNNNIEEVNSWHDPGSRMTASIGSVKILSDGDELVKELQCTADSSVVYSQPQPEDPSPSSFIQDNNIDADARRFASLQTLSVGKFDHDGESFGKEVPARAKDKHKSKDKKRKSHKGHHDDPEYLERKRLKKEKKRKEKELAKLQSIEAKKPSIDLSCKKEEPKLDNVKQQLKSIEPSGNNSISDIGKIDSKPIDTKPSGNNSISDIGKIDTKPRASEGTS…
		Q				MLHMSLTEASNYQRNLFVLDSESKPLELPSSTENLARDLIITEDLRDAPDEAPKVQTFDSPKDQTFDAPKDQTFEAPKEVHVEALEVPLQIPKDDLTGFPPEAPTEAPNEISKEADTVSNSHERKRLIKIKVRQSSATSRADTDNQMVERSLGGREIDHGASSSVSVDAPQRFAETISIGNNNIEEVNSWHDPGSRMTASIGSVKILSDGDELVKELQCTADSSVVYSQPQPEDPSPSSFIQDNNIDADARRFASLQTLSVGKFDHDGESFGKEVPARAKDKHKSKDKKRKSHKGHHDDPEYLERKRLKKEKKRKEKELAKLQSIEAKKPSIDLSCKKEEPKLDNVKQQLKSIEPSGNNSISDIGKIDSKPIDTKPSGNNSISDIGKIDTKPRASEGTS…
ASHM01019980B	Missense	N	47	Excess	unknown protein; Has 32 Blast hits to 26 proteins in 8 species: Archae - 0; Bacteria - 0; Metazoa - 13; Fungi - 2; Plants - 14; Viruses - 0; Other Eukaryotes - 3 (source: NCBI BLink).	MRDLITEYMEEINLAAGVKSPVSVSEDNKMPPPKLPSSHAIPMEADNSGKASHDSPAVTISNPGYHEQQSHTNYSDKSEAVHDATSRDYEQHKQGHHKSHHYREDQRSADQGNHRSRTSTSPERHRNRASTSSERHRSHSRSHDRRVHHKKQDYSNENKYNNSSRTKDRDQN
		K				MRDLITEYMEEINLAAGVKSPVSVSEDNKMPPPKLPSSHAIPMEADKSGKASHDSPAVTISNPGYHEQQSHTNYSDKSEAVHDATSRDYEQHKQGHHKSHHYREDQRSADQGNHRSRTSTSPERHRNRASTSSERHRSHSRSHDRRVHHKKQDYSNENKYNNSSRTKDRDQN
ASHM01020816	Missense	L	49	Deficient	receptor-like kinase	MRNISDEWKFKKEIELHCQLHHPNLTSLIGFCDQKDEKILVYDMFNGTLYDHLRSTDMESLSWKKRLEICIGAAR
		P				MRNISDEWKFKKEIELHCQLHHPNLTSLIGFCDQKDEKILVYDMFNGTPYDHLRSTDMESLSWKKRLEICIGAAR
ASHM01005624E	Missense	P	656	Deficient	EEIG1/EHBP1 protein amine-terminal domain protein	MMMKPKFDSENKDNAYDVGEIETETDWKNGQQELLHDIQELSNALYLQNTPFKPSTLSSLHNRSKSAEKTRLSKSQLNSTPRFVSEDMLIRDKKLLSLGWNWKKPLKALTHIGCQKFDCRFKLHVHSIEGLPLSFDGVRLSVHWKRKNSILQTCPSRVLQGSAEFDETLIHRCTVYGSRTASGHAVKYDSKCFLIYASIVGEPGYDIGKYQVDLTRLLPLSLDELWGDKSSGKWSTSFSLVGKALGARINVSFSYQVMKDELMRFGGCNGNVVRLINLKTGPSSLDNVVGYSPNNRDIKVRQSQNDMVLSNEAVMNSGSGFSKSITFLYQKLDEGNFDNSAWADSESSQGSNLYMSDDTEFSISEQGVETSEEGSFEFDQTGIQIVDMSTVEIINVDEI…
		S				MMMKPKFDSENKDNAYDVGEIETETDWKNGQQELLHDIQELSNALYLQNTPFKPSTLSSLHNRSKSAEKTRLSKSQLNSTPRFVSEDMLIRDKKLLSLGWNWKKPLKALTHIGCQKFDCRFKLHVHSIEGLPLSFDGVRLSVHWKRKNSILQTCPSRVLQGSAEFDETLIHRCTVYGSRTASGHAVKYDSKCFLIYASIVGEPGYDIGKYQVDLTRLLPLSLDELWGDKSSGKWSTSFSLVGKALGARINVSFSYQVMKDELMRFGGCNGNVVRLINLKTGPSSLDNVVGYSPNNRDIKVRQSQNDMVLSNEAVMNSGSGFSKSITFLYQKLDEGNFDNSAWADSESSQGSNLYMSDDTEFSISEQGVETSEEGSFEFDQTGIQIVDMSTVEIINVDEI…
ASHM01040109A	Missense	N	31	Excess	pentatricopeptide (PPR) repeat protein	MGLYTEMVIKGLVPDVVTYTALIDGHCKVGNNKEAFELHKEMLDAGLTPNALTVTCLIDGLLKDGRTYRAIKLFLEKTGVGCLGSKMDHSGLCSRNDVMYAALIQGLCKYGHVFKATKFFAEMRGSGFKPDMGLYVXXXXXRHIFDPSTLLM
		D				MGLYTEMVIKGLVPDVVTYTALIDGHCKVGDNKEAFELHKEMLDAGLTPNALTVTCLIDGLLKDGRTYRAIKLFLEKTGVGCLGSKMDHSGLCSRNDVMYAALIQGLCKYGHVFKATKFFAEMRGSGFKPDMGLYVXXXXXRHIFDPSTLLM
ASHM01027682Z2	Missense	P	207	Deficient	HXXXD-type acyl-transferase family protein	MTGIRLISTTTIQATKHDENNSTHKKIDLTPWDLTLLKIETIQQGLLFHKPKTNQIQHLKQTLSTTLNFFPPLAGRLVITRHDEHNKASSSCSVICNNVGALFVHAIAENTTIADITQPNYVPPIVHALFPLNGVKNYEGTTQPVLAVQVTELIDGIFIGFAINHLVADGKSFWLFVNSWAEISRGFNKPTKIPTFERWFPDDINLPIQFPFTEDAQKKQREIPPIRLFHFTKEKVAQLKSKANAEIGHSNNTDKKIIIISSFQALITHIWRSSASKQHAEPGEETSFALVMDCRTRMCPNLGENYFGNTRGFEIVTMKTKELMEGGIGKVGMEINKVISTQSHEKIMNQYESWLKTPIIIVPGMLSRSNVLMANSSPRFDVYGNDFGWGKPIAVRNGV…
		R				MTGIRLISTTTIQATKHDENNSTHKKIDLTPWDLTLLKIETIQQGLLFHKPKTNQIQHLKQTLSTTLNFFPPLAGRLVITRHDEHNKASSSCSVICNNVGALFVHAIAENTTIADITQPNYVPPIVHALFPLNGVKNYEGTTQPVLAVQVTELIDGIFIGFAINHLVADGKSFWLFVNSWAEISRGFNKPTKIPTFERWFPDDINLRIQFPFTEDAQKKQREIPPIRLFHFTKEKVAQLKSKANAEIGHSNNTDKKIIIISSFQALITHIWRSSASKQHAEPGEETSFALVMDCRTRMCPNLGENYFGNTRGFEIVTMKTKELMEGGIGKVGMEINKVISTQSHEKIMNQYESWLKTPIIIVPGMLSRSNVLMANSSPRFDVYGNDFGWGKPIAVRNGV…
ASHM01007574Z1	Missense	R	120	Deficient	CRS2-associated factor 1	MWRGRNWKSSLPDLGDDSKEANKTDIDNKNYKTLKSAALDVSAPSLQNNPAEQSMSVVADASLTKAYEAETTNIATDSCGEPEPCRSTSLGTIISHDGMECPSNSMSDSHGTLDIMDNERCSDSFSTSVSGSDAMLESSDNNIFGMVDPHADELLHDSGAPGVSPLPRSAAPCMKGISLLLEQAVEQGSALVLDKDSLDADNIYRTTVSFAKSAPPGPVFMKHRKAAVVVQKRDKQEAPTLETRETTTVTVKGKKERSPRIGRKENFDEGFRNLVPQGTLGVDELAKLLT
		I				MWRGRNWKSSLPDLGDDSKEANKTDIDNKNYKTLKSAALDVSAPSLQNNPAEQSMSVVADASLTKAYEAETTNIATDSCGEPEPCRSTSLGTIISHDGMECPSNSMSDSHGTLDIMDNEICSDSFSTSVSGSDAMLESSDNNIFGMVDPHADELLHDSGAPGVSPLPRSAAPCMKGISLLLEQAVEQGSALVLDKDSLDADNIYRTTVSFAKSAPPGPVFMKHRKAAVVVQKRDKQEAPTLETRETTTVTVKGKKERSPRIGRKENFDEGFRNLVPQGTLGVDELAKLLT
ASHM01045101Z1	Missense	P	156	Deficient	PIN domain protein	MLEETNLIGTLRECFKHSICILGTKSNQQSSAEKQWINPEASLDEKDAAAVAVISKESDFEVTFEDTDKIEDILTTGSRVFDSEDMTDSESHPTNSDAELSADSLSDREEQGNCGENYETELQNLNANCCLEKGYSLYEIVEDIEKKCTENTDPAPFDENGVAAVNVAPREHKLEFFFEENDRIDDILTSVARLFISENTSSLAEEAIPVINFQEIKIVEEVAVDSISDGEKENKGDKELQEYLNVKPCDEEGSSLDETVEDTMKSFQTESLNPSVTQEPDLEITDQKESQTPQFVVAVDGNVDVGILKRSCIEESAKGSSTFGSDEE
		T				MLEETNLIGTLRECFKHSICILGTKSNQQSSAEKQWINPEASLDEKDAAAVAVISKESDFEVTFEDTDKIEDILTTGSRVFDSEDMTDSESHPTNSDAELSADSLSDREEQGNCGENYETELQNLNANCCLEKGYSLYEIVEDIEKKCTENTDPATFDENGVAAVNVAPREHKLEFFFEENDRIDDILTSVARLFISENTSSLAEEAIPVINFQEIKIVEEVAVDSISDGEKENKGDKELQEYLNVKPCDEEGSSLDETVEDTMKSFQTESLNPSVTQEPDLEITDQKESQTPQFVVAVDGNVDVGILKRSCIEESAKGSSTFGSDEE
ASHM01004361Z2	Missense	A	48	Deficient	endonuclease/exonuclease/phosphatase family protein	MEARIGGLVMEIQDLDSKGETMGLSRQEVSSRNEKFGELWKFLKSKEAFIFQISRSKWLKEGDCNTKFFHGCIKARSKLNSISAIRVDDVWLESPDQIKAVVSSFFANHVSDTPRARPKLDGVVFPMLSEDENFELTSPFSLDEIELVVKHSDG
		S				MEARIGGLVMEIQDLDSKGETMGLSRQEVSSRNEKFGELWKFLKSKESFIFQISRSKWLKEGDCNTKFFHGCIKARSKLNSISAIRVDDVWLESPDQIKAVVSSFFANHVSDTPRARPKLDGVVFPMLSEDENFELTSPFSLDEIELVVKHSDG
ASHM01006133Z2	Missense	P	34	Deficient	DUF674 family protein	MSVKIVRRKSTGEILFVEAGEDFIDFVFSFLTFPLGGVSHMLEGFSSLNCIDSLYKSVYKLSPDIYLMSQAVKEKLSNPPIAAQFELSNQILPICAVSLPVYYYHSFLSNSRYREVFTTTTTTTTTSTTTSTRKCYGYSSDSYVPLNLVDPKFSSSKSSSSGEYVKGPSIYMVTDDLVVSPISSFNAISHLNSLNVPLLDVEEKVVRVGPKE
		R				MSVKIVRRKSTGEILFVEAGEDFIDFVFSFLTFRLGGVSHMLEGFSSLNCIDSLYKSVYKLSPDIYLMSQAVKEKLSNPPIAAQFELSNQILPICAVSLPVYYYHSFLSNSRYREVFTTTTTTTTTSTTTSTRKCYGYSSDSYVPLNLVDPKFSSSKSSSSGEYVKGPSIYMVTDDLVVSPISSFNAISHLNSLNVPLLDVEEKVVRVGPKE
ASHM01027866Z	Missense	S	216	Deficient	pentatricopeptide (PPR) repeat protein	MSQPNVVAWNAVITGCFRCGDVEGAWRLFQRMPIRNLTSWNVMLAGYVKAGEFGLARKVFYEIPMRDDVSWSTMIVGFAQGGSFDDAFGFFRELMREGIRPSEVSLTGVLSACAQAGAFEFGKILHGFMEKAGFLCIVSVNNALIDTYSKCGNVAMAKAVFQNMPVARCIVSWTSMIAALAMHGRGDEAIRVFHEMEVSGVRPDGVTFISLLYACSHSGLVEQGCALFSKMKNFYGIEPAIEHYGCMVDLYGRAAMLQKAYEFICQMPISPNVIIWRTLLGACSIHGNIELAVLVKSRLAEMDPNNSGDHVLLSNVYAVAGKWKDVAGIRRTMIEQSMKKAPGWSMIEIDKVIYGFVAGEKPNEVTEEAHHKLREIMLRLRAEEGYAPQVRTVLHDIEE…
		I				MSQPNVVAWNAVITGCFRCGDVEGAWRLFQRMPIRNLTSWNVMLAGYVKAGEFGLARKVFYEIPMRDDVSWSTMIVGFAQGGSFDDAFGFFRELMREGIRPSEVSLTGVLSACAQAGAFEFGKILHGFMEKAGFLCIVSVNNALIDTYSKCGNVAMAKAVFQNMPVARCIVSWTSMIAALAMHGRGDEAIRVFHEMEVSGVRPDGVTFISLLYACIHSGLVEQGCALFSKMKNFYGIEPAIEHYGCMVDLYGRAAMLQKAYEFICQMPISPNVIIWRTLLGACSIHGNIELAVLVKSRLAEMDPNNSGDHVLLSNVYAVAGKWKDVAGIRRTMIEQSMKKAPGWSMIEIDKVIYGFVAGEKPNEVTEEAHHKLREIMLRLRAEEGYAPQVRTVLHDIEE…
ASHM01004531Z1	Missense	S	188	Excess	OTU-like cysteine protease	MKKQAARGSKAEQKAKKKQVEEEVTQLSAKLKKKQAKELSALGYSSGNGNEKSNLDNLVKAIAGVSVSTQPENTKVSKAKQRRDKRAQQEAEREQRIQAEQNDIISDRMVENEKLEKKLKPLGLTVREIKPDGHCLYRAVEHQLAHLSGLKSPYTYQELRQMTAAYMRKNTSDFLPFCLSENLIEGDSDESIAQKFENYCKEVESTAIWGGQLELGALTHCLKKHIMIYSGSFPDVEMGKEYKSADGIGSSGSSIMLSYHRHAFGLGEHYNSVVPI
		F				MKKQAARGSKAEQKAKKKQVEEEVTQLSAKLKKKQAKELSALGYSSGNGNEKSNLDNLVKAIAGVSVSTQPENTKVSKAKQRRDKRAQQEAEREQRIQAEQNDIISDRMVENEKLEKKLKPLGLTVREIKPDGHCLYRAVEHQLAHLSGLKSPYTYQELRQMTAAYMRKNTSDFLPFCLSENLIEGDFDESIAQKFENYCKEVESTAIWGGQLELGALTHCLKKHIMIYSGSFPDVEMGKEYKSADGIGSSGSSIMLSYHRHAFGLGEHYNSVVPI
ASHM01004361Z1	Missense	A	48	Deficient	endonuclease/exonuclease/phosphatase family protein	MEARIGGLVMEIQDLDSKGETMGLSRQEVSSRNEKFGELWKFLKSKEAFIFQISRSKWLKEGDCNTKFFHGCIKARSKLNSISAIRVDDVWLESPDQIKAVVSSFFANHVSDTPRARPKLDGVVFPMLSEDENFELTSPFSLDEIELVVKHSDG
		E				MEARIGGLVMEIQDLDSKGETMGLSRQEVSSRNEKFGELWKFLKSKEEFIFQISRSKWLKEGDCNTKFFHGCIKARSKLNSISAIRVDDVWLESPDQIKAVVSSFFANHVSDTPRARPKLDGVVFPMLSEDENFELTSPFSLDEIELVVKHSDG
ASHM01026714Z2	Missense	P	241	Deficient	auxin-responsive family protein	MNLPTQQASIAWTFYPHNSTLELVFFGTFISPSGWVGWGINPTSSEMTGTRALIAFSDPNSGQIVLLPYILDPTVKLQKSPLLSRPLDIRLLSSTAAMYGGKMATIHNGAPIQIYATIKLESNKTKIHLVWNRGLYVQGYSPTIHPTTSTDLSSIATFDVLSGSFAPQHTDLTMLRVIHGTLNAISWGILLPMGAITARYFRHIQALGPAWFYAHAGIQLFAFILGTVGFAIGIHLGQLSPEVEYGLHRKLGIAVFCLGALQTLALLFRPNARNKLRKYWKSYHHFVGYSCVVLGFVNVFQGFEVMGASRSYAKLSYCLGLATLIGVSIALEVNSWVVFCRKSKEEKMRREGLIGTSDKGSSGIHT
		L				MNLPTQQASIAWTFYPHNSTLELVFFGTFISPSGWVGWGINPTSSEMTGTRALIAFSDPNSGQIVLLPYILDPTVKLQKSPLLSRPLDIRLLSSTAAMYGGKMATIHNGAPIQIYATIKLESNKTKIHLVWNRGLYVQGYSPTIHPTTSTDLSSIATFDVLSGSFAPQHTDLTMLRVIHGTLNAISWGILLPMGAITARYFRHIQALGPAWFYAHAGIQLFAFILGTVGFAIGIHLGQLSLEVEYGLHRKLGIAVFCLGALQTLALLFRPNARNKLRKYWKSYHHFVGYSCVVLGFVNVFQGFEVMGASRSYAKLSYCLGLATLIGVSIALEVNSWVVFCRKSKEEKMRREGLIGTSDKGSSGIHT
ASHM01026714Z1	Missense	Y	245	Deficient	auxin-responsive family protein	MNLPTQQASIAWTFYPHNSTLELVFFGTFISPSGWVGWGINPTSSEMTGTRALIAFSDPNSGQIVLLPYILDPTVKLQKSPLLSRPLDIRLLSSTAAMYGGKMATIHNGAPIQIYATIKLESNKTKIHLVWNRGLYVQGYSPTIHPTTSTDLSSIATFDVLSGSFAPQHTDLTMLRVIHGTLNAISWGILLPMGAITARYFRHIQALGPAWFYAHAGIQLFAFILGTVGFAIGIHLGQLSPEVEYGLHRKLGIAVFCLGALQTLALLFRPNARNKLRKYWKSYHHFVGYSCVVLGFVNVFQGFEVMGASRSYAKLSYCLGLATLIGVSIALEVNSWVVFCRKSKEEKMRREGLIGTSDKGSSGIHT
		S				MNLPTQQASIAWTFYPHNSTLELVFFGTFISPSGWVGWGINPTSSEMTGTRALIAFSDPNSGQIVLLPYILDPTVKLQKSPLLSRPLDIRLLSSTAAMYGGKMATIHNGAPIQIYATIKLESNKTKIHLVWNRGLYVQGYSPTIHPTTSTDLSSIATFDVLSGSFAPQHTDLTMLRVIHGTLNAISWGILLPMGAITARYFRHIQALGPAWFYAHAGIQLFAFILGTVGFAIGIHLGQLSPEVESGLHRKLGIAVFCLGALQTLALLFRPNARNKLRKYWKSYHHFVGYSCVVLGFVNVFQGFEVMGASRSYAKLSYCLGLATLIGVSIALEVNSWVVFCRKSKEEKMRREGLIGTSDKGSSGIHT
ASHM01020816Z	Missense	G	47	Deficient	receptor-like kinase	MRNISDEWKFKKEIELHCQLHHPNLTSLIGFCDQKDEKILVYDMFNGTLYDHLRSTDMESLSWKKRLEICIGAAR
		R				MRNISDEWKFKKEIELHCQLHHPNLTSLIGFCDQKDEKILVYDMFNRTLYDHLRSTDMESLSWKKRLEICIGAAR
ASHM01097323Z	Missense	H	161	Excess	DEAD-box ATP-dependent RNA helicase	MRSQLEIVKKGVHIVVATPGRLKDMLAKKKMNLDNCRYLTLDEADRLVDLGFEDDIREVFDHFKAQRQTLLFSATMPTKIQNFARSALVKPIIVNVGRAGAANLDVIQEVEYVKQEAKIVYLLECLQKTPPPVLIFCENKADVDDIHEYLLLKGVEAVAIHGGKDQEEREYAISSFKAGKKD
		P				MRSQLEIVKKGVHIVVATPGRLKDMLAKKKMNLDNCRYLTLDEADRLVDLGFEDDIREVFDHFKAQRQTLLFSATMPTKIQNFARSALVKPIIVNVGRAGAANLDVIQEVEYVKQEAKIVYLLECLQKTPPPVLIFCENKADVDDIHEYLLLKGVEAVAIPGGKDQEEREYAISSFKAGKKD
