# Supplementary material for: Insights Into the Genetic Diversity of Nordic Red Clover (Trifolium pratense) Revealed by SeqSNP-Based Genic Markers
Source: Front Plant Sci. 2021 Oct 25;12:748750. doi: 10.3389/fpls.2021.748750 (PMC8574770; doi:10.3389/fpls.2021.748750)
Supplement: Supplementary file 3 [file Table_3.XLSX]

## Sheet: Loci under selection (LUS) 
List of SNP loci that showed significant values for test of loci under selection, and changes caused by the mutations
Changed AAs are shown in red in the AA sequences
* = No AA change
MAF = minor allele frequency
Note1: all missing genotypes under column "Missing genotype" are homozygous for minor alleles.
Note2: the font colors in column "MAF" corrsponds to the font color of Ref allele or Alt allele (green = Ref allele is minor allele; blue = Alt allele is minor allele)
SNP ID	Locus number	Obs. Het. BP	ObS FST	FST P-value	Ref allele	Alt allele	MAF	Heterozygosity status	Missing genotype	Mutation type	AA exchange	Exchaged AA position	Ref allele and Alt allele based AA sequence
ASHM01000412Z2	12	0.041386	0.390628	4.84e-13	T	G	0.0208	Deficient	None	Same-sense	*	*	MAGCLTDLAKTYVEKLINGAIAETRPVFCFTCIANEFEEEKVRLEAERITLEQRAKVAAGRDKDIQANVCFWEKEVDKIIQEDIKTKKTCFFGLCPDCIWRYKRGKELANKMEEIKRLTEKGEKLENIELPRRLPDVERYSSEYYIAFKSRESKYKELLDALKDDNNYIIGLQGMGGTGKTTLAKEVGKELKQSEQFSHVIDTTVSFNPDIKKIQDDIAGPLGLKWEDCNDSDRPKKLWSRLINGEKILLIMDDVWDRDIPLDFDQIGIPKRDNHKGCRILITTRSKRIFNKMDCDKNIELELLSEEESWTMFKRYAGISDSSSKNLISKGRKIANECKRLPVAIAVIASRLKGQQLRKHEWDVTLKSLKKHVSMHGVDDYLVGIYKCLKISYDYMKDE…
													MAGCLTDLAKTYVEKLINGAIAETRPVFCFTCIANEFEEEKVRLEAERITLEQRAKVAAGRDKDIQANVCFWEKEVDKIIQEDIKTKKTCFFGLCPDCIWRYKRGKELANKMEEIKRLTEKGEKLENIELPRRLPDVERYSSEYYIAFKSRESKYKELLDALKDDNNYIIGLQGMGGTGKTTLAKEVGKELKQSEQFSHVIDTTVSFNPDIKKIQDDIAGPLGLKWEDCNDSDRPKKLWSRLINGEKILLIMDDVWDRDIPLDFDQIGIPKRDNHKGCRILITTRSKRIFNKMDCDKNIELELLSEEESWTMFKRYAGISDSSSKNLISKGRKIANECKRLPVAIAVIASRLKGQQLRKHEWDVTLKSLKKHVSMHGVDDYLVGIYKCLKISYDYMKDE…
ASHM01000430	13	0.260323	0.112383	0.0224	A	T	0.1528	HWE	None	Missense	R	33	MLAAAGRGGPGIVPSSLLPFDVSVVLRGPYWIRIMYRKQFAVDMRCFAGDQVWLQPATPPKEGRPSGGSLPCPQFRPFIMEHVAQELNGLDPSFTGQQAGGLTSSNSPNPNPGTQLISANVNRINSVAISRTGNQLANRMGNTLAGSPNLALMTSSPIRRPAGAVVPAHVRGELNTAIIGLGDDGGYGGGWVPLVALKKVLRGILKYLGVLWLFAQLPDLLKEILGSILKDNEGALLNLDPEQPALRFFVG
											H		MLAAAGRGGPGIVPSSLLPFDVSVVLRGPYWIHIMYRKQFAVDMRCFAGDQVWLQPATPPKEGRPSGGSLPCPQFRPFIMEHVAQELNGLDPSFTGQQAGGLTSSNSPNPNPGTQLISANVNRINSVAISRTGNQLANRMGNTLAGSPNLALMTSSPIRRPAGAVVPAHVRGELNTAIIGLGDDGGYGGGWVPLVALKKVLRGILKYLGVLWLFAQLPDLLKEILGSILKDNEGALLNLDPEQPALRFFVG
ASHM01000466C	19	0.50012	0.009448	0.0425	C	G	0.4792	HWE	None	Missense	L	116	MSKKPNAHFPWILRAWWFFSFLLSIFSTTLHVHFSVENKGIIGIREYADFLGLVSSTCLLVISTRGKTGIVIIATNDSISEPLLEEKNEKHSSEFLRESSPYGKATLLQLITFSWLNPLFAVGYKKPIQLDDIPDVDIKDSAEYLNFSFDDSIRQVKENDGTTNPSIYKAIYLFARKKAAINALFAIINASASYVGPYLITDFVNFLTEKESRGVKSGYLLSLGFLCAKMVETIAQRQWIFGARQLGLRLRAALISHIYKKGLHLSSRSRQSHSGGEIMNYMSVDVQRITDFVWYVNVIWMLPIQISLAVFILHTNLGLGSLAALAATLAVMTLNIPLTKIQKRYQTKIMDAKDNRMKATSEILKNMRTLKLQSWDSEFFKRIESLRNVEYGWLLKSLR…
											P		MSKKPNAHFPWILRAWWFFSFLLSIFSTTLHVHFSVENKGIIGIREYADFLGLVSSTCLLVISTRGKTGIVIIATNDSISEPLLEEKNEKHSSEFLRESSPYGKATLLQLITFSWPNPLFAVGYKKPIQLDDIPDVDIKDSAEYLNFSFDDSIRQVKENDGTTNPSIYKAIYLFARKKAAINALFAIINASASYVGPYLITDFVNFLTEKESRGVKSGYLLSLGFLCAKMVETIAQRQWIFGARQLGLRLRAALISHIYKKGLHLSSRSRQSHSGGEIMNYMSVDVQRITDFVWYVNVIWMLPIQISLAVFILHTNLGLGSLAALAATLAVMTLNIPLTKIQKRYQTKIMDAKDNRMKATSEILKNMRTLKLQSWDSEFFKRIESLRNVEYGWLLKSLR…
ASHM01000616	21	0.483044	-0.01392	0.00309	A	T	0.4063	Execess	None	Same-sense	*	*	MKDVLWSPEKFVRAPGGCAGSVAIALASLGGKVAFMGKLADDDYGQAMLYYMNANNVQTRSVSIDSKRATAVSLMKIGKRKLKLSCVRPCAEDCLTKAEINIDVLKE
													MKDVLWSPEKFVRAPGGCAGSVAIALASLGGKVAFMGKLADDDYGQAMLYYMNANNVQTRSVSIDSKRATAVSLMKIGKRKLKLSCVRPCAEDCLTKAEINIDVLKE
ASHM01000662C	27	0.039899	0.191589	0.0133	C	G	0.0199	Deficient	None	Missense	L	149	MDATTSVASAFLSATVESLLQKLASSELIDYVKYSHLNILKLTVLETKLLTLHSVLHDAEHKQFFNPEVKNWLDELYDVISTAEDLLDEIGYSYLQCKVENTQSQHDFEYNSDIAMICQKLQGFAEQIEILGLQSVSVRVSVKMCSNLLGNETVVVVRKNDKELLMNMLMSESGNNNSNNNLGVVAVFGVGGVGKSTLARIVYDDEKVNEHFDLKAWVRMSEDFDVVRVTKTITESVTSGSYGINDPDYMRAELKKEVRGRRFLIVLDGLWNYSYNDWHGIVAPLIKGKYGSRVVITTRYEEVAKVAHTFPIHKLEPLSEEDCWPLLCKYVFGSVGNKFPNLEAIGRNIARKCGGLPLAAKIVGRLLSSKIDEKEWIEIMNNDIWNLSKDNILPSLLMS…
											R		MDATTSVASAFLSATVESLLQKLASSELIDYVKYSHLNILKLTVLETKLLTLHSVLHDAEHKQFFNPEVKNWLDELYDVISTAEDLLDEIGYSYLQCKVENTQSQHDFEYNSDIAMICQKLQGFAEQIEILGLQSVSVRVSVKMCSNLRGNETVVVVRKNDKELLMNMLMSESGNNNSNNNLGVVAVFGVGGVGKSTLARIVYDDEKVNEHFDLKAWVRMSEDFDVVRVTKTITESVTSGSYGINDPDYMRAELKKEVRGRRFLIVLDGLWNYSYNDWHGIVAPLIKGKYGSRVVITTRYEEVAKVAHTFPIHKLEPLSEEDCWPLLCKYVFGSVGNKFPNLEAIGRNIARKCGGLPLAAKIVGRLLSSKIDEKEWIEIMNNDIWNLSKDNILPSLLMS…
ASHM01000662E	28	0.024109	0.082798	0.0492	A	G	0.0122	HWE	A/A	Missense	L	567	MDATTSVASAFLSATVESLLQKLASSELIDYVKYSHLNILKLTVLETKLLTLHSVLHDAEHKQFFNPEVKNWLDELYDVISTAEDLLDEIGYSYLQCKVENTQSQHDFEYNSDIAMICQKLQGFAEQIEILGLQSVSVRVSVKMCSNLLGNETVVVVRKNDKELLMNMLMSESGNNNSNNNLGVVAVFGVGGVGKSTLARIVYDDEKVNEHFDLKAWVRMSEDFDVVRVTKTITESVTSGSYGINDPDYMRAELKKEVRGRRFLIVLDGLWNYSYNDWHGIVAPLIKGKYGSRVVITTRYEEVAKVAHTFPIHKLEPLSEEDCWPLLCKYVFGSVGNKFPNLEAIGRNIARKCGGLPLAAKIVGRLLSSKIDEKEWIEIMNNDIWNLSKDNILPSLLMS…
											V		MDATTSVASAFLSATVESLLQKLASSELIDYVKYSHLNILKLTVLETKLLTLHSVLHDAEHKQFFNPEVKNWLDELYDVISTAEDLLDEIGYSYLQCKVENTQSQHDFEYNSDIAMICQKLQGFAEQIEILGLQSVSVRVSVKMCSNLLGNETVVVVRKNDKELLMNMLMSESGNNNSNNNLGVVAVFGVGGVGKSTLARIVYDDEKVNEHFDLKAWVRMSEDFDVVRVTKTITESVTSGSYGINDPDYMRAELKKEVRGRRFLIVLDGLWNYSYNDWHGIVAPLIKGKYGSRVVITTRYEEVAKVAHTFPIHKLEPLSEEDCWPLLCKYVFGSVGNKFPNLEAIGRNIARKCGGLPLAAKIVGRLLSSKIDEKEWIEIMNNDIWNLSKDNILPSLLMS…
ASHM01001210A	48	0.371777	0.098531	0.049	C	G	0.2439	HWE	None	Same-sense	*	*	MMKMHNENATTSQDPTIQYVPTEETVTAEDPAETDSVVNFDDSDVQDKLEEYQNSFLGKIISEKTIRKNSIRNVLGNIWCNPKGFRVEQIDDKLFHFFMDEQIDTKRIIQGNPWFLRNSRLIVQPWKRDIDVRSLEFHHAPIWIQLWGLPPHCKTKQMGIKIGSASMGTVVLASELYKYPENKLIVKIKVNLEINKPIKAGIHIRSVEDGVHWIDF
													MMKMHNENATTSQDPTIQYVPTEETVTAEDPAETDSVVNFDDSDVQDKLEEYQNSFLGKIISEKTIRKNSIRNVLGNIWCNPKGFRVEQIDDKLFHFFMDEQIDTKRIIQGNPWFLRNSRLIVQPWKRDIDVRSLEFHHAPIWIQLWGLPPHCKTKQMGIKIGSASMGTVVLASELYKYPENKLIVKIKVNLEINKPIKAGIHIRSVEDGVHWIDF
ASHM01001210B	49	0.329552	0.098879	0.0412	C	T	0.2066	HWE	None	Same-sense	*	*	MMKMHNENATTSQDPTIQYVPTEETVTAEDPAETDSVVNFDDSDVQDKLEEYQNSFLGKIISEKTIRKNSIRNVLGNIWCNPKGFRVEQIDDKLFHFFMDEQIDTKRIIQGNPWFLRNSRLIVQPWKRDIDVRSLEFHHAPIWIQLWGLPPHCKTKQMGIKIGSASMGTVVLASELYKYPENKLIVKIKVNLEINKPIKAGIHIRSVEDGVHWIDF
													MMKMHNENATTSQDPTIQYVPTEETVTAEDPAETDSVVNFDDSDVQDKLEEYQNSFLGKIISEKTIRKNSIRNVLGNIWCNPKGFRVEQIDDKLFHFFMDEQIDTKRIIQGNPWFLRNSRLIVQPWKRDIDVRSLEFHHAPIWIQLWGLPPHCKTKQMGIKIGSASMGTVVLASELYKYPENKLIVKIKVNLEINKPIKAGIHIRSVEDGVHWIDF
ASHM01001210C	50	0.355723	0.126806	0.0052	A	G	0.2266	Deficient	None	Missense	D	131	MMKMHNENATTSQDPTIQYVPTEETVTAEDPAETDSVVNFDDSDVQDKLEEYQNSFLGKIISEKTIRKNSIRNVLGNIWCNPKGFRVEQIDDKLFHFFMDEQIDTKRIIQGNPWFLRNSRLIVQPWKRDIDVRSLEFHHAPIWIQLWGLPPHCKTKQMGIKIGSASMGTVVLASELYKYPENKLIVKIKVNLEINKPIKAGIHIRSVEDGVHWIDF
											A		MMKMHNENATTSQDPTIQYVPTEETVTAEDPAETDSVVNFDDSDVQDKLEEYQNSFLGKIISEKTIRKNSIRNVLGNIWCNPKGFRVEQIDDKLFHFFMDEQIDTKRIIQGNPWFLRNSRLIVQPWKRDIAVRSLEFHHAPIWIQLWGLPPHCKTKQMGIKIGSASMGTVVLASELYKYPENKLIVKIKVNLEINKPIKAGIHIRSVEDGVHWIDF
ASHM01001514	55	0.093286	0.216397	0.00214	A	G	0.0486	Deficient	None	Same-sense	*	*	MVDVMRIILTYGLDPIIGSVDNKPSLNKMVKESVRRLLKKIVECSAEEKNPNFSDTNEVAVEEVHCNPQDKGKKGVPMKQGDWLCP
													MVDVMRIILTYGLDPIIGSVDNKPSLNKMVKESVRRLLKKIVECSAEEKNPNFSDTNEVAVEEVHCNPQDKGKKGVPMKQGDWLCP
ASHM01002083C	63	0.492183	-0.02554	0.000512	A	G	0.4355	Execess	None	Same-sense	*	*	MTGNKNLFCDLNESFRQNVKLGNDSSMSVMGKGSVKLLMNKKMQNINDVYYVPELKSNLISLGQLQETGCAILIQKGSCQIHDPKEGLVAEVKMSGNRMFQLKPESFDNQTCLKASISDPSWFWHYRFGHLNFNGLRVLQQKEMVKGLPQIETPSHVCEECLIAKQHRNSFPQESTWRASHVLQLVHSDICGPMNPTSNSNKRYFITFTDDFSRKTWVYFLKEKSEALEMFRKFKARVEKEKNQPIQCLRTDRGGEYTSSEFVNLCESNGIKRQLTAAYTPHQNGVSERRNITIMNMVRSMLTNKNVPKTFWPEAVNWSVHILNRCPTFSVKNMTPEEAWCGHKPAVDHFRVFGSIAYVHVPDQKRKKLDNKGEKCVLLGVSEESKAYRLYNPLTKKIC…
													MTGNKNLFCDLNESFRQNVKLGNDSSMSVMGKGSVKLLMNKKMQNINDVYYVPELKSNLISLGQLQETGCAILIQKGSCQIHDPKEGLVAEVKMSGNRMFQLKPESFDNQTCLKASISDPSWFWHYRFGHLNFNGLRVLQQKEMVKGLPQIETPSHVCEECLIAKQHRNSFPQESTWRASHVLQLVHSDICGPMNPTSNSNKRYFITFTDDFSRKTWVYFLKEKSEALEMFRKFKARVEKEKNQPIQCLRTDRGGEYTSSEFVNLCESNGIKRQLTAAYTPHQNGVSERRNITIMNMVRSMLTNKNVPKTFWPEAVNWSVHILNRCPTFSVKNMTPEEAWCGHKPAVDHFRVFGSIAYVHVPDQKRKKLDNKGEKCVLLGVSEESKAYRLYNPLTKKIC…
ASHM01003059A	84	0.241937	0.141447	0.0025	A	T	0.1413	Deficient	None	Same-sense	*	*	MEQFDDLSSFHSSHQVNQGPSTKTIFSSTESSARNGFLGATGLPCLKELPVVKGKPNEESTMSTQIESVVLNPHTSSDHGFATKHFQNQAKNQRIEEIEKELPSVDVSDIGEQIPSGEHLITNEKKRKHEYLAGIIDLNSCMIEDENVPIDVDFHAPASPENKECSPPRGESDENQLATVTPFQFAEQEDPHVQEEQTRIAAEALVSISGFVTQKDIQMATCSSSESSANSSLNWFAAIVSTAVDHAENDNETDFNGKVNGLDEFLSDEMDYFEFMTLNLTETKDRDCCFKSTGQTDQIGASASPTQPRKSVRTYRGRWRKDFQSEILPSIASLSRYEVTEDLQIIESLVTADTHSEMGSLRNASGKVPSRGRRRSCSSASNTKDSDLLLNLKPLTNIS…
													MEQFDDLSSFHSSHQVNQGPSTKTIFSSTESSARNGFLGATGLPCLKELPVVKGKPNEESTMSTQIESVVLNPHTSSDHGFATKHFQNQAKNQRIEEIEKELPSVDVSDIGEQIPSGEHLITNEKKRKHEYLAGIIDLNSCMIEDENVPIDVDFHAPASPENKECSPPRGESDENQLATVTPFQFAEQEDPHVQEEQTRIAAEALVSISGFVTQKDIQMATCSSSESSANSSLNWFAAIVSTAVDHAENDNETDFNGKVNGLDEFLSDEMDYFEFMTLNLTETKDRDCCFKSTGQTDQIGASASPTQPRKSVRTYRGRWRKDFQSEILPSIASLSRYEVTEDLQIIESLVTADTHSEMGSLRNASGKVPSRGRRRSCSSASNTKDSDLLLNLKPLTNIS…
ASHM01003059Z3	89	0.241937	0.141447	0.0025	A	C	0.1413	Deficient	None	Missense	P	394	MEQFDDLSSFHSSHQVNQGPSTKTIFSSTESSARNGFLGATGLPCLKELPVVKGKPNEESTMSTQIESVVLNPHTSSDHGFATKHFQNQAKNQRIEEIEKELPSVDVSDIGEQIPSGEHLITNEKKRKHEYLAGIIDLNSCMIEDENVPIDVDFHAPASPENKECSPPRGESDENQLATVTPFQFAEQEDPHVQEEQTRIAAEALVSISGFVTQKDIQMATCSSSESSANSSLNWFAAIVSTAVDHAENDNETDFNGKVNGLDEFLSDEMDYFEFMTLNLTETKDRDCCFKSTGQTDQIGASASPTQPRKSVRTYRGRWRKDFQSEILPSIASLSRYEVTEDLQIIESLVTADTHSEMGSLRNASGKVPSRGRRRSCSSASNTKDSDLLLNLKPLTNIS…
											R		MEQFDDLSSFHSSHQVNQGPSTKTIFSSTESSARNGFLGATGLPCLKELPVVKGKPNEESTMSTQIESVVLNPHTSSDHGFATKHFQNQAKNQRIEEIEKELPSVDVSDIGEQIPSGEHLITNEKKRKHEYLAGIIDLNSCMIEDENVPIDVDFHAPASPENKECSPPRGESDENQLATVTPFQFAEQEDPHVQEEQTRIAAEALVSISGFVTQKDIQMATCSSSESSANSSLNWFAAIVSTAVDHAENDNETDFNGKVNGLDEFLSDEMDYFEFMTLNLTETKDRDCCFKSTGQTDQIGASASPTQPRKSVRTYRGRWRKDFQSEILPSIASLSRYEVTEDLQIIESLVTADTHSEMGSLRNASGKVPSRGRRRSCSSASNTKDSDLLLNLKRLTNIS…
ASHM01003059Z4	90	0.241937	0.141447	0.0025	G	T	0.1413	Deficient	None	Missense	P	394	MEQFDDLSSFHSSHQVNQGPSTKTIFSSTESSARNGFLGATGLPCLKELPVVKGKPNEESTMSTQIESVVLNPHTSSDHGFATKHFQNQAKNQRIEEIEKELPSVDVSDIGEQIPSGEHLITNEKKRKHEYLAGIIDLNSCMIEDENVPIDVDFHAPASPENKECSPPRGESDENQLATVTPFQFAEQEDPHVQEEQTRIAAEALVSISGFVTQKDIQMATCSSSESSANSSLNWFAAIVSTAVDHAENDNETDFNGKVNGLDEFLSDEMDYFEFMTLNLTETKDRDCCFKSTGQTDQIGASASPTQPRKSVRTYRGRWRKDFQSEILPSIASLSRYEVTEDLQIIESLVTADTHSEMGSLRNASGKVPSRGRRRSCSSASNTKDSDLLLNLKPLTNIS…
											T		MEQFDDLSSFHSSHQVNQGPSTKTIFSSTESSARNGFLGATGLPCLKELPVVKGKPNEESTMSTQIESVVLNPHTSSDHGFATKHFQNQAKNQRIEEIEKELPSVDVSDIGEQIPSGEHLITNEKKRKHEYLAGIIDLNSCMIEDENVPIDVDFHAPASPENKECSPPRGESDENQLATVTPFQFAEQEDPHVQEEQTRIAAEALVSISGFVTQKDIQMATCSSSESSANSSLNWFAAIVSTAVDHAENDNETDFNGKVNGLDEFLSDEMDYFEFMTLNLTETKDRDCCFKSTGQTDQIGASASPTQPRKSVRTYRGRWRKDFQSEILPSIASLSRYEVTEDLQIIESLVTADTHSEMGSLRNASGKVPSRGRRRSCSSASNTKDSDLLLNLKTLTNIS…
ASHM01003059Z5	91	0.041851	0.127809	0.0441	G	A	0.0212	Deficient	None	Same-sense	*	*	MEQFDDLSSFHSSHQVNQGPSTKTIFSSTESSARNGFLGATGLPCLKELPVVKGKPNEESTMSTQIESVVLNPHTSSDHGFATKHFQNQAKNQRIEEIEKELPSVDVSDIGEQIPSGEHLITNEKKRKHEYLAGIIDLNSCMIEDENVPIDVDFHAPASPENKECSPPRGESDENQLATVTPFQFAEQEDPHVQEEQTRIAAEALVSISGFVTQKDIQMATCSSSESSANSSLNWFAAIVSTAVDHAENDNETDFNGKVNGLDEFLSDEMDYFEFMTLNLTETKDRDCCFKSTGQTDQIGASASPTQPRKSVRTYRGRWRKDFQSEILPSIASLSRYEVTEDLQIIESLVTADTHSEMGSLRNASGKVPSRGRRRSCSSASNTKDSDLLLNLKPLTNIS…
													MEQFDDLSSFHSSHQVNQGPSTKTIFSSTESSARNGFLGATGLPCLKELPVVKGKPNEESTMSTQIESVVLNPHTSSDHGFATKHFQNQAKNQRIEEIEKELPSVDVSDIGEQIPSGEHLITNEKKRKHEYLAGIIDLNSCMIEDENVPIDVDFHAPASPENKECSPPRGESDENQLATVTPFQFAEQEDPHVQEEQTRIAAEALVSISGFVTQKDIQMATCSSSESSANSSLNWFAAIVSTAVDHAENDNETDFNGKVNGLDEFLSDEMDYFEFMTLNLTETKDRDCCFKSTGQTDQIGASASPTQPRKSVRTYRGRWRKDFQSEILPSIASLSRYEVTEDLQIIESLVTADTHSEMGSLRNASGKVPSRGRRRSCSSASNTKDSDLLLNLKPLTNIS…
ASHM01003440Z	111	0.010413	0.104907	0.0182	T	C	0.0052	HWE	C/C	Missense	D	37	MGRILDMLPQLLTCEPHNDIYPILDFLLDEVEIPYHDVQKSILRCPRLLVSSVENRLRPALCFLRELGFVAPHSLTCQTTLLLVSSVEDTLMPKVEFLMSLGFTRAEVSKMVLRSHGLLTYSVANNLVPKLDFFLNEMKGDVAELKRFPHFFSFSLEGRIKPRHAMLVRLGLSLPLREMLQVSDGGFESRLLEFQFSELDVH
											H		MGRILDMLPQLLTCEPHNDIYPILDFLLDEVEIPYHHVQKSILRCPRLLVSSVENRLRPALCFLRELGFVAPHSLTCQTTLLLVSSVEDTLMPKVEFLMSLGFTRAEVSKMVLRSHGLLTYSVANNLVPKLDFFLNEMKGDVAELKRFPHFFSFSLEGRIKPRHAMLVRLGLSLPLREMLQVSDGGFESRLLEFQFSELDVH
ASHM01004006C	116	0.422394	0.097638	0.0457	G	A	0.3003	HWE	None	Same-sense	*	*	MLQLDSKFPPDDFTGEIVFGDLVKRDRPGNGLADEEIVGLVTKLGERGVFPDTFKLTQLISKLCGNRKNGLAWDILHNVMKLGGTVEAASCNALLTGLGREREIKKMNKLLAEMEERKIHPSVVTFGILINNLCKARRINDALVVFDKLRGKGEKSWIGVEPDVVLYNTLINGLCKVGREEDGLSLLEEMKTDMKNKPNAVTYNCLIDGFCKIGNIDKARELFGLMKEEQVQPNVVTLNTLVDGMCKTGKVYSAVEFFNEMKGKGLKGNAVTYTALISAFCGVNNIDKAMQYFDEMLSSGCSPDAIVYYSLISGLSIAGRMDDASVVVSQLKRAGFGLDRECYNVLISGFCKKKKLERVYEMLNEMEKTGVKPDIVTYNTLVSYLGKAGDFASATKVMK…
													MLQLDSKFPPDDFTGEIVFGDLVKRDRPGNGLADEEIVGLVTKLGERGVFPDTFKLTQLISKLCGNRKNGLAWDILHNVMKLGGTVEAASCNALLTGLGREREIKKMNKLLAEMEERKIHPSVVTFGILINNLCKARRINDALVVFDKLRGKGEKSWIGVEPDVVLYNTLINGLCKVGREEDGLSLLEEMKTDMKNKPNAVTYNCLIDGFCKIGNIDKARELFGLMKEEQVQPNVVTLNTLVDGMCKTGKVYSAVEFFNEMKGKGLKGNAVTYTALISAFCGVNNIDKAMQYFDEMLSSGCSPDAIVYYSLISGLSIAGRMDDASVVVSQLKRAGFGLDRECYNVLISGFCKKKKLERVYEMLNEMEKTGVKPDIVTYNTLVSYLGKAGDFASATKVMK…
ASHM01004361Z1	126	0.144661	0.172908	0.0051	C	T	0.0757	Deficient	None	Missense	A	48	MEARIGGLVMEIQDLDSKGETMGLSRQEVSSRNEKFGELWKFLKSKEAFIFQISRSKWLKEGDCNTKFFHGCIKARSKLNSISAIRVDDVWLESPDQIKAVVSSFFANHVSDTPRARPKLDGVVFPMLSEDENFELTSPFSLDEIELVVKHSDG
											E		MEARIGGLVMEIQDLDSKGETMGLSRQEVSSRNEKFGELWKFLKSKEEFIFQISRSKWLKEGDCNTKFFHGCIKARSKLNSISAIRVDDVWLESPDQIKAVVSSFFANHVSDTPRARPKLDGVVFPMLSEDENFELTSPFSLDEIELVVKHSDG
ASHM01004531Z2	139	0.500418	0.010087	0.0451	G	C	0.4826	Deficient	None	Missense	L	39	MKKQAARGSKAEQKAKKKQVEEEVTQLSAKLKKKQAKELSALGYSSGNGNEKSNLDNLVKAIAGVSVSTQPENTKVSKAKQRRDKRAQQEAEREQRIQAEQNDIISDRMVENEKLEKKLKPLGLTVREIKPDGHCLYRAVEHQLAHLSGLKSPYTYQELRQMTAAYMRKNTSDFLPFCLSENLIEGDSDESIAQKFENYCKEVESTAIWGGQLELGALTHCLKKHIMIYSGSFPDVEMGKEYKSADGIGSSGSSIMLSYHRHAFGLGEHYNSVVPI
											R		MKKQAARGSKAEQKAKKKQVEEEVTQLSAKLKKKQAKERSALGYSSGNGNEKSNLDNLVKAIAGVSVSTQPENTKVSKAKQRRDKRAQQEAEREQRIQAEQNDIISDRMVENEKLEKKLKPLGLTVREIKPDGHCLYRAVEHQLAHLSGLKSPYTYQELRQMTAAYMRKNTSDFLPFCLSENLIEGDSDESIAQKFENYCKEVESTAIWGGQLELGALTHCLKKHIMIYSGSFPDVEMGKEYKSADGIGSSGSSIMLSYHRHAFGLGEHYNSVVPI
ASHM01004641	142	0.073563	-0.00363	0.0359	C	T	0.0382	HWE	C/C	Missense	V	156	MVMVEEDRVVVTPDVKNPPDKELSDSKAEPDEGLPTSELEVSSGDANGGTYNHELDNTIETSNYKPDNSESLPNKDQSGNADSPDNNQQFDSEATLNNPSVESETPSDDQPVSSEATPDQNFASEAPPSNLPTDSEVLPNNGVVTSDLQASNGEVVVSETQHSSELALPETQQNNEMVTFETQQSNEVVMSEAQPSNETAIHEAHTSNDVVMTEAMSEHELTASTIDPNNQLSHPETHDSHNHHFEPFHLIPEPESLETNCDPPPCSEPFEDSHIRDIKPIHHDHLSQYDTVPNNHLDHSEALCNHQLTDSDPGQLANSQMLHHYELENHENQLVNTQEHYGIVNANNIPSYEIVNADTPLNFEGPTPETQPNKRRKKKSMVWEHFTIENVDPGCRRAY…
											E		MVMVEEDRVVVTPDVKNPPDKELSDSKAEPDEGLPTSELEVSSGDANGGTYNHELDNTIETSNYKPDNSESLPNKDQSGNADSPDNNQQFDSEATLNNPSVESETPSDDQPVSSEATPDQNFASEAPPSNLPTDSEVLPNNGVVTSDLQASNGEVEVSETQHSSELALPETQQNNEMVTFETQQSNEVVMSEAQPSNETAIHEAHTSNDVVMTEAMSEHELTASTIDPNNQLSHPETHDSHNHHFEPFHLIPEPESLETNCDPPPCSEPFEDSHIRDIKPIHHDHLSQYDTVPNNHLDHSEALCNHQLTDSDPGQLANSQMLHHYELENHENQLVNTQEHYGIVNANNIPSYEIVNADTPLNFEGPTPETQPNKRRKKKSMVWEHFTIENVDPGCRRAY…
ASHM01005624Z5	176	0.057643	0.147175	0.0267	T	C	0.0295	Deficient	None	Missense	S	657	MMMKPKFDSENKDNAYDVGEIETETDWKNGQQELLHDIQELSNALYLQNTPFKPSTLSSLHNRSKSAEKTRLSKSQLNSTPRFVSEDMLIRDKKLLSLGWNWKKPLKALTHIGCQKFDCRFKLHVHSIEGLPLSFDGVRLSVHWKRKNSILQTCPSRVLQGSAEFDETLIHRCTVYGSRTASGHAVKYDSKCFLIYASIVGEPGYDIGKYQVDLTRLLPLSLDELWGDKSSGKWSTSFSLVGKALGARINVSFSYQVMKDELMRFGGCNGNVVRLINLKTGPSSLDNVVGYSPNNRDIKVRQSQNDMVLSNEAVMNSGSGFSKSITFLYQKLDEGNFDNSAWADSESSQGSNLYMSDDTEFSISEQGVETSEEGSFEFDQTGIQIVDMSTVEIINVDEI…
											P		MMMKPKFDSENKDNAYDVGEIETETDWKNGQQELLHDIQELSNALYLQNTPFKPSTLSSLHNRSKSAEKTRLSKSQLNSTPRFVSEDMLIRDKKLLSLGWNWKKPLKALTHIGCQKFDCRFKLHVHSIEGLPLSFDGVRLSVHWKRKNSILQTCPSRVLQGSAEFDETLIHRCTVYGSRTASGHAVKYDSKCFLIYASIVGEPGYDIGKYQVDLTRLLPLSLDELWGDKSSGKWSTSFSLVGKALGARINVSFSYQVMKDELMRFGGCNGNVVRLINLKTGPSSLDNVVGYSPNNRDIKVRQSQNDMVLSNEAVMNSGSGFSKSITFLYQKLDEGNFDNSAWADSESSQGSNLYMSDDTEFSISEQGVETSEEGSFEFDQTGIQIVDMSTVEIINVDEI…
ASHM01005768	177	0.495772	-0.00182	0.0127	G	T	0.4497	Execess	None	Same-sense	*	*	MMVSVLLMTAAAPLIINAVYKPRKLYKLNKLRTVQNLKVEAELRVLACVHNPRHATGFINILEACNAIQMSSLRIFALQLVEITGTTISLLAAHINTQSCSEALTKSEEDLENITLTFNEYEERNENTRVETLAAVSTYSTIHQDIHTVAQEKQATIILLPFHKDSNIESVLVTTNKAFQNINQNVMRDAPCSVGIFVDRGLGSLFKVNLRILVLFIGGPDDREALALAWRMSKHASIQLSVVRLYLFGQAAEVDSSPQEESRGLLSTVLDCEKQRELDDEYVNTFRLKAMHSKDSTTYSDKAVHSREDITQVLNELDKVGFDLYILGQGTGRNSSVFSELMKWTDCPELGVIGDMVASNNFGSCSSLLVVQQYGFGGMVFENTTHSQNPGQGTKNDHD…
													MMVSVLLMTAAAPLIINAVYKPRKLYKLNKLRTVQNLKVEAELRVLACVHNPRHATGFINILEACNAIQMSSLRIFALQLVEITGTTISLLAAHINTQSCSEALTKSEEDLENITLTFNEYEERNENTRVETLAAVSTYSTIHQDIHTVAQEKQATIILLPFHKDSNIESVLVTTNKAFQNINQNVMRDAPCSVGIFVDRGLGSLFKVNLRILVLFIGGPDDREALALAWRMSKHASIQLSVVRLYLFGQAAEVDSSPQEESRGLLSTVLDCEKQRELDDEYVNTFRLKAMHSKDSTTYSDKAVHSREDITQVLNELDKVGFDLYILGQGTGRNSSVFSELMKWTDCPELGVIGDMVASNNFGSCSSLLVVQQYGFGGMVFENTTHSQNPGQGTKNDHD…
ASHM01006045Z3	180	0.041038	0.13609	0.0377	C	T	0.0208	HWE	T/T	Same-sense	*	*	MGQKEHVDIKSNQPLPKANAQKNLHRKSSGQNSSNVLRQNNLKQNHSNDNNDRLAPSKPLVSNSQGRKVTTGDSPYGRHRSSSSKSTSKSKVGSRKSAVEVTDSENEILYTSTNNFPRKKRTTDKDWNDRVVDNLFIDKTPKSVKSNLSSNKQYGWSEEVKKKDMDVVSFTFTTPLTRSSSNPGSETPRQDGKNTNELSLDQRIKRVLLDADNTRSPIGYNVIGGDALGILLEQKLKELNQLTSGVETSSITAPKSNDQVTNFNIVNLNPRSEQKKDQDMSFTESLSGSRGSDMSFTNLPESSLKHKSW
													MGQKEHVDIKSNQPLPKANAQKNLHRKSSGQNSSNVLRQNNLKQNHSNDNNDRLAPSKPLVSNSQGRKVTTGDSPYGRHRSSSSKSTSKSKVGSRKSAVEVTDSENEILYTSTNNFPRKKRTTDKDWNDRVVDNLFIDKTPKSVKSNLSSNKQYGWSEEVKKKDMDVVSFTFTTPLTRSSSNPGSETPRQDGKNTNELSLDQRIKRVLLDADNTRSPIGYNVIGGDALGILLEQKLKELNQLTSGVETSSITAPKSNDQVTNFNIVNLNPRSEQKKDQDMSFTESLSGSRGSDMSFTNLPESSLKHKSW
ASHM01006113	181	0.222827	0.13421	0.00329	A	G	0.1267	Deficient	None	Same-sense	*	*	MCINMVIFRRHSGAMFRVVRRSSPLNSVTVNRTVVPQATTRRQVWTTSSFSRQSQNVIKILRKIDGRIK
													MCINMVIFRRHSGAMFRVVRRSSPLNSVTVNRTVVPQATTRRQVWTTSSFSRQSQNVIKILRKIDGRIK
ASHM01006557Z2	190	0.013846	0.076093	0.0402	G	A	0.0069	HWE	A/A	Missense	D	217	MKTSNYGVTFLSREVANSIPFSSNKVEMENILNHFSIKQGSKECEFVKNTIGYCEGQDMKGEVKTCVTSLESMVDFATSKLGNNVEAVSTEVNKETNLQEYVIAKGVKKLGEDNKVVVCHKVNYPYAVFYCHKIDATNAYSVPMEGVDGSRVKAVAVCHTDTSQWNPKHFAFQFLKVQRGTVPICHFFTQEHVVWVSKDWPKFNLGQFKFAILESEDDDVLISK
											N		MKTSNYGVTFLSREVANSIPFSSNKVEMENILNHFSIKQGSKECEFVKNTIGYCEGQDMKGEVKTCVTSLESMVDFATSKLGNNVEAVSTEVNKETNLQEYVIAKGVKKLGEDNKVVVCHKVNYPYAVFYCHKIDATNAYSVPMEGVDGSRVKAVAVCHTDTSQWNPKHFAFQFLKVQRGTVPICHFFTQEHVVWVSKDWPKFNLGQFKFAILESENDDVLISK
ASHM01006727A	211	0.502562	0.111109	0.0154	A	G	0.4948	HWE	None	Missense	F	76	MLPISVLFPYLPIPAHRRRDNARKKLAEIFATIISSRKSSDKTEDDMLQCFIDSKYKDGRPTTESEVTGLLIAALFAGQHTSSITSTWTGAYLLCNKQYLSAAVDEQKNLMEKHGDRVDHDVLAEMDVLYRCIKEALRLHPPLIMLLRSSHSDFSVTTREGREYDIPKGHIVATSPAFANRLPHIFNDPDRYDPDRFAVGREEDKAAGAFSYISFGGGRHGCLGEPFAYLQIKAIWTHLLRNFELELVSPFPEIDWNAMVVGVKGKVMVRYKRRELSVNQ
											S		MLPISVLFPYLPIPAHRRRDNARKKLAEIFATIISSRKSSDKTEDDMLQCFIDSKYKDGRPTTESEVTGLLIAALSAGQHTSSITSTWTGAYLLCNKQYLSAAVDEQKNLMEKHGDRVDHDVLAEMDVLYRCIKEALRLHPPLIMLLRSSHSDFSVTTREGREYDIPKGHIVATSPAFANRLPHIFNDPDRYDPDRFAVGREEDKAAGAFSYISFGGGRHGCLGEPFAYLQIKAIWTHLLRNFELELVSPFPEIDWNAMVVGVKGKVMVRYKRRELSVNQ
ASHM01006730Z1	214	0.11215	0.247171	1.83e-05	C	T	0.059	HWE	None	Missense	H	66	MDVSKKYGLEYRLIHAITRGHSWYGEWGYQFGSGSYGLTQEAYKIAVESLSNLPLSIFLSHDQKPHSRVQGIISHYQSLSEHQLVNIRDLFCLLMSLIHDVAKTSSXXXXXXXXEAQL
											L		MDVSKKYGLEYRLIHAITRGHSWYGEWGYQFGSGSYGLTQEAYKIAVESLSNLPLSIFLSHDQKPLSRVQGIISHYQSLSEHQLVNIRDLFCLLMSLIHDVAKTSSXXXXXXXXEAQL
ASHM01006730Z2	215	0.034408	0.213941	0.00529	T	C	0.0174	HWE	None	Same-sense	*	*	MDVSKKYGLEYRLIHAITRGHSWYGEWGYQFGSGSYGLTQEAYKIAVESLSNLPLSIFLSHDQKPHSRVQGIISHYQSLSEHQLVNIRDLFCLLMSLIHDVAKTSSXXXXXXXXEAQL
													MDVSKKYGLEYRLIHAITRGHSWYGEWGYQFGSGSYGLTQEAYKIAVESLSNLPLSIFLSHDQKPHSRVQGIISHYQSLSEHQLVNIRDLFCLLMSLIHDVAKTSSXXXXXXXXEAQL
ASHM01007574B	226	0.159793	0.197154	0.00105	A	G	0.0868	Deficient	None	Same-sense	*	*	MWRGRNWKSSLPDLGDDSKEANKTDIDNKNYKTLKSAALDVSAPSLQNNPAEQSMSVVADASLTKAYEAETTNIATDSCGEPEPCRSTSLGTIISHDGMECPSNSMSDSHGTLDIMDNERCSDSFSTSVSGSDAMLESSDNNIFGMVDPHADELLHDSGAPGVSPLPRSAAPCMKGISLLLEQAVEQGSALVLDKDSLDADNIYRTTVSFAKSAPPGPVFMKHRKAAVVVQKRDKQEAPTLETRETTTVTVKGKKERSPRIGRKENFDEGFRNLVPQGTLGVDELAKLLT
													MWRGRNWKSSLPDLGDDSKEANKTDIDNKNYKTLKSAALDVSAPSLQNNPAEQSMSVVADASLTKAYEAETTNIATDSCGEPEPCRSTSLGTIISHDGMECPSNSMSDSHGTLDIMDNERCSDSFSTSVSGSDAMLESSDNNIFGMVDPHADELLHDSGAPGVSPLPRSAAPCMKGISLLLEQAVEQGSALVLDKDSLDADNIYRTTVSFAKSAPPGPVFMKHRKAAVVVQKRDKQEAPTLETRETTTVTVKGKKERSPRIGRKENFDEGFRNLVPQGTLGVDELAKLLT
ASHM01007574Z1	227	0.03105	0.240743	0.00266	T	A	0.0156	Deficient	None	Missense	R	120	MWRGRNWKSSLPDLGDDSKEANKTDIDNKNYKTLKSAALDVSAPSLQNNPAEQSMSVVADASLTKAYEAETTNIATDSCGEPEPCRSTSLGTIISHDGMECPSNSMSDSHGTLDIMDNERCSDSFSTSVSGSDAMLESSDNNIFGMVDPHADELLHDSGAPGVSPLPRSAAPCMKGISLLLEQAVEQGSALVLDKDSLDADNIYRTTVSFAKSAPPGPVFMKHRKAAVVVQKRDKQEAPTLETRETTTVTVKGKKERSPRIGRKENFDEGFRNLVPQGTLGVDELAKLLT
											I		MWRGRNWKSSLPDLGDDSKEANKTDIDNKNYKTLKSAALDVSAPSLQNNPAEQSMSVVADASLTKAYEAETTNIATDSCGEPEPCRSTSLGTIISHDGMECPSNSMSDSHGTLDIMDNEICSDSFSTSVSGSDAMLESSDNNIFGMVDPHADELLHDSGAPGVSPLPRSAAPCMKGISLLLEQAVEQGSALVLDKDSLDADNIYRTTVSFAKSAPPGPVFMKHRKAAVVVQKRDKQEAPTLETRETTTVTVKGKKERSPRIGRKENFDEGFRNLVPQGTLGVDELAKLLT
ASHM01008221Z5	240	0.010413	0.104907	0.0182	G	T	0.0052	HWE	T/T	Missense	P	263	MGSFHFLFLLPIFFSLFVHCSPSPIIQAAIDKGTHAYYNCTRNSTSVTYNAYRSNIKTLLDLLSSKSSNNARYYNATVVSDNTVDTVYGLFLCSRYLDPKICQSCVIEAAKLISSLCTTAKEAIVWYTVCYVRYSDNNFFSTVEKTPEISFMNDKDYVGQVGRFNNILWDMLNNLRIEAANASAKLADKSANLTENQKLYGSVWCLPYLSAENCSWCLSDAIAEVPTSCCRGKSGGSIFYPSCGLRFELYPFHKTHGDISWVPSPPTSPRPLAPP
											S		MGSFHFLFLLPIFFSLFVHCSPSPIIQAAIDKGTHAYYNCTRNSTSVTYNAYRSNIKTLLDLLSSKSSNNARYYNATVVSDNTVDTVYGLFLCSRYLDPKICQSCVIEAAKLISSLCTTAKEAIVWYTVCYVRYSDNNFFSTVEKTPEISFMNDKDYVGQVGRFNNILWDMLNNLRIEAANASAKLADKSANLTENQKLYGSVWCLPYLSAENCSWCLSDAIAEVPTSCCRGKSGGSIFYPSCGLRFELYPFHKTHGDISWVSSPPTSPRPLAPP
ASHM01008287B	242	0.013993	0.106691	0.0193	C	T	0.0069	HWE	C/C	Same-sense	*	*	MSSSRQPNRRRKTSVAALPVECAALPVECWECITTLLKDDNQCLKSLSLVSKELHTITNSLRFSLTICDQTIPFLPFLYRRFTNLTSLNLSRLSSSLSNLNRLLRQISRFRLKLTSLNLSNQEGIPTNGLLAFSKKITTLTSLICSHMRCIYRTEIFLIANCFPLLEVLDISDPVSFKDNQEVENLSFTLFKLRKVNLSGLGGIAKLLFHLSKNCPLLEEVILLRYYDLAFVGGGVASALCEAPRLTSLSFSTGIGLAYGESYITSQFIASIVSLKYLTSLDLLWSKISDELLSSIANEGLPLMRLVLQNCARYSYSGIFDLLSKCRHIRHLDLQGAVFLTDKHVVECGSVFVSG
													MSSSRQPNRRRKTSVAALPVECAALPVECWECITTLLKDDNQCLKSLSLVSKELHTITNSLRFSLTICDQTIPFLPFLYRRFTNLTSLNLSRLSSSLSNLNRLLRQISRFRLKLTSLNLSNQEGIPTNGLLAFSKKITTLTSLICSHMRCIYRTEIFLIANCFPLLEVLDISDPVSFKDNQEVENLSFTLFKLRKVNLSGLGGIAKLLFHLSKNCPLLEEVILLRYYDLAFVGGGVASALCEAPRLTSLSFSTGIGLAYGESYITSQFIASIVSLKYLTSLDLLWSKISDELLSSIANEGLPLMRLVLQNCARYSYSGIFDLLSKCRHIRHLDLQGAVFLTDKHVVECGSVFVSG
ASHM01008341Z1	244	0.024109	0.082798	0.0492	G	A	0.0122	HWE	A/A	Same-sense	*	*	METLEKGMLTPKSNVWSFGIFLLELLTGRKNLDSRHPKEERNLVKWSRPFLADDYRLSLIMDPQLKGRFPSKAARTIADIAQRCLQKEPSDRPTMRIVVEHLKTIQDLKYSCRFPLQEPAPLSGKEMSRSPSLNGIVCPAPRLSFSPSQPSVAPLSVSPPRWSGVPVLPPRVCSSMEELDRQESRKSSSASRRASVEGY
													METLEKGMLTPKSNVWSFGIFLLELLTGRKNLDSRHPKEERNLVKWSRPFLADDYRLSLIMDPQLKGRFPSKAARTIADIAQRCLQKEPSDRPTMRIVVEHLKTIQDLKYSCRFPLQEPAPLSGKEMSRSPSLNGIVCPAPRLSFSPSQPSVAPLSVSPPRWSGVPVLPPRVCSSMEELDRQESRKSSSASRRASVEGY
ASHM01008559A	255	0.373642	0.124771	0.00842	T	C	0.2465	HWE	None	Missense	A	38	MVSSHGNAHSDTARMEQIITEFFAKSVHIILESRALYASSRNSYGGYKSDSSSSSSSSGVRPRDKWFNLALRECPVALENINNHECVIVDVILVRRSLDWDPMITKKVLCKERYPLCCSGAELGVDAKSEKIVERWIVQYENGKKIKNSNLGTRRSSNNSLQNLYKKSTLLLRSLYATVRLLPAYKTFRDLNSSAHIRPFTLAHRVSSFVEPFTRKQESEMMKYRFTPVDTSSGRLCLTVMYCPTASDLSCEQLPSMSPQVISDYVGSPLASPLRRFPSLPLSGLPCHGCSSPRRHSWNFDDSKASSTYINDSSLPLHSKSQILLSNTSSRLHDLPPNPHLRGSRCTYKIDRNTNVMQTGATSEK
											P		MVSSHGNAHSDTARMEQIITEFFAKSVHIILESRALYPSSRNSYGGYKSDSSSSSSSSGVRPRDKWFNLALRECPVALENINNHECVIVDVILVRRSLDWDPMITKKVLCKERYPLCCSGAELGVDAKSEKIVERWIVQYENGKKIKNSNLGTRRSSNNSLQNLYKKSTLLLRSLYATVRLLPAYKTFRDLNSSAHIRPFTLAHRVSSFVEPFTRKQESEMMKYRFTPVDTSSGRLCLTVMYCPTASDLSCEQLPSMSPQVISDYVGSPLASPLRRFPSLPLSGLPCHGCSSPRRHSWNFDDSKASSTYINDSSLPLHSKSQILLSNTSSRLHDLPPNPHLRGSRCTYKIDRNTNVMQTGATSEK
ASHM01008559B	256	0.400385	0.126389	0.00614	G	A	0.2743	HWE	None	Same-sense	*	*	MVSSHGNAHSDTARMEQIITEFFAKSVHIILESRALYASSRNSYGGYKSDSSSSSSSSGVRPRDKWFNLALRECPVALENINNHECVIVDVILVRRSLDWDPMITKKVLCKERYPLCCSGAELGVDAKSEKIVERWIVQYENGKKIKNSNLGTRRSSNNSLQNLYKKSTLLLRSLYATVRLLPAYKTFRDLNSSAHIRPFTLAHRVSSFVEPFTRKQESEMMKYRFTPVDTSSGRLCLTVMYCPTASDLSCEQLPSMSPQVISDYVGSPLASPLRRFPSLPLSGLPCHGCSSPRRHSWNFDDSKASSTYINDSSLPLHSKSQILLSNTSSRLHDLPPNPHLRGSRCTYKIDRNTNVMQTGATSEK
													MVSSHGNAHSDTARMEQIITEFFAKSVHIILESRALYASSRNSYGGYKSDSSSSSSSSGVRPRDKWFNLALRECPVALENINNHECVIVDVILVRRSLDWDPMITKKVLCKERYPLCCSGAELGVDAKSEKIVERWIVQYENGKKIKNSNLGTRRSSNNSLQNLYKKSTLLLRSLYATVRLLPAYKTFRDLNSSAHIRPFTLAHRVSSFVEPFTRKQESEMMKYRFTPVDTSSGRLCLTVMYCPTASDLSCEQLPSMSPQVISDYVGSPLASPLRRFPSLPLSGLPCHGCSSPRRHSWNFDDSKASSTYINDSSLPLHSKSQILLSNTSSRLHDLPPNPHLRGSRCTYKIDRNTNVMQTGATSEK
ASHM01008754A	258	0.303065	0.009269	0.0466	T	C	0.1858	HWE	None	Missense	K	458	MNSLSYFFHLLIFTFLLPLPLTSSNELTTLLSWTHSLHPFSNWNTLDTNPCKWSFITCSSQNFVTEINIQNVQLALPFPSNISSLSNLQKLVISGTNLTGTIPSDIGNCLDLITIDLSSNSLVGEIPTTIGNLKNLQNLILNSNQLTGSIPIGLCDCVNLKNLDIFDNDLSGNLPIELGKLSNLEVIRAGGNKDIVGKIPEELGECKNLTVLGLADTKISGSIPNSLGKLIKLQTISIYSTLISGKIPNEIGNCSELVNLFLYENDLSGEIPFEIGKLMKLEKILLWQNSFVGRIPDEIGNCSSLKILDLSLNYFSGGIPASLGKLSNLEELMLSNNNVSGSIPASVSNLTNLIQLQLDTNEISGLIPVEIGKLTKLTVFFAWQNKLEGRIPSELGDCL…
											E		MNSLSYFFHLLIFTFLLPLPLTSSNELTTLLSWTHSLHPFSNWNTLDTNPCKWSFITCSSQNFVTEINIQNVQLALPFPSNISSLSNLQKLVISGTNLTGTIPSDIGNCLDLITIDLSSNSLVGEIPTTIGNLKNLQNLILNSNQLTGSIPIGLCDCVNLKNLDIFDNDLSGNLPIELGKLSNLEVIRAGGNKDIVGKIPEELGECKNLTVLGLADTKISGSIPNSLGKLIKLQTISIYSTLISGKIPNEIGNCSELVNLFLYENDLSGEIPFEIGKLMKLEKILLWQNSFVGRIPDEIGNCSSLKILDLSLNYFSGGIPASLGKLSNLEELMLSNNNVSGSIPASVSNLTNLIQLQLDTNEISGLIPVEIGKLTKLTVFFAWQNKLEGRIPSELGDCL…
ASHM01009215D	284	0.480334	-0.01431	0.00303	G	T	0.3993	HWE	None	Same-sense	*	*	MTVTLNAYNVIATRCAAEYLGMHENIEKGNLLYKIDVFLNSSIFRSWKDSIIILQTTKSMLPLDEEQKVVTRCIESIANKASVDVSKVDWSYSYNRKKLPEENGIESNQNGVRTRHVPKDWWVEDLSELEVDMYESVIKNIITKEIQTNDVIGEALKAYAYRKLPHFSKGMVPCGDVSKHRLIVETIVKLLPSEKGSVSCRFLVKLLKAAIFVESEDRIKEELVKRIGQQLEEASVNDILIRAPDGETTMYDVGIVQNIVREFLMKDHNSEIQSVEGGELEGILKPGILSDASKLMVAKLIDSYLAEIAKDPNLPLSDFVNLAELVSNISRPAHDGIYRAIDTYLK
													MTVTLNAYNVIATRCAAEYLGMHENIEKGNLLYKIDVFLNSSIFRSWKDSIIILQTTKSMLPLDEEQKVVTRCIESIANKASVDVSKVDWSYSYNRKKLPEENGIESNQNGVRTRHVPKDWWVEDLSELEVDMYESVIKNIITKEIQTNDVIGEALKAYAYRKLPHFSKGMVPCGDVSKHRLIVETIVKLLPSEKGSVSCRFLVKLLKAAIFVESEDRIKEELVKRIGQQLEEASVNDILIRAPDGETTMYDVGIVQNIVREFLMKDHNSEIQSVEGGELEGILKPGILSDASKLMVAKLIDSYLAEIAKDPNLPLSDFVNLAELVSNISRPAHDGIYRAIDTYLK
ASHM01009293Z3	288	0.267807	0.151791	0.000328	G	A	0.158	Deficient	None	Same-sense	*	*	MNEREGRNSHEDEVSPSQHTGSSDVSPESRDGNSDSQSLSLTEYKIYKTDGSADASTQTEEYTSRSSTQKTCTKGVSTEDSSLGSECDEICETQVPQVKDNSEICPDVVSPPLSNSSPLSSRGKTETLESLIRADASRMNSFRIVEDEGIHMQTSTRLKASNLLLQLISCGSISVKNHSLDLIPSYKARFSHSKFPSPLFSTSVMLGELDCIGGNMKATSLRMEDREYFSGSLVESKMAKEEDGHNVLKRSSSFNSER
													MNEREGRNSHEDEVSPSQHTGSSDVSPESRDGNSDSQSLSLTEYKIYKTDGSADASTQTEEYTSRSSTQKTCTKGVSTEDSSLGSECDEICETQVPQVKDNSEICPDVVSPPLSNSSPLSSRGKTETLESLIRADASRMNSFRIVEDEGIHMQTSTRLKASNLLLQLISCGSISVKNHSLDLIPSYKARFSHSKFPSPLFSTSVMLGELDCIGGNMKATSLRMEDREYFSGSLVESKMAKEEDGHNVLKRSSSFNSER
ASHM01009312A	290	0.50242	0.164618	2.09e-05	T	C	0.4757	Deficient	None	Missense	F	699	MPFLIVLGQEDLDKDTTLRILLEVKKSFVQDPENVLSDWSEDNTDYCSWRGVSCGLNSLVDDSVNMVGLNLSDSSLTGSISPELGRLKNLLHLDLSSNSLVGPIPTNLSNLVLLESLLLFSNQLNGSIPTEFGSLTSLRVMRLGDNGLTGMIPASLGKLVNLVSFGLASCELAGPIPPELGQLSLLENLVLQDNELMGPIPSELGNCSSLTVFTAANNNLNGSIPSELSQLKNLQLLNLVNNSLTGEIPSQLGDMSELVYLNFMGNQLEGTIPPSLAQLGNLQNLDLSMNKLSGGIPEEFGNMRQLGFMVLSGNNLNSVIPKTICSNATNLEHLMLSENGLYGEIPAELSQCQSLKQLDLSNNSLNGSIPLELYGLVELTDLLLNNNSLVGSISPFIGN…
											S		MPFLIVLGQEDLDKDTTLRILLEVKKSFVQDPENVLSDWSEDNTDYCSWRGVSCGLNSLVDDSVNMVGLNLSDSSLTGSISPELGRLKNLLHLDLSSNSLVGPIPTNLSNLVLLESLLLFSNQLNGSIPTEFGSLTSLRVMRLGDNGLTGMIPASLGKLVNLVSFGLASCELAGPIPPELGQLSLLENLVLQDNELMGPIPSELGNCSSLTVFTAANNNLNGSIPSELSQLKNLQLLNLVNNSLTGEIPSQLGDMSELVYLNFMGNQLEGTIPPSLAQLGNLQNLDLSMNKLSGGIPEEFGNMRQLGFMVLSGNNLNSVIPKTICSNATNLEHLMLSENGLYGEIPAELSQCQSLKQLDLSNNSLNGSIPLELYGLVELTDLLLNNNSLVGSISPFIGN…
ASHM01009360Z2	293	0.096198	0.13271	0.0288	G	A	0.0493	Deficient	None	Same-sense	*	*	MATIVGLSKGDGGFVLPACLANGSFFDDNPPQVPVSERNHLLGTSAAARQQQLNRDIAFVIRLAETTLVLNEGGPAHEAEKLAAPNKKLEALVTKLENDLLDLQGKQENYFKNMEEARPTAEQLDKTNKVLENLKASSAEERRKLEEEIIDLKGKVAPVADETEDTLRFTSRANLVEEIRRLSGKMVESMVYGWKNAVAQLKIVNSKRGLITEGIHKLKKVEKGQIVIPEKYRQMALEEEEQDDEDDGEDEDGEEQDVEEEKGPDGDKEGHDESN
													MATIVGLSKGDGGFVLPACLANGSFFDDNPPQVPVSERNHLLGTSAAARQQQLNRDIAFVIRLAETTLVLNEGGPAHEAEKLAAPNKKLEALVTKLENDLLDLQGKQENYFKNMEEARPTAEQLDKTNKVLENLKASSAEERRKLEEEIIDLKGKVAPVADETEDTLRFTSRANLVEEIRRLSGKMVESMVYGWKNAVAQLKIVNSKRGLITEGIHKLKKVEKGQIVIPEKYRQMALEEEEQDDEDDGEDEDGEEQDVEEEKGPDGDKEGHDESN
ASHM01009531	300	0.500604	0.102647	0.0298	T	C	0.479	HWE	None	Same-sense	*	*	MARLAKERGDPALALICGTIAADEKRHEIAYERIVEKFLEVXAIAEMLSNNITMPGHLMYDGRDPHLFGHFSAVAQRIGVYTVSDYIDSLEFLIGRWKLEKIEGLTSEGKHAQEIVCGLAPKIRRLQERADERVKKMKPKFSWIFNK
													MARLAKERGDPALALICGTIAADEKRHEIAYERIVEKFLEVXAIAEMLSNNITMPGHLMYDGRDPHLFGHFSAVAQRIGVYTVSDYIDSLEFLIGRWKLEKIEGLTSEGKHAQEIVCGLAPKIRRLQERADERVKKMKPKFSWIFNK
ASHM01009594	301	0.451431	0.09804	0.0464	T	A	0.3459	Deficient	None	Same-sense	*	*	MDKLLWKESTSGELSLKDAFLYKAPVGNNLGWAKSIWSKDIPHSKSLFVWRLMHDKIATDDKMTEKDFNLPSMCTLCSSYAESIPHL
													MDKLLWKESTSGELSLKDAFLYKAPVGNNLGWAKSIWSKDIPHSKSLFVWRLMHDKIATDDKMTEKDFNLPSMCTLCSSYAESIPHL
ASHM01009625A	302	0.0173	0.123254	0.0141	G	A	0.0087	HWE	G/G	Same-sense	*	*	MEQMSFSIRQQSSYELQNFWSMTRCLQDSSFNRRCNCQVWCHRGIKQ
													MEQMSFSIRQQSSYELQNFWSMTRCLQDSSFNRRCNCQVWCHRGIKQ
ASHM01009625Z2	305	0.064352	0.230404	0.00324	C	T	0.0331	HWE	None	Same-sense	*	*	MEQMSFSIRQQSSYELQNFWSMTRCLQDSSFNRRCNCQVWCHRGIKQ
													MEQMSFSIRQQSSYELQNFWSMTRCLQDSSFNRRCNCQVWCHRGIKQ
ASHM01009696Z4	317	0.037754	0.191638	0.0108	G	A	0.0191	HWE	None	Same-sense	*	*	MNSPEWRSAMASEFNALIQKGTWDLVPKNQASNLNGCKWVFRVKRHPDGSIDRYKARLVAKGFHQRPGLDYDQTFSPVIKPSTVRLVLTLAIQHHWHIRQLDVNNAFLHGKLLETVYMQQPSGFQNPDYPDHVYRLKKSLYGLKQAPRAWFNTLCSFLLSYGFFNSKSDPSLFIYLKGDVKLYTMIYVDDILITGNNDQEIQRCISTLSTVFSIKDFGSIHFFLVVEVIPTTHGLFLSQHKYIRDLLDRTQMADAKIVHSPMSTSSHLTQYYGTSAVDATQYRSIIGALQYLSMTRPDIAYTVNKLAQFMQSPSSTHFTSLKRLLRYLKATIFHGLHLKRSSSPTLYAFSDADWAGNRDDYTSTSAHITFYGGNPISWKSFKQKVVARSSTEAEYKALA…
													MNSPEWRSAMASEFNALIQKGTWDLVPKNQASNLNGCKWVFRVKRHPDGSIDRYKARLVAKGFHQRPGLDYDQTFSPVIKPSTVRLVLTLAIQHHWHIRQLDVNNAFLHGKLLETVYMQQPSGFQNPDYPDHVYRLKKSLYGLKQAPRAWFNTLCSFLLSYGFFNSKSDPSLFIYLKGDVKLYTMIYVDDILITGNNDQEIQRCISTLSTVFSIKDFGSIHFFLVVEVIPTTHGLFLSQHKYIRDLLDRTQMADAKIVHSPMSTSSHLTQYYGTSAVDATQYRSIIGALQYLSMTRPDIAYTVNKLAQFMQSPSSTHFTSLKRLLRYLKATIFHGLHLKRSSSPTLYAFSDADWAGNRDDYTSTSAHITFYGGNPISWKSFKQKVVARSSTEAEYKALA…
ASHM01010056A	320	0.368867	0.166782	1.58e-05	G	A	0.2413	HWE	None	Same-sense	*	*	MPTLLYNAFIRTYHVHNHKKVLVIFTQMLSNQTSPNTHTFPPLLKSSPVSFVTPIHCQALKRGILSDPFVLTTLLVVYARNSHLVYAQKVFEEVPHFCIVASNAMINAFSMNGNMEGAFKLFQLMPYRDVVSWTTMVNGFVVNGDFYAAIRFFGMMMTHKDVVNCLVKPNDATYVSVLSSCANLEGKAALDFGRKVHGYIVVKGVDLGVFVGTSLINLYGKMGCLNYAVNVFRVMVAREVCTWNAMISSLASNGRENEALDLFEKMKKIQGLKPNSITFVAVLTACARGGFVREGLKLFGSMLSEFQVVPIMEHYGCVVDLLGKAGHIQEAADIIRNMPFQPDESVLGAFLGACRIHGAIELGEEIGKKLLKLQTQQCGQYLLLSSMNAEKERWDHAAD…
													MPTLLYNAFIRTYHVHNHKKVLVIFTQMLSNQTSPNTHTFPPLLKSSPVSFVTPIHCQALKRGILSDPFVLTTLLVVYARNSHLVYAQKVFEEVPHFCIVASNAMINAFSMNGNMEGAFKLFQLMPYRDVVSWTTMVNGFVVNGDFYAAIRFFGMMMTHKDVVNCLVKPNDATYVSVLSSCANLEGKAALDFGRKVHGYIVVKGVDLGVFVGTSLINLYGKMGCLNYAVNVFRVMVAREVCTWNAMISSLASNGRENEALDLFEKMKKIQGLKPNSITFVAVLTACARGGFVREGLKLFGSMLSEFQVVPIMEHYGCVVDLLGKAGHIQEAADIIRNMPFQPDESVLGAFLGACRIHGAIELGEEIGKKLLKLQTQQCGQYLLLSSMNAEKERWDHAAD…
ASHM01013246E	341	0.0957	-0.01782	0.0041	T	C	0.0503	HWE	T/T	Same-sense	*	*	MGELLILQPDEKFSPSHDLLPQGSGLYLLCCPLSEPNDIDKKLRAAQLMFLNTPHPLEILSDRSAYGSGGNIQRDHDMSSYLKTVRSVIRQELNQIRKSMREKRRKVWWPLVLPRRVDTNIVVGKSVIAVNIGQRQSPFTSMMKTGKESLKRFSRLVASQHMHLFVLLFFPARMLLLGAYSLISVR
													MGELLILQPDEKFSPSHDLLPQGSGLYLLCCPLSEPNDIDKKLRAAQLMFLNTPHPLEILSDRSAYGSGGNIQRDHDMSSYLKTVRSVIRQELNQIRKSMREKRRKVWWPLVLPRRVDTNIVVGKSVIAVNIGQRQSPFTSMMKTGKESLKRFSRLVASQHMHLFVLLFFPARMLLLGAYSLISVR
ASHM01013646Z1	351	0.02422	0.222843	0.00281	C	T	0.0122	HWE	T/T	Missense	A	128	MIRASFGLPLNLNHPGKPVSGGHNVLFVRREDYLAHPRHGGKVESRLTNEAEVFESLNSWASNYKGCKINLVNGLFAHMSMKEQVRAIQDASVIIGAHGAGLTHIVSALPKTVILEIISSQFRRPHFAYIARWKGLEYHAINLDGSYANTETVINTLVSIMKSLRC
											E		MIRASFGLPLNLNHPGKPVSGGHNVLFVRREDYLAHPRHGGKVESRLTNEAEVFESLNSWASNYKGCKINLVNGLFAHMSMKEQVRAIQDASVIIGAHGAGLTHIVSALPKTVILEIISSQFRRPHFEYIARWKGLEYHAINLDGSYANTETVINTLVSIMKSLRC
ASHM01013646Z3	353	0.017279	0.079879	0.0413	C	T	0.0087	HWE	T/T	Same-sense	*	*	MIRASFGLPLNLNHPGKPVSGGHNVLFVRREDYLAHPRHGGKVESRLTNEAEVFESLNSWASNYKGCKINLVNGLFAHMSMKEQVRAIQDASVIIGAHGAGLTHIVSALPKTVILEIISSQFRRPHFAYIARWKGLEYHAINLDGSYANTETVINTLVSIMKSLRC
													MIRASFGLPLNLNHPGKPVSGGHNVLFVRREDYLAHPRHGGKVESRLTNEAEVFESLNSWASNYKGCKINLVNGLFAHMSMKEQVRAIQDASVIIGAHGAGLTHIVSALPKTVILEIISSQFRRPHFAYIARWKGLEYHAINLDGSYANTETVINTLVSIMKSLRC
ASHM01013697A	355	0.472138	0.001499	0.0198	A	G	0.3802	HWE	None	Missense	N	74	MEFYDENFMEELMALRRETYEITNPSQEENQFFSSTTNSLSFDNCFDQNSLSYLPNSSCSQQLPQSYNNNDHYNNTFNEIYGSLLDESSTPQILDSYYNSTVDAPFISQEDFPLSMMGEEEDQSLLGEELQNLELQTTCKMEPTQSPEMPIVFNTGTSLERKNRAKKLQGQPSKNLMAERRRRKRLNDRLSMLRAIVPKISK
											K		MEFYDENFMEELMALRRETYEITNPSQEENQFFSSTTNSLSFDNCFDQNSLSYLPNSSCSQQLPQSYNNNDHYKNTFNEIYGSLLDESSTPQILDSYYNSTVDAPFISQEDFPLSMMGEEEDQSLLGEELQNLELQTTCKMEPTQSPEMPIVFNTGTSLERKNRAKKLQGQPSKNLMAERRRRKRLNDRLSMLRAIVPKISK
ASHM01014056Z2	363	0.027529	0.11047	0.0274	G	A	0.0139	HWE	A/A	Same-sense	*	*	MMKSPKLEEERRLEEELLIPILMGEHVIKLAEEAKSSKVECRELAKKVEVLCNSLRGVVRVVSGNHQSLNERPIRRMVKELLKNLEKTLALVRRCKHQVGVGVLKHVLTIRSTGDFRKVWNLLESSNGDMMWLLSIFESRGTNIALSPITNNDPILAWVWTYIYTLQLGNPNDCADAATELGALAQITDRNRFIIMEEGGVLPLLKVLKDSAFPDCQVAAANALANVVSDDQQKIVGFLLNNLAVPVIVQVLSDAVFRVRVSVANLVSAMADQEPLAREEFIKANVTKPLVSLLSIDTVLAEPIAARNGIHSVLQNLSEADPDPDGSSGRGREADQSPELRNDVKVSCAKALWKLSKGCLLACKKITETKGLLCLAKIVGSESGELRLNCLMAVMEIAA…
													MMKSPKLEEERRLEEELLIPILMGEHVIKLAEEAKSSKVECRELAKKVEVLCNSLRGVVRVVSGNHQSLNERPIRRMVKELLKNLEKTLALVRRCKHQVGVGVLKHVLTIRSTGDFRKVWNLLESSNGDMMWLLSIFESRGTNIALSPITNNDPILAWVWTYIYTLQLGNPNDCADAATELGALAQITDRNRFIIMEEGGVLPLLKVLKDSAFPDCQVAAANALANVVSDDQQKIVGFLLNNLAVPVIVQVLSDAVFRVRVSVANLVSAMADQEPLAREEFIKANVTKPLVSLLSIDTVLAEPIAARNGIHSVLQNLSEADPDPDGSSGRGREADQSPELRNDVKVSCAKALWKLSKGCLLACKKITETKGLLCLAKIVGSESGELRLNCLMAVMEIAA…
ASHM01014811Z1	374	0.063922	-0.00349	0.0426	G	A	0.033	HWE	A/A	Missense	N	135	MITAQNQGYFALAILTLITIRLTSVSARFFPDPSSIPTWMSNNAPPGAWDGYRNFTGCSPGKTYDGLSKLKNYFQHFGYIPNSPSSNFNDDFDEALESAIKTYQKNFNLNITGELDNTTMNYIIKPRCGVADIINGTTSMNSGKFNSSNEIHTVQHYTFFPGQPRWPAGTETLTYAFDPNENLDDSTKQVFANAFNQWSKVTTITFNETTSYNTADIKIGFYSGDHGDGEAFDGVLGTLAHAFSPTDGRFHLDKAEDWVVNGDVTESSLSNAVDLESVAVHEIGHLLGLGHSSIEEAIMYPTISSRTRKVELEEDDIDGIQNLYGSNPNFNGTTTATSRDRDSSFGVRHVASLFSTILFVGFGCLNL
											I		MITAQNQGYFALAILTLITIRLTSVSARFFPDPSSIPTWMSNNAPPGAWDGYRNFTGCSPGKTYDGLSKLKNYFQHFGYIPNSPSSNFNDDFDEALESAIKTYQKNFNLNITGELDNTTMNYIIKPRCGVADIIIGTTSMNSGKFNSSNEIHTVQHYTFFPGQPRWPAGTETLTYAFDPNENLDDSTKQVFANAFNQWSKVTTITFNETTSYNTADIKIGFYSGDHGDGEAFDGVLGTLAHAFSPTDGRFHLDKAEDWVVNGDVTESSLSNAVDLESVAVHEIGHLLGLGHSSIEEAIMYPTISSRTRKVELEEDDIDGIQNLYGSNPNFNGTTTATSRDRDSSFGVRHVASLFSTILFVGFGCLNL
ASHM01016315Z1	393	0.484346	0.110379	0.0182	T	G	0.4045	HWE	None	Same-sense	*	*	MQIPPAAPLQAFVDPRQEVLNHAEYVQMPAHMEFPNPQFIGRPGTIYSQHHFHDNTARYASQQAIHGVQMTMTQPSSHAGIRPSIIHPRTVMQGQQNGFEQYYDENTSGLRMQHQLISEQSYKAYPIQVPFGGNYGWVQVSPSDHVIFHDGLLPQQPVVVPQRVEDCYMCQKKLPHAHSDPVVQHQHNSCAGLIPDSMPSYNSLPVEDSLRAQPTNRVLVTTPMKEGNGNFEQEVGTRLRVMVPCSDTSGLPLEAETERNRFDHPRNAVVIPDIVGRTDDKQSPSDGLTGTAPLSYLDDFAPQHMVPVENWAKEDVVVNKPVNEIPLVGGTSVKTSECVVQVSSTEYTNELANTISKADAVENWIAHDLLKPIDGRTDNLKISNPEICVNNENIDYNTQ…
													MQIPPAAPLQAFVDPRQEVLNHAEYVQMPAHMEFPNPQFIGRPGTIYSQHHFHDNTARYASQQAIHGVQMTMTQPSSHAGIRPSIIHPRTVMQGQQNGFEQYYDENTSGLRMQHQLISEQSYKAYPIQVPFGGNYGWVQVSPSDHVIFHDGLLPQQPVVVPQRVEDCYMCQKKLPHAHSDPVVQHQHNSCAGLIPDSMPSYNSLPVEDSLRAQPTNRVLVTTPMKEGNGNFEQEVGTRLRVMVPCSDTSGLPLEAETERNRFDHPRNAVVIPDIVGRTDDKQSPSDGLTGTAPLSYLDDFAPQHMVPVENWAKEDVVVNKPVNEIPLVGGTSVKTSECVVQVSSTEYTNELANTISKADAVENWIAHDLLKPIDGRTDNLKISNPEICVNNENIDYNTQ…
ASHM01017046Z2	398	0.027616	0.205913	0.00468	G	A	0.0139	HWE	A/A	Missense	Q	110	MKGITLCVIYSSTLENMATECLASVLVINYTKFTIQIYKRDTVISFNDEDWKSVVSNLEVGDNVEIFVAFGHGLTVKETAVYLIYGQSTAMQIEPSVTVEVEPIPEVAAQLLLDVKTEPLPGVEAQLSPDVKKTEPSPPAVEAQPSPDVKTESPLTVKTEPSPKPNEKIFVRLAKSVGVCFCLNQSPKLRS
											K		MKGITLCVIYSSTLENMATECLASVLVINYTKFTIQIYKRDTVISFNDEDWKSVVSNLEVGDNVEIFVAFGHGLTVKETAVYLIYGQSTAMQIEPSVTVEVEPIPEVAAKLLLDVKTEPLPGVEAQLSPDVKKTEPSPPAVEAQPSPDVKTESPLTVKTEPSPKPNEKIFVRLAKSVGVCFCLNQSPKLRS
ASHM01017328B	401	0.303022	0.001007	0.0191	A	G	0.1858	HWE	None	Missense	L	32	MFGPDKCGATNKVHFIFKHKNPKSGAYVEHHLKFPPSVPSDKLSHVYTAILKPDNELQILIDGEQKKKANFLSSEDFEPALIPPKTIPDPDDNKPEDWDEREKIPDPSAVKPDDWDEDAPLEIVDEEAEKPEGWLDDEPEEIDDPEATKPEDWDDEEDGEWEAPKVTNPNCETAPGCGEWKRPMKKNPAYKGKWHAPLIENPAYKGIWKPQDIPNPAYFELKKPDFEPIAAIGIEIWTMQDGILFDNILIAKDDKIAASYRETTWKPKFIIEKEKQRQESDTGSSGLAIIQ
											P		MFGPDKCGATNKVHFIFKHKNPKSGAYVEHHPKFPPSVPSDKLSHVYTAILKPDNELQILIDGEQKKKANFLSSEDFEPALIPPKTIPDPDDNKPEDWDEREKIPDPSAVKPDDWDEDAPLEIVDEEAEKPEGWLDDEPEEIDDPEATKPEDWDDEEDGEWEAPKVTNPNCETAPGCGEWKRPMKKNPAYKGKWHAPLIENPAYKGIWKPQDIPNPAYFELKKPDFEPIAAIGIEIWTMQDGILFDNILIAKDDKIAASYRETTWKPKFIIEKEKQRQESDTGSSGLAIIQ
ASHM01017389Z2	406	0.054049	-0.02111	0.00636	G	A	0.0278	HWE	A/A	Same-sense	*	*	MMEKGFCPDNFVVPNALKACGALKWVGFGKGVHGYVVKMNDFDDCVYVATSLVDMYGKCGAFEDAEKVFDYMPEKSVIAWNSMIAAYAQSGMNMQAVGLFKKMRFQGVEPTEVTLSAFFSACANLKVAIEEGKHGHTLAVKMGFELGNILGSSILNFYSKVGLIEEAELVFRNIMVLKDEVTWNLMISSYVQFGMFEKALQMCSWMREKNMRFDCVTLSSLLAIAADTRDVELGKKLHGFCIRNEFDSDVVVLSGVVDMYAKCGIMDCARGVFCSAKKKDIVLWNTMLAACAENGLSGEALKLFFQMQLESVPPNVVSWNSLIFGFFRNGQVVEAQEMFSEMQSSGVTPNLITWTTMISGLARNGLGYEANTVFRQMQDAGVKPNSLSMTSALSACTDM…
													MMEKGFCPDNFVVPNALKACGALKWVGFGKGVHGYVVKMNDFDDCVYVATSLVDMYGKCGAFEDAEKVFDYMPEKSVIAWNSMIAAYAQSGMNMQAVGLFKKMRFQGVEPTEVTLSAFFSACANLKVAIEEGKHGHTLAVKMGFELGNILGSSILNFYSKVGLIEEAELVFRNIMVLKDEVTWNLMISSYVQFGMFEKALQMCSWMREKNMRFDCVTLSSLLAIAADTRDVELGKKLHGFCIRNEFDSDVVVLSGVVDMYAKCGIMDCARGVFCSAKKKDIVLWNTMLAACAENGLSGEALKLFFQMQLESVPPNVVSWNSLIFGFFRNGQVVEAQEMFSEMQSSGVTPNLITWTTMISGLARNGLGYEANTVFRQMQDAGVKPNSLSMTSALSACTDM…
ASHM01017475Z	412	0.040839	-0.01131	0.0444	T	C	0.0208	HWE	C/C	Same-sense	*	*	MSELIRNPRLMEKTQIEVRNVFDAKGHVDETNLHELKYLKAVIKETLRLHGPVTLLLPRECSENCEINGYEIPAKTKVIVNSYAVGMDPNYWDEPEKFYPERFIDSIIDYKGLDFQFIPFGAGRRMCPGTTFGIINVEILLANLLFHFDWKMINGVKAEELDMSEVFGLSVRRKHDLYLIPIMYHSTVE
													MSELIRNPRLMEKTQIEVRNVFDAKGHVDETNLHELKYLKAVIKETLRLHGPVTLLLPRECSENCEINGYEIPAKTKVIVNSYAVGMDPNYWDEPEKFYPERFIDSIIDYKGLDFQFIPFGAGRRMCPGTTFGIINVEILLANLLFHFDWKMINGVKAEELDMSEVFGLSVRRKHDLYLIPIMYHSTVE
ASHM01018646Z	420	0.027542	0.124142	0.0198	T	C	0.0139	HWE	C/C	Same-sense	*	*	MLHMSLTEASNYQRNLFVLDSESKPLELPSSTENLARDLIITEDLRDAPDEAPKVQTFDSPKDQTFDAPKDQTFEAPKEVHVEALEVPLEIPKDDLTGFPPEAPTEAPNEISKEADTVSNSHERKRLIKIKVRQSSATSRADTDNQMVERSLGGREIDHGASSSVSVDAPQRFAETISIGNNNIEEVNSWHDPGSRMTASIGSVKILSDGDELVKELQCTADSSVVYSQPQPEDPSPSSFIQDNNIDADARRFASLQTLSVGKFDHDGESFGKEVPARAKDKHKSKDKKRKSHKGHHDDPEYLERKRLKKEKKRKEKELAKLQSIEAKKPSIDLSCKKEEPKLDNVKQQLKSIEPSGNNSISDIGKIDSKPIDTKPSGNNSISDIGKIDTKPRASEGTS…
													MLHMSLTEASNYQRNLFVLDSESKPLELPSSTENLARDLIITEDLRDAPDEAPKVQTFDSPKDQTFDAPKDQTFEAPKEVHVEALEVPLEIPKDDLTGFPPEAPTEAPNEISKEADTVSNSHERKRLIKIKVRQSSATSRADTDNQMVERSLGGREIDHGASSSVSVDAPQRFAETISIGNNNIEEVNSWHDPGSRMTASIGSVKILSDGDELVKELQCTADSSVVYSQPQPEDPSPSSFIQDNNIDADARRFASLQTLSVGKFDHDGESFGKEVPARAKDKHKSKDKKRKSHKGHHDDPEYLERKRLKKEKKRKEKELAKLQSIEAKKPSIDLSCKKEEPKLDNVKQQLKSIEPSGNNSISDIGKIDSKPIDTKPSGNNSISDIGKIDTKPRASEGTS…
ASHM01019297Z4	426	0.027604	0.192315	0.00611	C	T	0.0139	HWE	T/T	Missense		166	MRQFYRECDIYGTVDFIFGNAAVVFQNCNLYPRLPSTGQFNAITAQGRTDPNQNTGTSIHNTTIKAADDLAPMIGTVKTYLGRPWKEYSRTVYLQCFMDSLINPSGWHDWSGDFALSTLYYAEYNNTGPGSNTSSRVNWIGYHVINATDAANFTVSNFLDADSWLPQTGVPYSSGLI
													MRQFYRECDIYGTVDFIFGNAAVVFQNCNLYPRLPSTGQFNAITAQGRTDPNQNTGTSIHNTTIKAADDLAPMIGTVKTYLGRPWKEYSRTVYLQCFMDSLINPSGWHDWSGDFALSTLYYAEYNNTGPGSNTSSRVNWIGYHVINATDAANFTVSNFLDADSWLLQTGVPYSSGLI
ASHM01019442B	428	0.41442	0.139659	0.00105	G	A	0.2899	HWE	None	Same-sense	*	*	MMTSTHLLNVSLDQGQRQLTHHPFVNSQYLQVNFSNLLKRSPENQIFSNQKTSLTSSLSRICYSVILKLIKIIKGTYFLFLNLILIFLFLLMLFSLVKNFVLQSSKKKIKDCY
													MMTSTHLLNVSLDQGQRQLTHHPFVNSQYLQVNFSNLLKRSPENQIFSNQKTSLTSSLSRICYSVILKLIKIIKGTYFLFLNLILIFLFLLMLFSLVKNFVLQSSKKKIKDCY
ASHM01019980B	435	0.482708	0.006202	0.0316	A	C	0.4045	Execess	None	Missense	N	47	MRDLITEYMEEINLAAGVKSPVSVSEDNKMPPPKLPSSHAIPMEADNSGKASHDSPAVTISNPGYHEQQSHTNYSDKSEAVHDATSRDYEQHKQGHHKSHHYREDQRSADQGNHRSRTSTSPERHRNRASTSSERHRSHSRSHDRRVHHKKQDYSNENKYNNSSRTKDRDQN
											K		MRDLITEYMEEINLAAGVKSPVSVSEDNKMPPPKLPSSHAIPMEADKSGKASHDSPAVTISNPGYHEQQSHTNYSDKSEAVHDATSRDYEQHKQGHHKSHHYREDQRSADQGNHRSRTSTSPERHRNRASTSSERHRSHSRSHDRRVHHKKQDYSNENKYNNSSRTKDRDQN
ASHM01020084B	437	0.31281	0.100893	0.0359	G	A	0.1927	HWE	None	Missense	H	260	MNMDLGCSLPQSRILHGAVETSYRQKYVGQVGFLDYRRGFGCGFLGKSVLRSRFSVENKVSCVSSCWNDSKVVAGGEFKVLNTKRSMSCKNEKLLMGSRFIWLKCQGNDSLAYVNGNGRNVDYVEGSGEDAAVVPISSVELDVPVEEGGRAEKEIGVEEQSVDELKELLQKALKELEVAQINSTMFEEKVKKISETAIFLHDEAARSLNDVNSTLDTIQKVANEEHQAKEAVQNATMALSLAEARLQVVIESLEAAKEVHEGSNESDGGKDLTEKQSTLFVAQEDIKECQETLANCEVELRRLQNKKEELQNEASKLQEIAEKAQLDAVKAEENVTNIMLLAEQAVAFELEATQRVNDAEIALQRANKSFTNLNADTVETIQVQDVVLVSEEENNVESF…
											N		MNMDLGCSLPQSRILHGAVETSYRQKYVGQVGFLDYRRGFGCGFLGKSVLRSRFSVENKVSCVSSCWNDSKVVAGGEFKVLNTKRSMSCKNEKLLMGSRFIWLKCQGNDSLAYVNGNGRNVDYVEGSGEDAAVVPISSVELDVPVEEGGRAEKEIGVEEQSVDELKELLQKALKELEVAQINSTMFEEKVKKISETAIFLHDEAARSLNDVNSTLDTIQKVANEEHQAKEAVQNATMALSLAEARLQVVIESLEAAKEVNEGSNESDGGKDLTEKQSTLFVAQEDIKECQETLANCEVELRRLQNKKEELQNEASKLQEIAEKAQLDAVKAEENVTNIMLLAEQAVAFELEATQRVNDAEIALQRANKSFTNLNADTVETIQVQDVVLVSEEENNVESF…
ASHM01020084C	438	0.314907	0.097014	0.0466	A	G	0.1944	HWE	None	Missense	T	432	MNMDLGCSLPQSRILHGAVETSYRQKYVGQVGFLDYRRGFGCGFLGKSVLRSRFSVENKVSCVSSCWNDSKVVAGGEFKVLNTKRSMSCKNEKLLMGSRFIWLKCQGNDSLAYVNGNGRNVDYVEGSGEDAAVVPISSVELDVPVEEGGRAEKEIGVEEQSVDELKELLQKALKELEVAQINSTMFEEKVKKISETAIFLHDEAARSLNDVNSTLDTIQKVANEEHQAKEAVQNATMALSLAEARLQVVIESLEAAKEVHEGSNESDGGKDLTEKQSTLFVAQEDIKECQETLANCEVELRRLQNKKEELQNEASKLQEIAEKAQLDAVKAEENVTNIMLLAEQAVAFELEATQRVNDAEIALQRANKSFTNLNADTVETIQVQDVVLVSEEENNVESF…
											S		MNMDLGCSLPQSRILHGAVETSYRQKYVGQVGFLDYRRGFGCGFLGKSVLRSRFSVENKVSCVSSCWNDSKVVAGGEFKVLNTKRSMSCKNEKLLMGSRFIWLKCQGNDSLAYVNGNGRNVDYVEGSGEDAAVVPISSVELDVPVEEGGRAEKEIGVEEQSVDELKELLQKALKELEVAQINSTMFEEKVKKISETAIFLHDEAARSLNDVNSTLDTIQKVANEEHQAKEAVQNATMALSLAEARLQVVIESLEAAKEVHEGSNESDGGKDLTEKQSTLFVAQEDIKECQETLANCEVELRRLQNKKEELQNEASKLQEIAEKAQLDAVKAEENVTNIMLLAEQAVAFELEATQRVNDAEIALQRANKSFTNLNADTVETIQVQDVVLVSEEENNVESF…
ASHM01020276B	440	0.235469	0.10686	0.0314	G	C	0.1354	HWE	None	Same-sense	*	*	MGVKGFVEGGIASIIAGCSTHPLDLIKVRMQLQGENAPKPNPVQVLRPALAFGQTGSATSIHVAGQTAVPQARVGLVSVGVRLVQQEGVKALFSGVSATVLRQTLYSTTRMGLYDILKNKWTDREAGGTMPLARKIEAGLIAGGVGAAIGNPADVAMVRMQADGRLPAPQRRNYKSVVDAITRMAKQEGVTSLWRGSSLTVNRAMLVTASQLASYDQFKEMILEKGVMKDGLGTHVTASFAAGFVAAVASNPVDVIKTRVMNMKVEAGKEPPYAGALDCAMKTIRAEGPMALYKGFIPTISRQGPFTVVLFVTLEQVRKVLKDF
													MGVKGFVEGGIASIIAGCSTHPLDLIKVRMQLQGENAPKPNPVQVLRPALAFGQTGSATSIHVAGQTAVPQARVGLVSVGVRLVQQEGVKALFSGVSATVLRQTLYSTTRMGLYDILKNKWTDREAGGTMPLARKIEAGLIAGGVGAAIGNPADVAMVRMQADGRLPAPQRRNYKSVVDAITRMAKQEGVTSLWRGSSLTVNRAMLVTASQLASYDQFKEMILEKGVMKDGLGTHVTASFAAGFVAAVASNPVDVIKTRVMNMKVEAGKEPPYAGALDCAMKTIRAEGPMALYKGFIPTISRQGPFTVVLFVTLEQVRKVLKDF
ASHM01020276C	441	0.50018	0.010298	0.0461	C	G	0.4792	HWE	None	Missense	G	65	MGVKGFVEGGIASIIAGCSTHPLDLIKVRMQLQGENAPKPNPVQVLRPALAFGQTGSATSIHVAGQTAVPQARVGLVSVGVRLVQQEGVKALFSGVSATVLRQTLYSTTRMGLYDILKNKWTDREAGGTMPLARKIEAGLIAGGVGAAIGNPADVAMVRMQADGRLPAPQRRNYKSVVDAITRMAKQEGVTSLWRGSSLTVNRAMLVTASQLASYDQFKEMILEKGVMKDGLGTHVTASFAAGFVAAVASNPVDVIKTRVMNMKVEAGKEPPYAGALDCAMKTIRAEGPMALYKGFIPTISRQGPFTVVLFVTLEQVRKVLKDF
											A		MGVKGFVEGGIASIIAGCSTHPLDLIKVRMQLQGENAPKPNPVQVLRPALAFGQTGSATSIHVAAQTAVPQARVGLVSVGVRLVQQEGVKALFSGVSATVLRQTLYSTTRMGLYDILKNKWTDREAGGTMPLARKIEAGLIAGGVGAAIGNPADVAMVRMQADGRLPAPQRRNYKSVVDAITRMAKQEGVTSLWRGSSLTVNRAMLVTASQLASYDQFKEMILEKGVMKDGLGTHVTASFAAGFVAAVASNPVDVIKTRVMNMKVEAGKEPPYAGALDCAMKTIRAEGPMALYKGFIPTISRQGPFTVVLFVTLEQVRKVLKDF
ASHM01021914A	464	0.450492	0.121411	0.00706	T	C	0.3385	Deficient	None	Missense	H	347	MRSNYIYYFSFVSNENESYFTYSVYDPSFLSRLVMDVSGQIKQYTWLESTQQWNLFWSQPRGQCAVHSFCGVFGSCSENLMPPCSCLSGFEPKSLSDWDLGDHSGGCVRRISLECEGSNHFNRDNDGFLAIPNIALPKHAQFVGLGNAAECEFTCLKNCSCTAYAYDSNGCSIWIADLIDAQLLSSDDSSGKILYVKLATSELRDASKNSYRTRVIIGGVLGAVIGIGILLALLLFVMLRRRKRMLATGNLLEGFMVEFGYKDLQNATKNFSEKLGGGGFGSVFKGTLADSSVIAVKKLEGVSQGEKQFRTKVSIIGTMQHVNLVRLRGFCSEGTKRFLVYDYMTNHSLDFHLFLKKDSSEVLDWKMRYQIALGIARGLIYLHEKCEDCIIHNDIKPEN…
											D		MRSNYIYYFSFVSNENESYFTYSVYDPSFLSRLVMDVSGQIKQYTWLESTQQWNLFWSQPRGQCAVHSFCGVFGSCSENLMPPCSCLSGFEPKSLSDWDLGDHSGGCVRRISLECEGSNHFNRDNDGFLAIPNIALPKHAQFVGLGNAAECEFTCLKNCSCTAYAYDSNGCSIWIADLIDAQLLSSDDSSGKILYVKLATSELRDASKNSYRTRVIIGGVLGAVIGIGILLALLLFVMLRRRKRMLATGNLLEGFMVEFGYKDLQNATKNFSEKLGGGGFGSVFKGTLADSSVIAVKKLEGVSQGEKQFRTKVSIIGTMQHVNLVRLRGFCSEGTKRFLVYDYMTNDSLDFHLFLKKDSSEVLDWKMRYQIALGIARGLIYLHEKCEDCIIHNDIKPEN…
ASHM01024905B	495	0.462968	0.115246	0.0134	G	T	0.3594	HWE	None	Missense	I	325	MASPPDTSKTIKLERYNSYIRKVNSTKLLNASSKLLFRATLLIALVLVFFFTFNYPPLSDTTSHHFHTHSHFLTSAFGGGGAWERQVRHSATPRRPNGFTVLVTGAAGFVGSHCSLALKKRGDGVLGLDNFNNYYDPSLKRARQDLLSQHQIFIVEGDLNDGPLLSKLFDVVPITHILHLAAQAGVRYAMQNPQSYIKSNIAGFVNLLEVSKTANPQPSIVWASSSSVYGLNTENPFSELHRTDQPASLYAATKKAGEEIAHTYNHIYGLSLTGLRFFTVYGPWGRPDMAYFFFTKDILHGKTIDVYQTQDGKEVARDFTYIDDIVKGCVGALDTAEKSTGSGGKKKGPAQLRIYNLGNTSPVPVGKLVTILENLLTTKAKKHVIKMPRNGDVPYTHAN…
											N		MASPPDTSKTIKLERYNSYIRKVNSTKLLNASSKLLFRATLLIALVLVFFFTFNYPPLSDTTSHHFHTHSHFLTSAFGGGGAWERQVRHSATPRRPNGFTVLVTGAAGFVGSHCSLALKKRGDGVLGLDNFNNYYDPSLKRARQDLLSQHQIFIVEGDLNDGPLLSKLFDVVPITHILHLAAQAGVRYAMQNPQSYIKSNIAGFVNLLEVSKTANPQPSIVWASSSSVYGLNTENPFSELHRTDQPASLYAATKKAGEEIAHTYNHIYGLSLTGLRFFTVYGPWGRPDMAYFFFTKDILHGKTIDVYQTQDGKEVARDFTYIDDNVKGCVGALDTAEKSTGSGGKKKGPAQLRIYNLGNTSPVPVGKLVTILENLLTTKAKKHVIKMPRNGDVPYTHAN…
ASHM01024905D	496	0.138409	0.003136	0.0339	G	A	0.0747	HWE	A/A	Same-sense	*	*	MASPPDTSKTIKLERYNSYIRKVNSTKLLNASSKLLFRATLLIALVLVFFFTFNYPPLSDTTSHHFHTHSHFLTSAFGGGGAWERQVRHSATPRRPNGFTVLVTGAAGFVGSHCSLALKKRGDGVLGLDNFNNYYDPSLKRARQDLLSQHQIFIVEGDLNDGPLLSKLFDVVPITHILHLAAQAGVRYAMQNPQSYIKSNIAGFVNLLEVSKTANPQPSIVWASSSSVYGLNTENPFSELHRTDQPASLYAATKKAGEEIAHTYNHIYGLSLTGLRFFTVYGPWGRPDMAYFFFTKDILHGKTIDVYQTQDGKEVARDFTYIDDIVKGCVGALDTAEKSTGSGGKKKGPAQLRIYNLGNTSPVPVGKLVTILENLLTTKAKKHVIKMPRNGDVPYTHAN…
													MASPPDTSKTIKLERYNSYIRKVNSTKLLNASSKLLFRATLLIALVLVFFFTFNYPPLSDTTSHHFHTHSHFLTSAFGGGGAWERQVRHSATPRRPNGFTVLVTGAAGFVGSHCSLALKKRGDGVLGLDNFNNYYDPSLKRARQDLLSQHQIFIVEGDLNDGPLLSKLFDVVPITHILHLAAQAGVRYAMQNPQSYIKSNIAGFVNLLEVSKTANPQPSIVWASSSSVYGLNTENPFSELHRTDQPASLYAATKKAGEEIAHTYNHIYGLSLTGLRFFTVYGPWGRPDMAYFFFTKDILHGKTIDVYQTQDGKEVARDFTYIDDIVKGCVGALDTAEKSTGSGGKKKGPAQLRIYNLGNTSPVPVGKLVTILENLLTTKAKKHVIKMPRNGDVPYTHAN…
ASHM01026984B	510	0.080016	-0.00035	0.045	T	G	0.0417	HWE	T/T	Missense	D	137	MPNGYSSNLARCADVENGRMRGMESHDCHVFLQSLLPIAFSSLQPHALNPLIELCQFLKNLCSATLRDDDLIQMEGDIPMILCKLERIFPPAFFDYMEHLVVHLAHEARLGGPVQYRWIYPFERFMGDSKCSVKNKDKVEASICASYLHREAIHFCSHYFNDTLSGGNGRNETESQSIIHPLTLSVFNLFGRHAGMEKICFPGIKVLMSAHVHVLINCTEVQPYLE
											H		MPNGYSSNLARCADVENGRMRGMESHDCHVFLQSLLPIAFSSLQPHALNPLIELCQFLKNLCSATLRDDDLIQMEGDIPMILCKLERIFPPAFFDYMEHLVVHLAHEARLGGPVQYRWIYPFERFMGDSKCSVKNKHKVEASICASYLHREAIHFCSHYFNDTLSGGNGRNETESQSIIHPLTLSVFNLFGRHAGMEKICFPGIKVLMSAHVHVLINCTEVQPYLE
ASHM01027641A	511	0.205294	0.10463	0.0409	G	C	0.117	HWE	None	Nonsense	Y	387	MSSMHYIQKGLLFKKPKTSPYSQQDFIENLLKNLKNSLSHALFYFYPLCGHLVTHKTQDPHSYTIFVDCSNNNPGARFIYATAEVTISDILTPVDVPPVVETFFDLNKATNHDGHTIPLLSIQVTELIDGVFIGCSVNHCIGDGTSFWNFFNIWSEIFQSQDYENENNIVLISRQPFLNRWFPEGYGPPTNLPFKHHEEFISKYQSPVFRDRFFHFTKEYIAKLKSKANKEFNTTKISSFQALSAHVWRCVTRARQLTNNQKTSCKLAINNRSRMEPPLPKEYFGNAVDVISIETTVEELLQNNLGWAASKVNEVVANHDDKEVRKMLKEWLESPIVYQLGCHFDPNSITVSSSPRFNMYGNEFGMGKAIAVLSGYANKFDGNVSSYQGYEEGSIDLAV…
											STOP		MSSMHYIQKGLLFKKPKTSPYSQQDFIENLLKNLKNSLSHALFYFYPLCGHLVTHKTQDPHSYTIFVDCSNNNPGARFIYATAEVTISDILTPVDVPPVVETFFDLNKATNHDGHTIPLLSIQVTELIDGVFIGCSVNHCIGDGTSFWNFFNIWSEIFQSQDYENENNIVLISRQPFLNRWFPEGYGPPTNLPFKHHEEFISKYQSPVFRDRFFHFTKEYIAKLKSKANKEFNTTKISSFQALSAHVWRCVTRARQLTNNQKTSCKLAINNRSRMEPPLPKEYFGNAVDVISIETTVEELLQNNLGWAASKVNEVVANHDDKEVRKMLKEWLESPIVYQLGCHFDPNSITVSSSPRFNMYGNEFGMGKAIAVLSGYANKFDGNVSS
ASHM01027682D	514	0.501414	0.112889	0.0134	G	T	0.4757	HWE	None	Missense	P	207	MTGIRLISTTTIQATKHDENNSTHKKIDLTPWDLTLLKIETIQQGLLFHKPKTNQIQHLKQTLSTTLNFFPPLAGRLVITRHDEHNKASSSCSVICNNVGALFVHAIAENTTIADITQPNYVPPIVHALFPLNGVKNYEGTTQPVLAVQVTELIDGIFIGFAINHLVADGKSFWLFVNSWAEISRGFNKPTKIPTFERWFPDDINLPIQFPFTEDAQKKQREIPPIRLFHFTKEKVAQLKSKANAEIGHSNNTDKKIIIISSFQALITHIWRSSASKQHAEPGEETSFALVMDCRTRMCPNLGENYFGNTRGFEIVTMKTKELMEGGIGKVGMEINKVISTQSHEKIMNQYESWLKTPIIIVPGMLSRSNVLMANSSPRFDVYGNDFGWGKPIAVRNGV…
											R		MTGIRLISTTTIQATKHDENNSTHKKIDLTPWDLTLLKIETIQQGLLFHKPKTNQIQHLKQTLSTTLNFFPPLAGRLVITRHDEHNKASSSCSVICNNVGALFVHAIAENTTIADITQPNYVPPIVHALFPLNGVKNYEGTTQPVLAVQVTELIDGIFIGFAINHLVADGKSFWLFVNSWAEISRGFNKPTKIPTFERWFPDDINLRIQFPFTEDAQKKQREIPPIRLFHFTKEKVAQLKSKANAEIGHSNNTDKKIIIISSFQALITHIWRSSASKQHAEPGEETSFALVMDCRTRMCPNLGENYFGNTRGFEIVTMKTKELMEGGIGKVGMEINKVISTQSHEKIMNQYESWLKTPIIIVPGMLSRSNVLMANSSPRFDVYGNDFGWGKPIAVRNGV…
ASHM01027682Z2	516	0.341851	0.137713	0.00194	G	C	0.217	Deficient	None	Same-sense	*	*	MTGIRLISTTTIQATKHDENNSTHKKIDLTPWDLTLLKIETIQQGLLFHKPKTNQIQHLKQTLSTTLNFFPPLAGRLVITRHDEHNKASSSCSVICNNVGALFVHAIAENTTIADITQPNYVPPIVHALFPLNGVKNYEGTTQPVLAVQVTELIDGIFIGFAINHLVADGKSFWLFVNSWAEISRGFNKPTKIPTFERWFPDDINLPIQFPFTEDAQKKQREIPPIRLFHFTKEKVAQLKSKANAEIGHSNNTDKKIIIISSFQALITHIWRSSASKQHAEPGEETSFALVMDCRTRMCPNLGENYFGNTRGFEIVTMKTKELMEGGIGKVGMEINKVISTQSHEKIMNQYESWLKTPIIIVPGMLSRSNVLMANSSPRFDVYGNDFGWGKPIAVRNGV…
													MTGIRLISTTTIQATKHDENNSTHKKIDLTPWDLTLLKIETIQQGLLFHKPKTNQIQHLKQTLSTTLNFFPPLAGRLVITRHDEHNKASSSCSVICNNVGALFVHAIAENTTIADITQPNYVPPIVHALFPLNGVKNYEGTTQPVLAVQVTELIDGIFIGFAINHLVADGKSFWLFVNSWAEISRGFNKPTKIPTFERWFPDDINLPIQFPFTEDAQKKQREIPPIRLFHFTKEKVAQLKSKANAEIGHSNNTDKKIIIISSFQALITHIWRSSASKQHAEPGEETSFALVMDCRTRMCPNLGENYFGNTRGFEIVTMKTKELMEGGIGKVGMEINKVISTQSHEKIMNQYESWLKTPIIIVPGMLSRSNVLMANSSPRFDVYGNDFGWGKPIAVRNGV…
ASHM01029522C	538	0.497727	-0.01338	0.00282	C	T	0.4618	Execess	None	Nonsense	S	76	MFVGAAGLLGLGGGPMSFVGQLGAQTDGAFGYCLISRGTGSSGSLEFGRQAMPVDAMWVPLIHNPFYPSFYYVSLSGLGVGGIQVPISEEIFQLTDIGTGGVVMDTGTAITRLPTIAYNAFRDAFIALTTNLPRATGVSIFDTCYDLNGFVTVRVPTVSFYFSGGQILTFPARNFLIPIDDVGTFCFAFAPSPTGLTIIGNIQQEGIQISIDGTNGFVGFGPNVC
											STOP		MFVGAAGLLGLGGGPMSFVGQLGAQTDGAFGYCLISRGTGSSGSLEFGRQAMPVDAMWVPLIHNPFYPSFYYVSL
ASHM01029867Z	540	0.124596	0.290106	2.19e-12	C	T	0.066	Deficient	None	Same-sense	*	*	MRKIKRNLRIESISIPSGGTRPVTSAILVETIFLSDATSPLN
													MRKIKRNLRIESISIPSGGTRPVTSAILVETIFLSDATSPLN
ASHM01032368A	546	0.092707	-0.00034	0.0385	T	A	0.0486	HWE	T/T	Same-sense	*	*	MVTPGSDAPKVAAEVIAQHTVRALLRTVPAAVPAIVFLSGGQSEEEASVNLNAMNKLQGKKPWSLTFSYGRALQQSTLKAWGGKDENIAKAQAALLVRCKANSEATLGKYQGNANLGDGASESLHVKDYKY
													MVTPGSDAPKVAAEVIAQHTVRALLRTVPAAVPAIVFLSGGQSEEEASVNLNAMNKLQGKKPWSLTFSYGRALQQSTLKAWGGKDENIAKAQAALLVRCKANSEATLGKYQGNANLGDGASESLHVKDYKY
ASHM01032368C	547	0.095841	-4.5e-05	0.0382	T	C	0.0503	HWE	T/T	Same-sense	*	*	MVTPGSDAPKVAAEVIAQHTVRALLRTVPAAVPAIVFLSGGQSEEEASVNLNAMNKLQGKKPWSLTFSYGRALQQSTLKAWGGKDENIAKAQAALLVRCKANSEATLGKYQGNANLGDGASESLHVKDYKY
													MVTPGSDAPKVAAEVIAQHTVRALLRTVPAAVPAIVFLSGGQSEEEASVNLNAMNKLQGKKPWSLTFSYGRALQQSTLKAWGGKDENIAKAQAALLVRCKANSEATLGKYQGNANLGDGASESLHVKDYKY
ASHM01043223A	581	0.465096	0.002098	0.0218	A	G	0.3663	Execess	None	Same-sense	*	*	MAPYKYRGGLNMCFQLSITIGIFSANLFNYYFSKIWNGEGWRLSLGLGAVPAVIFVIGSFCLPDSPNSLVARGHHDEARKELVKIRGTDDVDNEFRDIIAASEASDKVKHPWKTLLERKYRPQLCFAILIPFFQQFTGLNVITFYAPILFRTIGFGSQASLMSAAIIGSFKPISTLVSIFVVDKFGRRALFLEGGAQMLICQ
													MAPYKYRGGLNMCFQLSITIGIFSANLFNYYFSKIWNGEGWRLSLGLGAVPAVIFVIGSFCLPDSPNSLVARGHHDEARKELVKIRGTDDVDNEFRDIIAASEASDKVKHPWKTLLERKYRPQLCFAILIPFFQQFTGLNVITFYAPILFRTIGFGSQASLMSAAIIGSFKPISTLVSIFVVDKFGRRALFLEGGAQMLICQ
ASHM01045101A	584	0.083475	0.117726	0.0477	G	A	0.0434	Deficient	None	Missense	S	18	MLEETNLIGTLRECFKHSICILGTKSNQQSSAEKQWINPEASLDEKDAAAVAVISKESDFEVTFEDTDKIEDILTTGSRVFDSEDMTDSESHPTNSDAELSADSLSDREEQGNCGENYETELQNLNANCCLEKGYSLYEIVEDIEKKCTENTDPAPFDENGVAAVNVAPREHKLEFFFEENDRIDDILTSVARLFISENTSSLAEEAIPVINFQEIKIVEEVAVDSISDGEKENKGDKELQEYLNVKPCDEEGSSLDETVEDTMKSFQTESLNPSVTQEPDLEITDQKESQTPQFVVAVDGNVDVGILKRSCIEESAKGSSTFGSDEE
											R		MLEETNLIGTLRECFKHRICILGTKSNQQSSAEKQWINPEASLDEKDAAAVAVISKESDFEVTFEDTDKIEDILTTGSRVFDSEDMTDSESHPTNSDAELSADSLSDREEQGNCGENYETELQNLNANCCLEKGYSLYEIVEDIEKKCTENTDPAPFDENGVAAVNVAPREHKLEFFFEENDRIDDILTSVARLFISENTSSLAEEAIPVINFQEIKIVEEVAVDSISDGEKENKGDKELQEYLNVKPCDEEGSSLDETVEDTMKSFQTESLNPSVTQEPDLEITDQKESQTPQFVVAVDGNVDVGILKRSCIEESAKGSSTFGSDEE
ASHM01045101Z1	586	0.191253	0.25755	1.15e-10	G	A	0.1059	Deficient	None	Missense	P	156	MLEETNLIGTLRECFKHSICILGTKSNQQSSAEKQWINPEASLDEKDAAAVAVISKESDFEVTFEDTDKIEDILTTGSRVFDSEDMTDSESHPTNSDAELSADSLSDREEQGNCGENYETELQNLNANCCLEKGYSLYEIVEDIEKKCTENTDPAPFDENGVAAVNVAPREHKLEFFFEENDRIDDILTSVARLFISENTSSLAEEAIPVINFQEIKIVEEVAVDSISDGEKENKGDKELQEYLNVKPCDEEGSSLDETVEDTMKSFQTESLNPSVTQEPDLEITDQKESQTPQFVVAVDGNVDVGILKRSCIEESAKGSSTFGSDEE
											T		MLEETNLIGTLRECFKHSICILGTKSNQQSSAEKQWINPEASLDEKDAAAVAVISKESDFEVTFEDTDKIEDILTTGSRVFDSEDMTDSESHPTNSDAELSADSLSDREEQGNCGENYETELQNLNANCCLEKGYSLYEIVEDIEKKCTENTDPATFDENGVAAVNVAPREHKLEFFFEENDRIDDILTSVARLFISENTSSLAEEAIPVINFQEIKIVEEVAVDSISDGEKENKGDKELQEYLNVKPCDEEGSSLDETVEDTMKSFQTESLNPSVTQEPDLEITDQKESQTPQFVVAVDGNVDVGILKRSCIEESAKGSSTFGSDEE
ASHM01047910Z2	596	0.02422	0.222843	0.00281	T	C	0.0122	Deficient	None	Same-sense	*	*	MVEPSTTVERTPTKKGERKNPQELTGPNLNYEISKVEEVQKENEVESHIPVLEKTIYKEEGTKANEVESLEASLNNDNVQHEQHEFGTEEIKEPKEATYQEAKTSKLQRPKINEPSTDEISRKSEENIDSLLPLLLNEQDVLHVEEKNDKNGFHTPNIVEEERVVKKREGPMVAKNEETNNSSTLKRVNGKPKTKEENKPKMKEITTLFEKANRSKSVEEKVHQTPKREHQRELEEVTSKIKVEAQTTVEKNTIKEVERKEPLELTSLPNMVNEILKVEEKHQEKEGQKHIQVLEATVAKGKDDRGHQYVQKNNKKEFQTQKTLEDEKVVKEMEEAKVAKSEENKDDCTFKRQDGKTTQASKFDNASSESKRVGEKVHETSDRNHQRELEEGTSKMRVE…
													MVEPSTTVERTPTKKGERKNPQELTGPNLNYEISKVEEVQKENEVESHIPVLEKTIYKEEGTKANEVESLEASLNNDNVQHEQHEFGTEEIKEPKEATYQEAKTSKLQRPKINEPSTDEISRKSEENIDSLLPLLLNEQDVLHVEEKNDKNGFHTPNIVEEERVVKKREGPMVAKNEETNNSSTLKRVNGKPKTKEENKPKMKEITTLFEKANRSKSVEEKVHQTPKREHQRELEEVTSKIKVEAQTTVEKNTIKEVERKEPLELTSLPNMVNEILKVEEKHQEKEGQKHIQVLEATVAKGKDDRGHQYVQKNNKKEFQTQKTLEDEKVVKEMEEAKVAKSEENKDDCTFKRQDGKTTQASKFDNASSESKRVGEKVHETSDRNHQRELEEGTSKMRVE…
ASHM01047910Z6	600	0.156437	0.108672	0.0459	C	G	0.0851	Deficient	None	Missense	K	95	MVEPSTTVERTPTKKGERKNPQELTGPNLNYEISKVEEVQKENEVESHIPVLEKTIYKEEGTKANEVESLEASLNNDNVQHEQHEFGTEEIKEPKEATYQEAKTSKLQRPKINEPSTDEISRKSEENIDSLLPLLLNEQDVLHVEEKNDKNGFHTPNIVEEERVVKKREGPMVAKNEETNNSSTLKRVNGKPKTKEENKPKMKEITTLFEKANRSKSVEEKVHQTPKREHQRELEEVTSKIKVEAQTTVEKNTIKEVERKEPLELTSLPNMVNEILKVEEKHQEKEGQKHIQVLEATVAKGKDDRGHQYVQKNNKKEFQTQKTLEDEKVVKEMEEAKVAKSEENKDDCTFKRQDGKTTQASKFDNASSESKRVGEKVHETSDRNHQRELEEGTSKMRVE…
											N		MVEPSTTVERTPTKKGERKNPQELTGPNLNYEISKVEEVQKENEVESHIPVLEKTIYKEEGTKANEVESLEASLNNDNVQHEQHEFGTEEIKEPNEATYQEAKTSKLQRPKINEPSTDEISRKSEENIDSLLPLLLNEQDVLHVEEKNDKNGFHTPNIVEEERVVKKREGPMVAKNEETNNSSTLKRVNGKPKTKEENKPKMKEITTLFEKANRSKSVEEKVHQTPKREHQRELEEVTSKIKVEAQTTVEKNTIKEVERKEPLELTSLPNMVNEILKVEEKHQEKEGQKHIQVLEATVAKGKDDRGHQYVQKNNKKEFQTQKTLEDEKVVKEMEEAKVAKSEENKDDCTFKRQDGKTTQASKFDNASSESKRVGEKVHETSDRNHQRELEEGTSKMRVE…
ASHM01062394	606	0.466022	0.003637	0.0253	G	A	0.3681	HWE	None	Missense	D	24	MLANIYASSGKWEQVIGVRKLMNDRGVKKEPGFSMIEMEGNVNEFVAGGRDHPLAKAIYAKVDEMLESIRLVGYVPDTDGVLHDLVEEERENPLFYHSEKLATGYGLLKSKRGETLRITKNLRVCKDCHQACKLISKVYDCDIIIRDRNRFHHFSNGECSCKDYW
											V		MLANIYASSGKWEQVIGVRKLMNVRGVKKEPGFSMIEMEGNVNEFVAGGRDHPLAKAIYAKVDEMLESIRLVGYVPDTDGVLHDLVEEERENPLFYHSEKLATGYGLLKSKRGETLRITKNLRVCKDCHQACKLISKVYDCDIIIRDRNRFHHFSNGECSCKDYW
ASHM01062394Z	607	0.027604	0.192315	0.00611	C	A	0.0139	Deficient	None	Missense	G	17	MLANIYASSGKWEQVIGVRKLMNDRGVKKEPGFSMIEMEGNVNEFVAGGRDHPLAKAIYAKVDEMLESIRLVGYVPDTDGVLHDLVEEERENPLFYHSEKLATGYGLLKSKRGETLRITKNLRVCKDCHQACKLISKVYDCDIIIRDRNRFHHFSNGECSCKDYW
											C		MLANIYASSGKWEQVICVRKLMNDRGVKKEPGFSMIEMEGNVNEFVAGGRDHPLAKAIYAKVDEMLESIRLVGYVPDTDGVLHDLVEEERENPLFYHSEKLATGYGLLKSKRGETLRITKNLRVCKDCHQACKLISKVYDCDIIIRDRNRFHHFSNGECSCKDYW
ASHM01091480Z1	610	0.108702	0.196227	0.00506	C	T	0.0561	HWE	None	Same-sense	*	*	MMNKAVTIGKFKGFKVNANLHFHLLQFADDTIIMGDGCWDNLWTIKSLLRGFELVSGLKINFVKSKLYGVNVDPSLLEAGAAFLSCKTATIPFKFLGLPVGANPRRRETWKPVVDALIKRLNSWNSRQLSFGGRLSLINSVLASIPLYFFSFFKAPRCVLKSLERIQRNFFWGGGTEEKKVCWIK
													MMNKAVTIGKFKGFKVNANLHFHLLQFADDTIIMGDGCWDNLWTIKSLLRGFELVSGLKINFVKSKLYGVNVDPSLLEAGAAFLSCKTATIPFKFLGLPVGANPRRRETWKPVVDALIKRLNSWNSRQLSFGGRLSLINSVLASIPLYFFSFFKAPRCVLKSLERIQRNFFWGGGTEEKKVCWIK
ASHM01091480Z2	611	0.273772	0.001679	0.0232	A	G	0.1632	Execess	None	Missense	L	77	MMNKAVTIGKFKGFKVNANLHFHLLQFADDTIIMGDGCWDNLWTIKSLLRGFELVSGLKINFVKSKLYGVNVDPSLLEAGAAFLSCKTATIPFKFLGLPVGANPRRRETWKPVVDALIKRLNSWNSRQLSFGGRLSLINSVLASIPLYFFSFFKAPRCVLKSLERIQRNFFWGGGTEEKKVCWIK
											P		MMNKAVTIGKFKGFKVNANLHFHLLQFADDTIIMGDGCWDNLWTIKSLLRGFELVSGLKINFVKSKLYGVNVDPSLPEAGAAFLSCKTATIPFKFLGLPVGANPRRRETWKPVVDALIKRLNSWNSRQLSFGGRLSLINSVLASIPLYFFSFFKAPRCVLKSLERIQRNFFWGGGTEEKKVCWIK
ASHM01097323C	615	0.366718	0.003827	0.0291	C	T	0.2413	Execess	T/T	Missense	H	161	MRSQLEIVKKGVHIVVATPGRLKDMLAKKKMNLDNCRYLTLDEADRLVDLGFEDDIREVFDHFKAQRQTLLFSATMPTKIQNFARSALVKPIIVNVGRAGAANLDVIQEVEYVKQEAKIVYLLECLQKTPPPVLIFCENKADVDDIHEYLLLKGVEAVAIHGGKDQEEREYAISSFKAGKKD
											P		MRSQLEIVKKGVHIVVATPGRLKDMLAKKKMNLDNCRYLTLDEADRLVDLGFEDDIREVFDHFKAQRQTLLFSATMPTKIQNFARSALVKPIIVNVGRAGAANLDVIQEVEYVKQEAKIVYLLECLQKTPPPVLIFCENKADVDDIHEYLLLKGVEAVAIPGGKDQEEREYAISSFKAGKKD
ASHM01097323Z	616	0.471862	-0.01783	0.00207	A	G	0.3802	Execess	G/G	Missense	R	21	MRSQLEIVKKGVHIVVATPGRLKDMLAKKKMNLDNCRYLTLDEADRLVDLGFEDDIREVFDHFKAQRQTLLFSATMPTKIQNFARSALVKPIIVNVGRAGAANLDVIQEVEYVKQEAKIVYLLECLQKTPPPVLIFCENKADVDDIHEYLLLKGVEAVAIHGGKDQEEREYAISSFKAGKKD
											K		MRSQLEIVKKGVHIVVATPGKLKDMLAKKKMNLDNCRYLTLDEADRLVDLGFEDDIREVFDHFKAQRQTLLFSATMPTKIQNFARSALVKPIIVNVGRAGAANLDVIQEVEYVKQEAKIVYLLECLQKTPPPVLIFCENKADVDDIHEYLLLKGVEAVAIHGGKDQEEREYAISSFKAGKKD
MH450273A	622	0.498078	-0.03754	5.63e-05	G	T	0.467	Execess	G/G	Same-sense	*	*	MILYEVLRLYPPVLYVNRALRKDLKVGNLLLPSGTQVSLPIILIHQDNDIWGDDAKEFKPERFAEGIAKATKGQVCYFPFGWGPRICVGQNFALLEAKIAISLLLMNFSFELSPNYAHVPSMMLTLKPKNGANIILHKL
													MILYEVLRLYPPVLYVNRALRKDLKVGNLLLPSGTQVSLPIILIHQDNDIWGDDAKEFKPERFAEGIAKATKGQVCYFPFGWGPRICVGQNFALLEAKIAISLLLMNFSFELSPNYAHVPSMMLTLKPKNGANIILHKL

## Sheet: subset of LUS 
List of SNP loci that showed significant values for test of loci under selection, and changes caused by the mutations
Changed AAs are shown in red in the AA sequences
* = No AA change
MAF = minor allele frequency
The list contains only loci with missense or nonsense mutations
Note1: all missing genotypes under column "Missing genotype" are homozygous for minor alleles.
Note2: the font colors in column "MAF-Fset" corrsponds to the font color of Ref allele or Alt allele (green = Ref allele is minor allele; blue = Alt allele is minor allele)
SNP ID	Locus number	Mutation type	AA exchange	Exchaged AA position	Gene	Ref allele and Alt allele based AA sequence
ASHM01000430	13	Missense	R	33	mediator of RNA polymerase II transcription subunit 14	MLAAAGRGGPGIVPSSLLPFDVSVVLRGPYWIRIMYRKQFAVDMRCFAGDQVWLQPATPPKEGRPSGGSLPCPQFRPFIMEHVAQELNGLDPSFTGQQAGGLTSSNSPNPNPGTQLISANVNRINSVAISRTGNQLANRMGNTLAGSPNLALMTSSPIRRPAGAVVPAHVRGELNTAIIGLGDDGGYGGGWVPLVALKKVLRGILKYLGVLWLFAQLPDLLKEILGSILKDNEGALLNLDPEQPALRFFVG
			H			MLAAAGRGGPGIVPSSLLPFDVSVVLRGPYWIHIMYRKQFAVDMRCFAGDQVWLQPATPPKEGRPSGGSLPCPQFRPFIMEHVAQELNGLDPSFTGQQAGGLTSSNSPNPNPGTQLISANVNRINSVAISRTGNQLANRMGNTLAGSPNLALMTSSPIRRPAGAVVPAHVRGELNTAIIGLGDDGGYGGGWVPLVALKKVLRGILKYLGVLWLFAQLPDLLKEILGSILKDNEGALLNLDPEQPALRFFVG
ASHM01000466C	19	Missense	L	116	ABC transporter-like family-protein	MSKKPNAHFPWILRAWWFFSFLLSIFSTTLHVHFSVENKGIIGIREYADFLGLVSSTCLLVISTRGKTGIVIIATNDSISEPLLEEKNEKHSSEFLRESSPYGKATLLQLITFSWLNPLFAVGYKKPIQLDDIPDVDIKDSAEYLNFSFDDSIRQVKENDGTTNPSIYKAIYLFARKKAAINALFAIINASASYVGPYLITDFVNFLTEKESRGVKSGYLLSLGFLCAKMVETIAQRQWIFGARQLGLRLRAALISHIYKKGLHLSSRSRQSHSGGEIMNYMSVDVQRITDFVWYVNVIWMLPIQISLAVFILHTNLGLGSLAALAATLAVMTLNIPLTKIQKRYQTKIMDAKDNRMKATSEILKNMRTLKLQSWDSEFFKRIESLRNVEYGWLLKSLR…
			P			MSKKPNAHFPWILRAWWFFSFLLSIFSTTLHVHFSVENKGIIGIREYADFLGLVSSTCLLVISTRGKTGIVIIATNDSISEPLLEEKNEKHSSEFLRESSPYGKATLLQLITFSWPNPLFAVGYKKPIQLDDIPDVDIKDSAEYLNFSFDDSIRQVKENDGTTNPSIYKAIYLFARKKAAINALFAIINASASYVGPYLITDFVNFLTEKESRGVKSGYLLSLGFLCAKMVETIAQRQWIFGARQLGLRLRAALISHIYKKGLHLSSRSRQSHSGGEIMNYMSVDVQRITDFVWYVNVIWMLPIQISLAVFILHTNLGLGSLAALAATLAVMTLNIPLTKIQKRYQTKIMDAKDNRMKATSEILKNMRTLKLQSWDSEFFKRIESLRNVEYGWLLKSLR…
ASHM01000662C	27	Missense	L	149	NB-ARC domain disease resistance protein	MDATTSVASAFLSATVESLLQKLASSELIDYVKYSHLNILKLTVLETKLLTLHSVLHDAEHKQFFNPEVKNWLDELYDVISTAEDLLDEIGYSYLQCKVENTQSQHDFEYNSDIAMICQKLQGFAEQIEILGLQSVSVRVSVKMCSNLLGNETVVVVRKNDKELLMNMLMSESGNNNSNNNLGVVAVFGVGGVGKSTLARIVYDDEKVNEHFDLKAWVRMSEDFDVVRVTKTITESVTSGSYGINDPDYMRAELKKEVRGRRFLIVLDGLWNYSYNDWHGIVAPLIKGKYGSRVVITTRYEEVAKVAHTFPIHKLEPLSEEDCWPLLCKYVFGSVGNKFPNLEAIGRNIARKCGGLPLAAKIVGRLLSSKIDEKEWIEIMNNDIWNLSKDNILPSLLMS…
			R			MDATTSVASAFLSATVESLLQKLASSELIDYVKYSHLNILKLTVLETKLLTLHSVLHDAEHKQFFNPEVKNWLDELYDVISTAEDLLDEIGYSYLQCKVENTQSQHDFEYNSDIAMICQKLQGFAEQIEILGLQSVSVRVSVKMCSNLRGNETVVVVRKNDKELLMNMLMSESGNNNSNNNLGVVAVFGVGGVGKSTLARIVYDDEKVNEHFDLKAWVRMSEDFDVVRVTKTITESVTSGSYGINDPDYMRAELKKEVRGRRFLIVLDGLWNYSYNDWHGIVAPLIKGKYGSRVVITTRYEEVAKVAHTFPIHKLEPLSEEDCWPLLCKYVFGSVGNKFPNLEAIGRNIARKCGGLPLAAKIVGRLLSSKIDEKEWIEIMNNDIWNLSKDNILPSLLMS…
ASHM01000662E	28	Missense	L	567	NB-ARC domain disease resistance protein	MDATTSVASAFLSATVESLLQKLASSELIDYVKYSHLNILKLTVLETKLLTLHSVLHDAEHKQFFNPEVKNWLDELYDVISTAEDLLDEIGYSYLQCKVENTQSQHDFEYNSDIAMICQKLQGFAEQIEILGLQSVSVRVSVKMCSNLLGNETVVVVRKNDKELLMNMLMSESGNNNSNNNLGVVAVFGVGGVGKSTLARIVYDDEKVNEHFDLKAWVRMSEDFDVVRVTKTITESVTSGSYGINDPDYMRAELKKEVRGRRFLIVLDGLWNYSYNDWHGIVAPLIKGKYGSRVVITTRYEEVAKVAHTFPIHKLEPLSEEDCWPLLCKYVFGSVGNKFPNLEAIGRNIARKCGGLPLAAKIVGRLLSSKIDEKEWIEIMNNDIWNLSKDNILPSLLMS…
			V			MDATTSVASAFLSATVESLLQKLASSELIDYVKYSHLNILKLTVLETKLLTLHSVLHDAEHKQFFNPEVKNWLDELYDVISTAEDLLDEIGYSYLQCKVENTQSQHDFEYNSDIAMICQKLQGFAEQIEILGLQSVSVRVSVKMCSNLLGNETVVVVRKNDKELLMNMLMSESGNNNSNNNLGVVAVFGVGGVGKSTLARIVYDDEKVNEHFDLKAWVRMSEDFDVVRVTKTITESVTSGSYGINDPDYMRAELKKEVRGRRFLIVLDGLWNYSYNDWHGIVAPLIKGKYGSRVVITTRYEEVAKVAHTFPIHKLEPLSEEDCWPLLCKYVFGSVGNKFPNLEAIGRNIARKCGGLPLAAKIVGRLLSSKIDEKEWIEIMNNDIWNLSKDNILPSLLMS…
ASHM01001210C	50	Missense	D	131	DUF4283 domain protein	MMKMHNENATTSQDPTIQYVPTEETVTAEDPAETDSVVNFDDSDVQDKLEEYQNSFLGKIISEKTIRKNSIRNVLGNIWCNPKGFRVEQIDDKLFHFFMDEQIDTKRIIQGNPWFLRNSRLIVQPWKRDIDVRSLEFHHAPIWIQLWGLPPHCKTKQMGIKIGSASMGTVVLASELYKYPENKLIVKIKVNLEINKPIKAGIHIRSVEDGVHWIDF
			A			MMKMHNENATTSQDPTIQYVPTEETVTAEDPAETDSVVNFDDSDVQDKLEEYQNSFLGKIISEKTIRKNSIRNVLGNIWCNPKGFRVEQIDDKLFHFFMDEQIDTKRIIQGNPWFLRNSRLIVQPWKRDIAVRSLEFHHAPIWIQLWGLPPHCKTKQMGIKIGSASMGTVVLASELYKYPENKLIVKIKVNLEINKPIKAGIHIRSVEDGVHWIDF
ASHM01003059Z3	89	Missense	P	394	DUF863 family protein	MEQFDDLSSFHSSHQVNQGPSTKTIFSSTESSARNGFLGATGLPCLKELPVVKGKPNEESTMSTQIESVVLNPHTSSDHGFATKHFQNQAKNQRIEEIEKELPSVDVSDIGEQIPSGEHLITNEKKRKHEYLAGIIDLNSCMIEDENVPIDVDFHAPASPENKECSPPRGESDENQLATVTPFQFAEQEDPHVQEEQTRIAAEALVSISGFVTQKDIQMATCSSSESSANSSLNWFAAIVSTAVDHAENDNETDFNGKVNGLDEFLSDEMDYFEFMTLNLTETKDRDCCFKSTGQTDQIGASASPTQPRKSVRTYRGRWRKDFQSEILPSIASLSRYEVTEDLQIIESLVTADTHSEMGSLRNASGKVPSRGRRRSCSSASNTKDSDLLLNLKPLTNIS…
			R			MEQFDDLSSFHSSHQVNQGPSTKTIFSSTESSARNGFLGATGLPCLKELPVVKGKPNEESTMSTQIESVVLNPHTSSDHGFATKHFQNQAKNQRIEEIEKELPSVDVSDIGEQIPSGEHLITNEKKRKHEYLAGIIDLNSCMIEDENVPIDVDFHAPASPENKECSPPRGESDENQLATVTPFQFAEQEDPHVQEEQTRIAAEALVSISGFVTQKDIQMATCSSSESSANSSLNWFAAIVSTAVDHAENDNETDFNGKVNGLDEFLSDEMDYFEFMTLNLTETKDRDCCFKSTGQTDQIGASASPTQPRKSVRTYRGRWRKDFQSEILPSIASLSRYEVTEDLQIIESLVTADTHSEMGSLRNASGKVPSRGRRRSCSSASNTKDSDLLLNLKRLTNIS…
ASHM01003059Z4	90	Missense	P	394	DUF863 family protein	MEQFDDLSSFHSSHQVNQGPSTKTIFSSTESSARNGFLGATGLPCLKELPVVKGKPNEESTMSTQIESVVLNPHTSSDHGFATKHFQNQAKNQRIEEIEKELPSVDVSDIGEQIPSGEHLITNEKKRKHEYLAGIIDLNSCMIEDENVPIDVDFHAPASPENKECSPPRGESDENQLATVTPFQFAEQEDPHVQEEQTRIAAEALVSISGFVTQKDIQMATCSSSESSANSSLNWFAAIVSTAVDHAENDNETDFNGKVNGLDEFLSDEMDYFEFMTLNLTETKDRDCCFKSTGQTDQIGASASPTQPRKSVRTYRGRWRKDFQSEILPSIASLSRYEVTEDLQIIESLVTADTHSEMGSLRNASGKVPSRGRRRSCSSASNTKDSDLLLNLKPLTNIS…
			T			MEQFDDLSSFHSSHQVNQGPSTKTIFSSTESSARNGFLGATGLPCLKELPVVKGKPNEESTMSTQIESVVLNPHTSSDHGFATKHFQNQAKNQRIEEIEKELPSVDVSDIGEQIPSGEHLITNEKKRKHEYLAGIIDLNSCMIEDENVPIDVDFHAPASPENKECSPPRGESDENQLATVTPFQFAEQEDPHVQEEQTRIAAEALVSISGFVTQKDIQMATCSSSESSANSSLNWFAAIVSTAVDHAENDNETDFNGKVNGLDEFLSDEMDYFEFMTLNLTETKDRDCCFKSTGQTDQIGASASPTQPRKSVRTYRGRWRKDFQSEILPSIASLSRYEVTEDLQIIESLVTADTHSEMGSLRNASGKVPSRGRRRSCSSASNTKDSDLLLNLKTLTNIS…
ASHM01003440Z	111	Missense	D	37	transcription termination factor family protein	MGRILDMLPQLLTCEPHNDIYPILDFLLDEVEIPYHDVQKSILRCPRLLVSSVENRLRPALCFLRELGFVAPHSLTCQTTLLLVSSVEDTLMPKVEFLMSLGFTRAEVSKMVLRSHGLLTYSVANNLVPKLDFFLNEMKGDVAELKRFPHFFSFSLEGRIKPRHAMLVRLGLSLPLREMLQVSDGGFESRLLEFQFSELDVH
			H			MGRILDMLPQLLTCEPHNDIYPILDFLLDEVEIPYHHVQKSILRCPRLLVSSVENRLRPALCFLRELGFVAPHSLTCQTTLLLVSSVEDTLMPKVEFLMSLGFTRAEVSKMVLRSHGLLTYSVANNLVPKLDFFLNEMKGDVAELKRFPHFFSFSLEGRIKPRHAMLVRLGLSLPLREMLQVSDGGFESRLLEFQFSELDVH
ASHM01004361Z1	126	Missense	A	48	endonuclease/exonuclease/phosphatase family protein	MEARIGGLVMEIQDLDSKGETMGLSRQEVSSRNEKFGELWKFLKSKEAFIFQISRSKWLKEGDCNTKFFHGCIKARSKLNSISAIRVDDVWLESPDQIKAVVSSFFANHVSDTPRARPKLDGVVFPMLSEDENFELTSPFSLDEIELVVKHSDG
			E			MEARIGGLVMEIQDLDSKGETMGLSRQEVSSRNEKFGELWKFLKSKEEFIFQISRSKWLKEGDCNTKFFHGCIKARSKLNSISAIRVDDVWLESPDQIKAVVSSFFANHVSDTPRARPKLDGVVFPMLSEDENFELTSPFSLDEIELVVKHSDG
ASHM01004531Z2	139	Missense	L	39	OTU-like cysteine protease	MKKQAARGSKAEQKAKKKQVEEEVTQLSAKLKKKQAKELSALGYSSGNGNEKSNLDNLVKAIAGVSVSTQPENTKVSKAKQRRDKRAQQEAEREQRIQAEQNDIISDRMVENEKLEKKLKPLGLTVREIKPDGHCLYRAVEHQLAHLSGLKSPYTYQELRQMTAAYMRKNTSDFLPFCLSENLIEGDSDESIAQKFENYCKEVESTAIWGGQLELGALTHCLKKHIMIYSGSFPDVEMGKEYKSADGIGSSGSSIMLSYHRHAFGLGEHYNSVVPI
			R			MKKQAARGSKAEQKAKKKQVEEEVTQLSAKLKKKQAKERSALGYSSGNGNEKSNLDNLVKAIAGVSVSTQPENTKVSKAKQRRDKRAQQEAEREQRIQAEQNDIISDRMVENEKLEKKLKPLGLTVREIKPDGHCLYRAVEHQLAHLSGLKSPYTYQELRQMTAAYMRKNTSDFLPFCLSENLIEGDSDESIAQKFENYCKEVESTAIWGGQLELGALTHCLKKHIMIYSGSFPDVEMGKEYKSADGIGSSGSSIMLSYHRHAFGLGEHYNSVVPI
ASHM01004641	142	Missense	V	156	BED zinc finger ;hAT family dimerisation domain	MVMVEEDRVVVTPDVKNPPDKELSDSKAEPDEGLPTSELEVSSGDANGGTYNHELDNTIETSNYKPDNSESLPNKDQSGNADSPDNNQQFDSEATLNNPSVESETPSDDQPVSSEATPDQNFASEAPPSNLPTDSEVLPNNGVVTSDLQASNGEVVVSETQHSSELALPETQQNNEMVTFETQQSNEVVMSEAQPSNETAIHEAHTSNDVVMTEAMSEHELTASTIDPNNQLSHPETHDSHNHHFEPFHLIPEPESLETNCDPPPCSEPFEDSHIRDIKPIHHDHLSQYDTVPNNHLDHSEALCNHQLTDSDPGQLANSQMLHHYELENHENQLVNTQEHYGIVNANNIPSYEIVNADTPLNFEGPTPETQPNKRRKKKSMVWEHFTIENVDPGCRRAY…
			E			MVMVEEDRVVVTPDVKNPPDKELSDSKAEPDEGLPTSELEVSSGDANGGTYNHELDNTIETSNYKPDNSESLPNKDQSGNADSPDNNQQFDSEATLNNPSVESETPSDDQPVSSEATPDQNFASEAPPSNLPTDSEVLPNNGVVTSDLQASNGEVEVSETQHSSELALPETQQNNEMVTFETQQSNEVVMSEAQPSNETAIHEAHTSNDVVMTEAMSEHELTASTIDPNNQLSHPETHDSHNHHFEPFHLIPEPESLETNCDPPPCSEPFEDSHIRDIKPIHHDHLSQYDTVPNNHLDHSEALCNHQLTDSDPGQLANSQMLHHYELENHENQLVNTQEHYGIVNANNIPSYEIVNADTPLNFEGPTPETQPNKRRKKKSMVWEHFTIENVDPGCRRAY…
ASHM01005624Z5	176	Missense	S	657	EEIG1/EHBP1 protein amine-terminal domain protein	MMMKPKFDSENKDNAYDVGEIETETDWKNGQQELLHDIQELSNALYLQNTPFKPSTLSSLHNRSKSAEKTRLSKSQLNSTPRFVSEDMLIRDKKLLSLGWNWKKPLKALTHIGCQKFDCRFKLHVHSIEGLPLSFDGVRLSVHWKRKNSILQTCPSRVLQGSAEFDETLIHRCTVYGSRTASGHAVKYDSKCFLIYASIVGEPGYDIGKYQVDLTRLLPLSLDELWGDKSSGKWSTSFSLVGKALGARINVSFSYQVMKDELMRFGGCNGNVVRLINLKTGPSSLDNVVGYSPNNRDIKVRQSQNDMVLSNEAVMNSGSGFSKSITFLYQKLDEGNFDNSAWADSESSQGSNLYMSDDTEFSISEQGVETSEEGSFEFDQTGIQIVDMSTVEIINVDEI…
			P			MMMKPKFDSENKDNAYDVGEIETETDWKNGQQELLHDIQELSNALYLQNTPFKPSTLSSLHNRSKSAEKTRLSKSQLNSTPRFVSEDMLIRDKKLLSLGWNWKKPLKALTHIGCQKFDCRFKLHVHSIEGLPLSFDGVRLSVHWKRKNSILQTCPSRVLQGSAEFDETLIHRCTVYGSRTASGHAVKYDSKCFLIYASIVGEPGYDIGKYQVDLTRLLPLSLDELWGDKSSGKWSTSFSLVGKALGARINVSFSYQVMKDELMRFGGCNGNVVRLINLKTGPSSLDNVVGYSPNNRDIKVRQSQNDMVLSNEAVMNSGSGFSKSITFLYQKLDEGNFDNSAWADSESSQGSNLYMSDDTEFSISEQGVETSEEGSFEFDQTGIQIVDMSTVEIINVDEI…
ASHM01006557Z2	190	Missense	D	217	dehydration-responsive protein RD22	MKTSNYGVTFLSREVANSIPFSSNKVEMENILNHFSIKQGSKECEFVKNTIGYCEGQDMKGEVKTCVTSLESMVDFATSKLGNNVEAVSTEVNKETNLQEYVIAKGVKKLGEDNKVVVCHKVNYPYAVFYCHKIDATNAYSVPMEGVDGSRVKAVAVCHTDTSQWNPKHFAFQFLKVQRGTVPICHFFTQEHVVWVSKDWPKFNLGQFKFAILESEDDDVLISK
			N			MKTSNYGVTFLSREVANSIPFSSNKVEMENILNHFSIKQGSKECEFVKNTIGYCEGQDMKGEVKTCVTSLESMVDFATSKLGNNVEAVSTEVNKETNLQEYVIAKGVKKLGEDNKVVVCHKVNYPYAVFYCHKIDATNAYSVPMEGVDGSRVKAVAVCHTDTSQWNPKHFAFQFLKVQRGTVPICHFFTQEHVVWVSKDWPKFNLGQFKFAILESENDDVLISK
ASHM01006727A	211	Missense	F	76	CYTOCHROME P450 51G1	MLPISVLFPYLPIPAHRRRDNARKKLAEIFATIISSRKSSDKTEDDMLQCFIDSKYKDGRPTTESEVTGLLIAALFAGQHTSSITSTWTGAYLLCNKQYLSAAVDEQKNLMEKHGDRVDHDVLAEMDVLYRCIKEALRLHPPLIMLLRSSHSDFSVTTREGREYDIPKGHIVATSPAFANRLPHIFNDPDRYDPDRFAVGREEDKAAGAFSYISFGGGRHGCLGEPFAYLQIKAIWTHLLRNFELELVSPFPEIDWNAMVVGVKGKVMVRYKRRELSVNQ
			S			MLPISVLFPYLPIPAHRRRDNARKKLAEIFATIISSRKSSDKTEDDMLQCFIDSKYKDGRPTTESEVTGLLIAALSAGQHTSSITSTWTGAYLLCNKQYLSAAVDEQKNLMEKHGDRVDHDVLAEMDVLYRCIKEALRLHPPLIMLLRSSHSDFSVTTREGREYDIPKGHIVATSPAFANRLPHIFNDPDRYDPDRFAVGREEDKAAGAFSYISFGGGRHGCLGEPFAYLQIKAIWTHLLRNFELELVSPFPEIDWNAMVVGVKGKVMVRYKRRELSVNQ
ASHM01006730Z1	214	Missense	H	66	PHD finger plant-like protein	MDVSKKYGLEYRLIHAITRGHSWYGEWGYQFGSGSYGLTQEAYKIAVESLSNLPLSIFLSHDQKPHSRVQGIISHYQSLSEHQLVNIRDLFCLLMSLIHDVAKTSSXXXXXXXXEAQL
			L			MDVSKKYGLEYRLIHAITRGHSWYGEWGYQFGSGSYGLTQEAYKIAVESLSNLPLSIFLSHDQKPLSRVQGIISHYQSLSEHQLVNIRDLFCLLMSLIHDVAKTSSXXXXXXXXEAQL
ASHM01007574Z1	227	Missense	R	120	CRS2-associated factor 1	MWRGRNWKSSLPDLGDDSKEANKTDIDNKNYKTLKSAALDVSAPSLQNNPAEQSMSVVADASLTKAYEAETTNIATDSCGEPEPCRSTSLGTIISHDGMECPSNSMSDSHGTLDIMDNERCSDSFSTSVSGSDAMLESSDNNIFGMVDPHADELLHDSGAPGVSPLPRSAAPCMKGISLLLEQAVEQGSALVLDKDSLDADNIYRTTVSFAKSAPPGPVFMKHRKAAVVVQKRDKQEAPTLETRETTTVTVKGKKERSPRIGRKENFDEGFRNLVPQGTLGVDELAKLLT
			I			MWRGRNWKSSLPDLGDDSKEANKTDIDNKNYKTLKSAALDVSAPSLQNNPAEQSMSVVADASLTKAYEAETTNIATDSCGEPEPCRSTSLGTIISHDGMECPSNSMSDSHGTLDIMDNEICSDSFSTSVSGSDAMLESSDNNIFGMVDPHADELLHDSGAPGVSPLPRSAAPCMKGISLLLEQAVEQGSALVLDKDSLDADNIYRTTVSFAKSAPPGPVFMKHRKAAVVVQKRDKQEAPTLETRETTTVTVKGKKERSPRIGRKENFDEGFRNLVPQGTLGVDELAKLLT
ASHM01008221Z5	240	Missense	P	263	cysteine-rich receptor-kinase-like protein	MGSFHFLFLLPIFFSLFVHCSPSPIIQAAIDKGTHAYYNCTRNSTSVTYNAYRSNIKTLLDLLSSKSSNNARYYNATVVSDNTVDTVYGLFLCSRYLDPKICQSCVIEAAKLISSLCTTAKEAIVWYTVCYVRYSDNNFFSTVEKTPEISFMNDKDYVGQVGRFNNILWDMLNNLRIEAANASAKLADKSANLTENQKLYGSVWCLPYLSAENCSWCLSDAIAEVPTSCCRGKSGGSIFYPSCGLRFELYPFHKTHGDISWVPSPPTSPRPLAPP
			S			MGSFHFLFLLPIFFSLFVHCSPSPIIQAAIDKGTHAYYNCTRNSTSVTYNAYRSNIKTLLDLLSSKSSNNARYYNATVVSDNTVDTVYGLFLCSRYLDPKICQSCVIEAAKLISSLCTTAKEAIVWYTVCYVRYSDNNFFSTVEKTPEISFMNDKDYVGQVGRFNNILWDMLNNLRIEAANASAKLADKSANLTENQKLYGSVWCLPYLSAENCSWCLSDAIAEVPTSCCRGKSGGSIFYPSCGLRFELYPFHKTHGDISWVSSPPTSPRPLAPP
ASHM01008559A	255	Missense	A	38	autophagy-related protein	MVSSHGNAHSDTARMEQIITEFFAKSVHIILESRALYASSRNSYGGYKSDSSSSSSSSGVRPRDKWFNLALRECPVALENINNHECVIVDVILVRRSLDWDPMITKKVLCKERYPLCCSGAELGVDAKSEKIVERWIVQYENGKKIKNSNLGTRRSSNNSLQNLYKKSTLLLRSLYATVRLLPAYKTFRDLNSSAHIRPFTLAHRVSSFVEPFTRKQESEMMKYRFTPVDTSSGRLCLTVMYCPTASDLSCEQLPSMSPQVISDYVGSPLASPLRRFPSLPLSGLPCHGCSSPRRHSWNFDDSKASSTYINDSSLPLHSKSQILLSNTSSRLHDLPPNPHLRGSRCTYKIDRNTNVMQTGATSEK
			P			MVSSHGNAHSDTARMEQIITEFFAKSVHIILESRALYPSSRNSYGGYKSDSSSSSSSSGVRPRDKWFNLALRECPVALENINNHECVIVDVILVRRSLDWDPMITKKVLCKERYPLCCSGAELGVDAKSEKIVERWIVQYENGKKIKNSNLGTRRSSNNSLQNLYKKSTLLLRSLYATVRLLPAYKTFRDLNSSAHIRPFTLAHRVSSFVEPFTRKQESEMMKYRFTPVDTSSGRLCLTVMYCPTASDLSCEQLPSMSPQVISDYVGSPLASPLRRFPSLPLSGLPCHGCSSPRRHSWNFDDSKASSTYINDSSLPLHSKSQILLSNTSSRLHDLPPNPHLRGSRCTYKIDRNTNVMQTGATSEK
ASHM01008754A	258	Missense	K	458	LRR receptor-like kinase family protein	MNSLSYFFHLLIFTFLLPLPLTSSNELTTLLSWTHSLHPFSNWNTLDTNPCKWSFITCSSQNFVTEINIQNVQLALPFPSNISSLSNLQKLVISGTNLTGTIPSDIGNCLDLITIDLSSNSLVGEIPTTIGNLKNLQNLILNSNQLTGSIPIGLCDCVNLKNLDIFDNDLSGNLPIELGKLSNLEVIRAGGNKDIVGKIPEELGECKNLTVLGLADTKISGSIPNSLGKLIKLQTISIYSTLISGKIPNEIGNCSELVNLFLYENDLSGEIPFEIGKLMKLEKILLWQNSFVGRIPDEIGNCSSLKILDLSLNYFSGGIPASLGKLSNLEELMLSNNNVSGSIPASVSNLTNLIQLQLDTNEISGLIPVEIGKLTKLTVFFAWQNKLEGRIPSELGDCL…
			E			MNSLSYFFHLLIFTFLLPLPLTSSNELTTLLSWTHSLHPFSNWNTLDTNPCKWSFITCSSQNFVTEINIQNVQLALPFPSNISSLSNLQKLVISGTNLTGTIPSDIGNCLDLITIDLSSNSLVGEIPTTIGNLKNLQNLILNSNQLTGSIPIGLCDCVNLKNLDIFDNDLSGNLPIELGKLSNLEVIRAGGNKDIVGKIPEELGECKNLTVLGLADTKISGSIPNSLGKLIKLQTISIYSTLISGKIPNEIGNCSELVNLFLYENDLSGEIPFEIGKLMKLEKILLWQNSFVGRIPDEIGNCSSLKILDLSLNYFSGGIPASLGKLSNLEELMLSNNNVSGSIPASVSNLTNLIQLQLDTNEISGLIPVEIGKLTKLTVFFAWQNKLEGRIPSELGDCL…
ASHM01009312A	290	Missense	F	699	LRR receptor-like kinase family protein	MPFLIVLGQEDLDKDTTLRILLEVKKSFVQDPENVLSDWSEDNTDYCSWRGVSCGLNSLVDDSVNMVGLNLSDSSLTGSISPELGRLKNLLHLDLSSNSLVGPIPTNLSNLVLLESLLLFSNQLNGSIPTEFGSLTSLRVMRLGDNGLTGMIPASLGKLVNLVSFGLASCELAGPIPPELGQLSLLENLVLQDNELMGPIPSELGNCSSLTVFTAANNNLNGSIPSELSQLKNLQLLNLVNNSLTGEIPSQLGDMSELVYLNFMGNQLEGTIPPSLAQLGNLQNLDLSMNKLSGGIPEEFGNMRQLGFMVLSGNNLNSVIPKTICSNATNLEHLMLSENGLYGEIPAELSQCQSLKQLDLSNNSLNGSIPLELYGLVELTDLLLNNNSLVGSISPFIGN…
			S			MPFLIVLGQEDLDKDTTLRILLEVKKSFVQDPENVLSDWSEDNTDYCSWRGVSCGLNSLVDDSVNMVGLNLSDSSLTGSISPELGRLKNLLHLDLSSNSLVGPIPTNLSNLVLLESLLLFSNQLNGSIPTEFGSLTSLRVMRLGDNGLTGMIPASLGKLVNLVSFGLASCELAGPIPPELGQLSLLENLVLQDNELMGPIPSELGNCSSLTVFTAANNNLNGSIPSELSQLKNLQLLNLVNNSLTGEIPSQLGDMSELVYLNFMGNQLEGTIPPSLAQLGNLQNLDLSMNKLSGGIPEEFGNMRQLGFMVLSGNNLNSVIPKTICSNATNLEHLMLSENGLYGEIPAELSQCQSLKQLDLSNNSLNGSIPLELYGLVELTDLLLNNNSLVGSISPFIGN…
ASHM01013646Z1	351	Missense	A	128	beta-(1,2)-xylosyltransferase	MIRASFGLPLNLNHPGKPVSGGHNVLFVRREDYLAHPRHGGKVESRLTNEAEVFESLNSWASNYKGCKINLVNGLFAHMSMKEQVRAIQDASVIIGAHGAGLTHIVSALPKTVILEIISSQFRRPHFAYIARWKGLEYHAINLDGSYANTETVINTLVSIMKSLRC
			E			MIRASFGLPLNLNHPGKPVSGGHNVLFVRREDYLAHPRHGGKVESRLTNEAEVFESLNSWASNYKGCKINLVNGLFAHMSMKEQVRAIQDASVIIGAHGAGLTHIVSALPKTVILEIISSQFRRPHFEYIARWKGLEYHAINLDGSYANTETVINTLVSIMKSLRC
ASHM01013697A	355	Missense	N	74	PREDICTED: transcription factor bHLH93-like	MEFYDENFMEELMALRRETYEITNPSQEENQFFSSTTNSLSFDNCFDQNSLSYLPNSSCSQQLPQSYNNNDHYNNTFNEIYGSLLDESSTPQILDSYYNSTVDAPFISQEDFPLSMMGEEEDQSLLGEELQNLELQTTCKMEPTQSPEMPIVFNTGTSLERKNRAKKLQGQPSKNLMAERRRRKRLNDRLSMLRAIVPKISK
			K			MEFYDENFMEELMALRRETYEITNPSQEENQFFSSTTNSLSFDNCFDQNSLSYLPNSSCSQQLPQSYNNNDHYKNTFNEIYGSLLDESSTPQILDSYYNSTVDAPFISQEDFPLSMMGEEEDQSLLGEELQNLELQTTCKMEPTQSPEMPIVFNTGTSLERKNRAKKLQGQPSKNLMAERRRRKRLNDRLSMLRAIVPKISK
ASHM01014811Z1	374	Missense	N	135	matrix metalloproteinase	MITAQNQGYFALAILTLITIRLTSVSARFFPDPSSIPTWMSNNAPPGAWDGYRNFTGCSPGKTYDGLSKLKNYFQHFGYIPNSPSSNFNDDFDEALESAIKTYQKNFNLNITGELDNTTMNYIIKPRCGVADIINGTTSMNSGKFNSSNEIHTVQHYTFFPGQPRWPAGTETLTYAFDPNENLDDSTKQVFANAFNQWSKVTTITFNETTSYNTADIKIGFYSGDHGDGEAFDGVLGTLAHAFSPTDGRFHLDKAEDWVVNGDVTESSLSNAVDLESVAVHEIGHLLGLGHSSIEEAIMYPTISSRTRKVELEEDDIDGIQNLYGSNPNFNGTTTATSRDRDSSFGVRHVASLFSTILFVGFGCLNL
			I			MITAQNQGYFALAILTLITIRLTSVSARFFPDPSSIPTWMSNNAPPGAWDGYRNFTGCSPGKTYDGLSKLKNYFQHFGYIPNSPSSNFNDDFDEALESAIKTYQKNFNLNITGELDNTTMNYIIKPRCGVADIIIGTTSMNSGKFNSSNEIHTVQHYTFFPGQPRWPAGTETLTYAFDPNENLDDSTKQVFANAFNQWSKVTTITFNETTSYNTADIKIGFYSGDHGDGEAFDGVLGTLAHAFSPTDGRFHLDKAEDWVVNGDVTESSLSNAVDLESVAVHEIGHLLGLGHSSIEEAIMYPTISSRTRKVELEEDDIDGIQNLYGSNPNFNGTTTATSRDRDSSFGVRHVASLFSTILFVGFGCLNL
ASHM01017046Z2	398	Missense	Q	110	disease resistance protein (TIR-NBS-LRR class)	MKGITLCVIYSSTLENMATECLASVLVINYTKFTIQIYKRDTVISFNDEDWKSVVSNLEVGDNVEIFVAFGHGLTVKETAVYLIYGQSTAMQIEPSVTVEVEPIPEVAAQLLLDVKTEPLPGVEAQLSPDVKKTEPSPPAVEAQPSPDVKTESPLTVKTEPSPKPNEKIFVRLAKSVGVCFCLNQSPKLRS
			K			MKGITLCVIYSSTLENMATECLASVLVINYTKFTIQIYKRDTVISFNDEDWKSVVSNLEVGDNVEIFVAFGHGLTVKETAVYLIYGQSTAMQIEPSVTVEVEPIPEVAAKLLLDVKTEPLPGVEAQLSPDVKKTEPSPPAVEAQPSPDVKTESPLTVKTEPSPKPNEKIFVRLAKSVGVCFCLNQSPKLRS
ASHM01017328B	401	Missense	L	32	Calreticulin family protein	MFGPDKCGATNKVHFIFKHKNPKSGAYVEHHLKFPPSVPSDKLSHVYTAILKPDNELQILIDGEQKKKANFLSSEDFEPALIPPKTIPDPDDNKPEDWDEREKIPDPSAVKPDDWDEDAPLEIVDEEAEKPEGWLDDEPEEIDDPEATKPEDWDDEEDGEWEAPKVTNPNCETAPGCGEWKRPMKKNPAYKGKWHAPLIENPAYKGIWKPQDIPNPAYFELKKPDFEPIAAIGIEIWTMQDGILFDNILIAKDDKIAASYRETTWKPKFIIEKEKQRQESDTGSSGLAIIQ
			P			MFGPDKCGATNKVHFIFKHKNPKSGAYVEHHPKFPPSVPSDKLSHVYTAILKPDNELQILIDGEQKKKANFLSSEDFEPALIPPKTIPDPDDNKPEDWDEREKIPDPSAVKPDDWDEDAPLEIVDEEAEKPEGWLDDEPEEIDDPEATKPEDWDDEEDGEWEAPKVTNPNCETAPGCGEWKRPMKKNPAYKGKWHAPLIENPAYKGIWKPQDIPNPAYFELKKPDFEPIAAIGIEIWTMQDGILFDNILIAKDDKIAASYRETTWKPKFIIEKEKQRQESDTGSSGLAIIQ
ASHM01019297Z4	426	Missense		166	pectinesterase/pectinesterase inhibitor	MRQFYRECDIYGTVDFIFGNAAVVFQNCNLYPRLPSTGQFNAITAQGRTDPNQNTGTSIHNTTIKAADDLAPMIGTVKTYLGRPWKEYSRTVYLQCFMDSLINPSGWHDWSGDFALSTLYYAEYNNTGPGSNTSSRVNWIGYHVINATDAANFTVSNFLDADSWLPQTGVPYSSGLI
						MRQFYRECDIYGTVDFIFGNAAVVFQNCNLYPRLPSTGQFNAITAQGRTDPNQNTGTSIHNTTIKAADDLAPMIGTVKTYLGRPWKEYSRTVYLQCFMDSLINPSGWHDWSGDFALSTLYYAEYNNTGPGSNTSSRVNWIGYHVINATDAANFTVSNFLDADSWLLQTGVPYSSGLI
ASHM01019980B	435	Missense	N	47	unknown protein; Has 32 Blast hits to 26 proteins in 8 species: Archae - 0; Bacteria - 0; Metazoa - 13; Fungi - 2; Plants - 14; Viruses - 0; Other Eukaryotes - 3 (source: NCBI BLink).	MRDLITEYMEEINLAAGVKSPVSVSEDNKMPPPKLPSSHAIPMEADNSGKASHDSPAVTISNPGYHEQQSHTNYSDKSEAVHDATSRDYEQHKQGHHKSHHYREDQRSADQGNHRSRTSTSPERHRNRASTSSERHRSHSRSHDRRVHHKKQDYSNENKYNNSSRTKDRDQN
			K			MRDLITEYMEEINLAAGVKSPVSVSEDNKMPPPKLPSSHAIPMEADKSGKASHDSPAVTISNPGYHEQQSHTNYSDKSEAVHDATSRDYEQHKQGHHKSHHYREDQRSADQGNHRSRTSTSPERHRNRASTSSERHRSHSRSHDRRVHHKKQDYSNENKYNNSSRTKDRDQN
ASHM01020084B	437	Missense	H	260	PREDICTED: K(+) efflux antiporter 2, chloroplastic-like	MNMDLGCSLPQSRILHGAVETSYRQKYVGQVGFLDYRRGFGCGFLGKSVLRSRFSVENKVSCVSSCWNDSKVVAGGEFKVLNTKRSMSCKNEKLLMGSRFIWLKCQGNDSLAYVNGNGRNVDYVEGSGEDAAVVPISSVELDVPVEEGGRAEKEIGVEEQSVDELKELLQKALKELEVAQINSTMFEEKVKKISETAIFLHDEAARSLNDVNSTLDTIQKVANEEHQAKEAVQNATMALSLAEARLQVVIESLEAAKEVHEGSNESDGGKDLTEKQSTLFVAQEDIKECQETLANCEVELRRLQNKKEELQNEASKLQEIAEKAQLDAVKAEENVTNIMLLAEQAVAFELEATQRVNDAEIALQRANKSFTNLNADTVETIQVQDVVLVSEEENNVESF…
			N			MNMDLGCSLPQSRILHGAVETSYRQKYVGQVGFLDYRRGFGCGFLGKSVLRSRFSVENKVSCVSSCWNDSKVVAGGEFKVLNTKRSMSCKNEKLLMGSRFIWLKCQGNDSLAYVNGNGRNVDYVEGSGEDAAVVPISSVELDVPVEEGGRAEKEIGVEEQSVDELKELLQKALKELEVAQINSTMFEEKVKKISETAIFLHDEAARSLNDVNSTLDTIQKVANEEHQAKEAVQNATMALSLAEARLQVVIESLEAAKEVNEGSNESDGGKDLTEKQSTLFVAQEDIKECQETLANCEVELRRLQNKKEELQNEASKLQEIAEKAQLDAVKAEENVTNIMLLAEQAVAFELEATQRVNDAEIALQRANKSFTNLNADTVETIQVQDVVLVSEEENNVESF…
ASHM01020084C	438	Missense	T	432	PREDICTED: K(+) efflux antiporter 2, chloroplastic-like	MNMDLGCSLPQSRILHGAVETSYRQKYVGQVGFLDYRRGFGCGFLGKSVLRSRFSVENKVSCVSSCWNDSKVVAGGEFKVLNTKRSMSCKNEKLLMGSRFIWLKCQGNDSLAYVNGNGRNVDYVEGSGEDAAVVPISSVELDVPVEEGGRAEKEIGVEEQSVDELKELLQKALKELEVAQINSTMFEEKVKKISETAIFLHDEAARSLNDVNSTLDTIQKVANEEHQAKEAVQNATMALSLAEARLQVVIESLEAAKEVHEGSNESDGGKDLTEKQSTLFVAQEDIKECQETLANCEVELRRLQNKKEELQNEASKLQEIAEKAQLDAVKAEENVTNIMLLAEQAVAFELEATQRVNDAEIALQRANKSFTNLNADTVETIQVQDVVLVSEEENNVESF…
			S			MNMDLGCSLPQSRILHGAVETSYRQKYVGQVGFLDYRRGFGCGFLGKSVLRSRFSVENKVSCVSSCWNDSKVVAGGEFKVLNTKRSMSCKNEKLLMGSRFIWLKCQGNDSLAYVNGNGRNVDYVEGSGEDAAVVPISSVELDVPVEEGGRAEKEIGVEEQSVDELKELLQKALKELEVAQINSTMFEEKVKKISETAIFLHDEAARSLNDVNSTLDTIQKVANEEHQAKEAVQNATMALSLAEARLQVVIESLEAAKEVHEGSNESDGGKDLTEKQSTLFVAQEDIKECQETLANCEVELRRLQNKKEELQNEASKLQEIAEKAQLDAVKAEENVTNIMLLAEQAVAFELEATQRVNDAEIALQRANKSFTNLNADTVETIQVQDVVLVSEEENNVESF…
ASHM01020276C	441	Missense	G	65	dicarboxylate carrier protein	MGVKGFVEGGIASIIAGCSTHPLDLIKVRMQLQGENAPKPNPVQVLRPALAFGQTGSATSIHVAGQTAVPQARVGLVSVGVRLVQQEGVKALFSGVSATVLRQTLYSTTRMGLYDILKNKWTDREAGGTMPLARKIEAGLIAGGVGAAIGNPADVAMVRMQADGRLPAPQRRNYKSVVDAITRMAKQEGVTSLWRGSSLTVNRAMLVTASQLASYDQFKEMILEKGVMKDGLGTHVTASFAAGFVAAVASNPVDVIKTRVMNMKVEAGKEPPYAGALDCAMKTIRAEGPMALYKGFIPTISRQGPFTVVLFVTLEQVRKVLKDF
			A			MGVKGFVEGGIASIIAGCSTHPLDLIKVRMQLQGENAPKPNPVQVLRPALAFGQTGSATSIHVAAQTAVPQARVGLVSVGVRLVQQEGVKALFSGVSATVLRQTLYSTTRMGLYDILKNKWTDREAGGTMPLARKIEAGLIAGGVGAAIGNPADVAMVRMQADGRLPAPQRRNYKSVVDAITRMAKQEGVTSLWRGSSLTVNRAMLVTASQLASYDQFKEMILEKGVMKDGLGTHVTASFAAGFVAAVASNPVDVIKTRVMNMKVEAGKEPPYAGALDCAMKTIRAEGPMALYKGFIPTISRQGPFTVVLFVTLEQVRKVLKDF
ASHM01021914A	464	Missense	H	347	S-locus lectin kinase family protein	MRSNYIYYFSFVSNENESYFTYSVYDPSFLSRLVMDVSGQIKQYTWLESTQQWNLFWSQPRGQCAVHSFCGVFGSCSENLMPPCSCLSGFEPKSLSDWDLGDHSGGCVRRISLECEGSNHFNRDNDGFLAIPNIALPKHAQFVGLGNAAECEFTCLKNCSCTAYAYDSNGCSIWIADLIDAQLLSSDDSSGKILYVKLATSELRDASKNSYRTRVIIGGVLGAVIGIGILLALLLFVMLRRRKRMLATGNLLEGFMVEFGYKDLQNATKNFSEKLGGGGFGSVFKGTLADSSVIAVKKLEGVSQGEKQFRTKVSIIGTMQHVNLVRLRGFCSEGTKRFLVYDYMTNHSLDFHLFLKKDSSEVLDWKMRYQIALGIARGLIYLHEKCEDCIIHNDIKPEN…
			D			MRSNYIYYFSFVSNENESYFTYSVYDPSFLSRLVMDVSGQIKQYTWLESTQQWNLFWSQPRGQCAVHSFCGVFGSCSENLMPPCSCLSGFEPKSLSDWDLGDHSGGCVRRISLECEGSNHFNRDNDGFLAIPNIALPKHAQFVGLGNAAECEFTCLKNCSCTAYAYDSNGCSIWIADLIDAQLLSSDDSSGKILYVKLATSELRDASKNSYRTRVIIGGVLGAVIGIGILLALLLFVMLRRRKRMLATGNLLEGFMVEFGYKDLQNATKNFSEKLGGGGFGSVFKGTLADSSVIAVKKLEGVSQGEKQFRTKVSIIGTMQHVNLVRLRGFCSEGTKRFLVYDYMTNDSLDFHLFLKKDSSEVLDWKMRYQIALGIARGLIYLHEKCEDCIIHNDIKPEN…
ASHM01024905B	495	Missense	I	325	UDP-D-glucuronate 4-epimerase	MASPPDTSKTIKLERYNSYIRKVNSTKLLNASSKLLFRATLLIALVLVFFFTFNYPPLSDTTSHHFHTHSHFLTSAFGGGGAWERQVRHSATPRRPNGFTVLVTGAAGFVGSHCSLALKKRGDGVLGLDNFNNYYDPSLKRARQDLLSQHQIFIVEGDLNDGPLLSKLFDVVPITHILHLAAQAGVRYAMQNPQSYIKSNIAGFVNLLEVSKTANPQPSIVWASSSSVYGLNTENPFSELHRTDQPASLYAATKKAGEEIAHTYNHIYGLSLTGLRFFTVYGPWGRPDMAYFFFTKDILHGKTIDVYQTQDGKEVARDFTYIDDIVKGCVGALDTAEKSTGSGGKKKGPAQLRIYNLGNTSPVPVGKLVTILENLLTTKAKKHVIKMPRNGDVPYTHAN…
			N			MASPPDTSKTIKLERYNSYIRKVNSTKLLNASSKLLFRATLLIALVLVFFFTFNYPPLSDTTSHHFHTHSHFLTSAFGGGGAWERQVRHSATPRRPNGFTVLVTGAAGFVGSHCSLALKKRGDGVLGLDNFNNYYDPSLKRARQDLLSQHQIFIVEGDLNDGPLLSKLFDVVPITHILHLAAQAGVRYAMQNPQSYIKSNIAGFVNLLEVSKTANPQPSIVWASSSSVYGLNTENPFSELHRTDQPASLYAATKKAGEEIAHTYNHIYGLSLTGLRFFTVYGPWGRPDMAYFFFTKDILHGKTIDVYQTQDGKEVARDFTYIDDNVKGCVGALDTAEKSTGSGGKKKGPAQLRIYNLGNTSPVPVGKLVTILENLLTTKAKKHVIKMPRNGDVPYTHAN…
ASHM01026984B	510	Missense	D	137	PREDICTED: U-box domain-containing protein 5-like isoform X1	MPNGYSSNLARCADVENGRMRGMESHDCHVFLQSLLPIAFSSLQPHALNPLIELCQFLKNLCSATLRDDDLIQMEGDIPMILCKLERIFPPAFFDYMEHLVVHLAHEARLGGPVQYRWIYPFERFMGDSKCSVKNKDKVEASICASYLHREAIHFCSHYFNDTLSGGNGRNETESQSIIHPLTLSVFNLFGRHAGMEKICFPGIKVLMSAHVHVLINCTEVQPYLE
			H			MPNGYSSNLARCADVENGRMRGMESHDCHVFLQSLLPIAFSSLQPHALNPLIELCQFLKNLCSATLRDDDLIQMEGDIPMILCKLERIFPPAFFDYMEHLVVHLAHEARLGGPVQYRWIYPFERFMGDSKCSVKNKHKVEASICASYLHREAIHFCSHYFNDTLSGGNGRNETESQSIIHPLTLSVFNLFGRHAGMEKICFPGIKVLMSAHVHVLINCTEVQPYLE
ASHM01027641A	511	Nonsense	Y	387	HXXXD-type acyl-transferase family protein	MSSMHYIQKGLLFKKPKTSPYSQQDFIENLLKNLKNSLSHALFYFYPLCGHLVTHKTQDPHSYTIFVDCSNNNPGARFIYATAEVTISDILTPVDVPPVVETFFDLNKATNHDGHTIPLLSIQVTELIDGVFIGCSVNHCIGDGTSFWNFFNIWSEIFQSQDYENENNIVLISRQPFLNRWFPEGYGPPTNLPFKHHEEFISKYQSPVFRDRFFHFTKEYIAKLKSKANKEFNTTKISSFQALSAHVWRCVTRARQLTNNQKTSCKLAINNRSRMEPPLPKEYFGNAVDVISIETTVEELLQNNLGWAASKVNEVVANHDDKEVRKMLKEWLESPIVYQLGCHFDPNSITVSSSPRFNMYGNEFGMGKAIAVLSGYANKFDGNVSSYQGYEEGSIDLAV…
			STOP			MSSMHYIQKGLLFKKPKTSPYSQQDFIENLLKNLKNSLSHALFYFYPLCGHLVTHKTQDPHSYTIFVDCSNNNPGARFIYATAEVTISDILTPVDVPPVVETFFDLNKATNHDGHTIPLLSIQVTELIDGVFIGCSVNHCIGDGTSFWNFFNIWSEIFQSQDYENENNIVLISRQPFLNRWFPEGYGPPTNLPFKHHEEFISKYQSPVFRDRFFHFTKEYIAKLKSKANKEFNTTKISSFQALSAHVWRCVTRARQLTNNQKTSCKLAINNRSRMEPPLPKEYFGNAVDVISIETTVEELLQNNLGWAASKVNEVVANHDDKEVRKMLKEWLESPIVYQLGCHFDPNSITVSSSPRFNMYGNEFGMGKAIAVLSGYANKFDGNVSS
ASHM01027682D	514	Missense	P	207	HXXXD-type acyl-transferase family protein	MTGIRLISTTTIQATKHDENNSTHKKIDLTPWDLTLLKIETIQQGLLFHKPKTNQIQHLKQTLSTTLNFFPPLAGRLVITRHDEHNKASSSCSVICNNVGALFVHAIAENTTIADITQPNYVPPIVHALFPLNGVKNYEGTTQPVLAVQVTELIDGIFIGFAINHLVADGKSFWLFVNSWAEISRGFNKPTKIPTFERWFPDDINLPIQFPFTEDAQKKQREIPPIRLFHFTKEKVAQLKSKANAEIGHSNNTDKKIIIISSFQALITHIWRSSASKQHAEPGEETSFALVMDCRTRMCPNLGENYFGNTRGFEIVTMKTKELMEGGIGKVGMEINKVISTQSHEKIMNQYESWLKTPIIIVPGMLSRSNVLMANSSPRFDVYGNDFGWGKPIAVRNGV…
			R			MTGIRLISTTTIQATKHDENNSTHKKIDLTPWDLTLLKIETIQQGLLFHKPKTNQIQHLKQTLSTTLNFFPPLAGRLVITRHDEHNKASSSCSVICNNVGALFVHAIAENTTIADITQPNYVPPIVHALFPLNGVKNYEGTTQPVLAVQVTELIDGIFIGFAINHLVADGKSFWLFVNSWAEISRGFNKPTKIPTFERWFPDDINLRIQFPFTEDAQKKQREIPPIRLFHFTKEKVAQLKSKANAEIGHSNNTDKKIIIISSFQALITHIWRSSASKQHAEPGEETSFALVMDCRTRMCPNLGENYFGNTRGFEIVTMKTKELMEGGIGKVGMEINKVISTQSHEKIMNQYESWLKTPIIIVPGMLSRSNVLMANSSPRFDVYGNDFGWGKPIAVRNGV…
ASHM01029522C	538	Nonsense	S	76	OSBP(oxysterol binding protein)-related protein 1C	MFVGAAGLLGLGGGPMSFVGQLGAQTDGAFGYCLISRGTGSSGSLEFGRQAMPVDAMWVPLIHNPFYPSFYYVSLSGLGVGGIQVPISEEIFQLTDIGTGGVVMDTGTAITRLPTIAYNAFRDAFIALTTNLPRATGVSIFDTCYDLNGFVTVRVPTVSFYFSGGQILTFPARNFLIPIDDVGTFCFAFAPSPTGLTIIGNIQQEGIQISIDGTNGFVGFGPNVC
			STOP			MFVGAAGLLGLGGGPMSFVGQLGAQTDGAFGYCLISRGTGSSGSLEFGRQAMPVDAMWVPLIHNPFYPSFYYVSL
ASHM01045101A	584	Missense	S	18	PIN domain protein	MLEETNLIGTLRECFKHSICILGTKSNQQSSAEKQWINPEASLDEKDAAAVAVISKESDFEVTFEDTDKIEDILTTGSRVFDSEDMTDSESHPTNSDAELSADSLSDREEQGNCGENYETELQNLNANCCLEKGYSLYEIVEDIEKKCTENTDPAPFDENGVAAVNVAPREHKLEFFFEENDRIDDILTSVARLFISENTSSLAEEAIPVINFQEIKIVEEVAVDSISDGEKENKGDKELQEYLNVKPCDEEGSSLDETVEDTMKSFQTESLNPSVTQEPDLEITDQKESQTPQFVVAVDGNVDVGILKRSCIEESAKGSSTFGSDEE
			R			MLEETNLIGTLRECFKHRICILGTKSNQQSSAEKQWINPEASLDEKDAAAVAVISKESDFEVTFEDTDKIEDILTTGSRVFDSEDMTDSESHPTNSDAELSADSLSDREEQGNCGENYETELQNLNANCCLEKGYSLYEIVEDIEKKCTENTDPAPFDENGVAAVNVAPREHKLEFFFEENDRIDDILTSVARLFISENTSSLAEEAIPVINFQEIKIVEEVAVDSISDGEKENKGDKELQEYLNVKPCDEEGSSLDETVEDTMKSFQTESLNPSVTQEPDLEITDQKESQTPQFVVAVDGNVDVGILKRSCIEESAKGSSTFGSDEE
ASHM01045101Z1	586	Missense	P	156	PIN domain protein	MLEETNLIGTLRECFKHSICILGTKSNQQSSAEKQWINPEASLDEKDAAAVAVISKESDFEVTFEDTDKIEDILTTGSRVFDSEDMTDSESHPTNSDAELSADSLSDREEQGNCGENYETELQNLNANCCLEKGYSLYEIVEDIEKKCTENTDPAPFDENGVAAVNVAPREHKLEFFFEENDRIDDILTSVARLFISENTSSLAEEAIPVINFQEIKIVEEVAVDSISDGEKENKGDKELQEYLNVKPCDEEGSSLDETVEDTMKSFQTESLNPSVTQEPDLEITDQKESQTPQFVVAVDGNVDVGILKRSCIEESAKGSSTFGSDEE
			T			MLEETNLIGTLRECFKHSICILGTKSNQQSSAEKQWINPEASLDEKDAAAVAVISKESDFEVTFEDTDKIEDILTTGSRVFDSEDMTDSESHPTNSDAELSADSLSDREEQGNCGENYETELQNLNANCCLEKGYSLYEIVEDIEKKCTENTDPATFDENGVAAVNVAPREHKLEFFFEENDRIDDILTSVARLFISENTSSLAEEAIPVINFQEIKIVEEVAVDSISDGEKENKGDKELQEYLNVKPCDEEGSSLDETVEDTMKSFQTESLNPSVTQEPDLEITDQKESQTPQFVVAVDGNVDVGILKRSCIEESAKGSSTFGSDEE
ASHM01047910Z6	600	Missense	K	95	stretchin-mlck protein	MVEPSTTVERTPTKKGERKNPQELTGPNLNYEISKVEEVQKENEVESHIPVLEKTIYKEEGTKANEVESLEASLNNDNVQHEQHEFGTEEIKEPKEATYQEAKTSKLQRPKINEPSTDEISRKSEENIDSLLPLLLNEQDVLHVEEKNDKNGFHTPNIVEEERVVKKREGPMVAKNEETNNSSTLKRVNGKPKTKEENKPKMKEITTLFEKANRSKSVEEKVHQTPKREHQRELEEVTSKIKVEAQTTVEKNTIKEVERKEPLELTSLPNMVNEILKVEEKHQEKEGQKHIQVLEATVAKGKDDRGHQYVQKNNKKEFQTQKTLEDEKVVKEMEEAKVAKSEENKDDCTFKRQDGKTTQASKFDNASSESKRVGEKVHETSDRNHQRELEEGTSKMRVE…
			N			MVEPSTTVERTPTKKGERKNPQELTGPNLNYEISKVEEVQKENEVESHIPVLEKTIYKEEGTKANEVESLEASLNNDNVQHEQHEFGTEEIKEPNEATYQEAKTSKLQRPKINEPSTDEISRKSEENIDSLLPLLLNEQDVLHVEEKNDKNGFHTPNIVEEERVVKKREGPMVAKNEETNNSSTLKRVNGKPKTKEENKPKMKEITTLFEKANRSKSVEEKVHQTPKREHQRELEEVTSKIKVEAQTTVEKNTIKEVERKEPLELTSLPNMVNEILKVEEKHQEKEGQKHIQVLEATVAKGKDDRGHQYVQKNNKKEFQTQKTLEDEKVVKEMEEAKVAKSEENKDDCTFKRQDGKTTQASKFDNASSESKRVGEKVHETSDRNHQRELEEGTSKMRVE…
ASHM01062394	606	Missense	D	24	pentatricopeptide (PPR) repeat protein	MLANIYASSGKWEQVIGVRKLMNDRGVKKEPGFSMIEMEGNVNEFVAGGRDHPLAKAIYAKVDEMLESIRLVGYVPDTDGVLHDLVEEERENPLFYHSEKLATGYGLLKSKRGETLRITKNLRVCKDCHQACKLISKVYDCDIIIRDRNRFHHFSNGECSCKDYW
			V			MLANIYASSGKWEQVIGVRKLMNVRGVKKEPGFSMIEMEGNVNEFVAGGRDHPLAKAIYAKVDEMLESIRLVGYVPDTDGVLHDLVEEERENPLFYHSEKLATGYGLLKSKRGETLRITKNLRVCKDCHQACKLISKVYDCDIIIRDRNRFHHFSNGECSCKDYW
ASHM01062394Z	607	Missense	G	17	pentatricopeptide (PPR) repeat protein	MLANIYASSGKWEQVIGVRKLMNDRGVKKEPGFSMIEMEGNVNEFVAGGRDHPLAKAIYAKVDEMLESIRLVGYVPDTDGVLHDLVEEERENPLFYHSEKLATGYGLLKSKRGETLRITKNLRVCKDCHQACKLISKVYDCDIIIRDRNRFHHFSNGECSCKDYW
			C			MLANIYASSGKWEQVICVRKLMNDRGVKKEPGFSMIEMEGNVNEFVAGGRDHPLAKAIYAKVDEMLESIRLVGYVPDTDGVLHDLVEEERENPLFYHSEKLATGYGLLKSKRGETLRITKNLRVCKDCHQACKLISKVYDCDIIIRDRNRFHHFSNGECSCKDYW
ASHM01091480Z2	611	Missense	L	77	PREDICTED: pentatricopeptide repeat-containing protein At5g21222-like isoform X2	MMNKAVTIGKFKGFKVNANLHFHLLQFADDTIIMGDGCWDNLWTIKSLLRGFELVSGLKINFVKSKLYGVNVDPSLLEAGAAFLSCKTATIPFKFLGLPVGANPRRRETWKPVVDALIKRLNSWNSRQLSFGGRLSLINSVLASIPLYFFSFFKAPRCVLKSLERIQRNFFWGGGTEEKKVCWIK
			P			MMNKAVTIGKFKGFKVNANLHFHLLQFADDTIIMGDGCWDNLWTIKSLLRGFELVSGLKINFVKSKLYGVNVDPSLPEAGAAFLSCKTATIPFKFLGLPVGANPRRRETWKPVVDALIKRLNSWNSRQLSFGGRLSLINSVLASIPLYFFSFFKAPRCVLKSLERIQRNFFWGGGTEEKKVCWIK
ASHM01097323C	615	Missense	H	161	DEAD-box ATP-dependent RNA helicase	MRSQLEIVKKGVHIVVATPGRLKDMLAKKKMNLDNCRYLTLDEADRLVDLGFEDDIREVFDHFKAQRQTLLFSATMPTKIQNFARSALVKPIIVNVGRAGAANLDVIQEVEYVKQEAKIVYLLECLQKTPPPVLIFCENKADVDDIHEYLLLKGVEAVAIHGGKDQEEREYAISSFKAGKKD
			P			MRSQLEIVKKGVHIVVATPGRLKDMLAKKKMNLDNCRYLTLDEADRLVDLGFEDDIREVFDHFKAQRQTLLFSATMPTKIQNFARSALVKPIIVNVGRAGAANLDVIQEVEYVKQEAKIVYLLECLQKTPPPVLIFCENKADVDDIHEYLLLKGVEAVAIPGGKDQEEREYAISSFKAGKKD
ASHM01097323Z	616	Missense	R	21	DEAD-box ATP-dependent RNA helicase	MRSQLEIVKKGVHIVVATPGRLKDMLAKKKMNLDNCRYLTLDEADRLVDLGFEDDIREVFDHFKAQRQTLLFSATMPTKIQNFARSALVKPIIVNVGRAGAANLDVIQEVEYVKQEAKIVYLLECLQKTPPPVLIFCENKADVDDIHEYLLLKGVEAVAIHGGKDQEEREYAISSFKAGKKD
			K			MRSQLEIVKKGVHIVVATPGKLKDMLAKKKMNLDNCRYLTLDEADRLVDLGFEDDIREVFDHFKAQRQTLLFSATMPTKIQNFARSALVKPIIVNVGRAGAANLDVIQEVEYVKQEAKIVYLLECLQKTPPPVLIFCENKADVDDIHEYLLLKGVEAVAIHGGKDQEEREYAISSFKAGKKD
